# Supplementary material for: Low temperature upregulates cwp expression and modifies alternative splicing patterns, increasing the severity of cwp-induced tomato fruit cuticular microfissures
Source: Hortic Res. 2019 Nov 8;6:122. doi: 10.1038/s41438-019-0204-9 (PMC6838111; doi:10.1038/s41438-019-0204-9)
Supplement: Supplementary file 3 — Supplemental Excel File 1 [file 41438_2019_204_MOESM3_ESM.xlsx]

## Sheet: EE
	ID	logFC_EE
Solyc03g115770.3	Solyc03g115770	6.99671
Solyc08g075540.4	Solyc08g075540	5.26793
Solyc05g054090.3	Solyc05g054090	4.19458
Solyc12g006380.2	Solyc12g006380	5.93573
Solyc04g008230.3	Solyc04g008230	5.60468
Solyc06g067980.3	Solyc06g067980	4.30983
Solyc11g008540.2	Solyc11g008540	3.86819
Solyc12g056600.3	Solyc12g056600	6.57096
Solyc04g009860.3	Solyc04g009860	4.75504
Solyc07g061720.3	Solyc07g061720	4.70762
Solyc12g042600.2	Solyc12g042600	6.59888
Solyc07g045185.1	Solyc07g045185	3.93105
Solyc08g014000.3	Solyc08g014000	-3.25124
Solyc08g006470.3	Solyc08g006470	4.34592
Solyc07g056000.2	Solyc07g056000	-4.04212
Solyc09g091510.3	Solyc09g091510	3.41514
Solyc07g043000.3	Solyc07g043000	3.47165
Solyc01g086660.2	Solyc01g086660	6.27636
Solyc07g055060.3	Solyc07g055060	3.13628
Solyc07g054780.1	Solyc07g054780	-4.35589
Solyc04g009910.3	Solyc04g009910	3.79752
Solyc02g090360.3	Solyc02g090360	-4.04006
Solyc07g049530.3	Solyc07g049530	2.99592
Solyc02g036370.3	Solyc02g036370	3.61843
Solyc07g045190.2	Solyc07g045190	3.2713
Solyc06g072840.3	Solyc06g072840	-3.99962
Solyc05g052240.3	Solyc05g052240	2.92743
Solyc02g079170.3	Solyc02g079170	4.03425
Solyc03g119530.3	Solyc03g119530	-3.60649
Solyc05g055870.3	Solyc05g055870	3.16277
Solyc01g108910.3	Solyc01g108910	3.54487
Solyc11g069700.2	Solyc11g069700	3.19119
Solyc08g014130.3	Solyc08g014130	3.50878
Solyc03g120380.3	Solyc03g120380	4.20787
Solyc03g120390.3	Solyc03g120390	2.96345
Solyc01g005300.3	Solyc01g005300	3.75559
Solyc07g007260.3	Solyc07g007260	4.57167
Solyc10g084880.3	Solyc10g084880	-3.54398
Solyc02g085630.3	Solyc02g085630	3.31573
Solyc05g009420.1	Solyc05g009420	3.26893
Solyc03g019820.3	Solyc03g019820	-3.45267
Solyc03g096290.3	Solyc03g096290	3.36819
Solyc07g049160.3	Solyc07g049160	2.89823
Solyc07g064170.3	Solyc07g064170	-2.73406
Solyc05g009550.3	Solyc05g009550	-3.14634
Solyc06g009280.2	Solyc06g009280	4.76576
Solyc01g095530.2	Solyc01g095530	-2.65207
Solyc12g009000.1	Solyc12g009000	-3.19086
Solyc08g061270.1	Solyc08g061270	4.04145
Solyc04g054500.3	Solyc04g054500	3.36047
Solyc06g076560.2	Solyc06g076560	-4.15279
Solyc04g081290.3	Solyc04g081290	3.37836
Solyc01g066910.3	Solyc01g066910	4.42102
Solyc06g076020.3	Solyc06g076020	-2.81268
Solyc07g063610.3	Solyc07g063610	3.48022
Solyc08g007620.2	Solyc08g007620	5.34263
Solyc04g005050.2	Solyc04g005050	-3.64689
Solyc12g009240.1	Solyc12g009240	-2.98699
Solyc01g009860.3	Solyc01g009860	3.01098
Solyc03g123560.3	Solyc03g123560	-3.24444
Solyc06g074030.1	Solyc06g074030	-2.80247
Solyc10g054440.2	Solyc10g054440	2.48309
Solyc03g117870.3	Solyc03g117870	2.75958
Solyc09g007760.3	Solyc09g007760	2.57035
Solyc08g077540.2	Solyc08g077540	2.86037
Solyc12g044330.2	Solyc12g044330	3.06991
Solyc07g005440.1	Solyc07g005440	2.70969
Solyc08g077530.3	Solyc08g077530	3.26964
Solyc02g087350.2	Solyc02g087350	-3.11629
Solyc02g089640.3	Solyc02g089640	-2.95002
Solyc04g040180.3	Solyc04g040180	2.82343
Solyc03g065250.3	Solyc03g065250	2.60402
Solyc08g078040.3	Solyc08g078040	-2.94714
Solyc10g007290.3	Solyc10g007290	3.60325
Solyc01g065530.3	Solyc01g065530	-2.90255
Solyc03g114210.3	Solyc03g114210	2.73131
Solyc03g026280.3	Solyc03g026280	-3.79913
Solyc09g074930.3	Solyc09g074930	-2.63066
Solyc03g081240.3	Solyc03g081240	3.78691
Solyc11g008000.2	Solyc11g008000	2.43706
Solyc04g055260.3	Solyc04g055260	4.13575
Solyc07g054760.1	Solyc07g054760	-2.82547
Solyc09g083440.3	Solyc09g083440	-3.17488
Solyc02g093710.1	Solyc02g093710	3.10053
Solyc12g006370.3	Solyc12g006370	-2.9797
Solyc06g006000.3	Solyc06g006000	3.45712
Solyc10g086190.2	Solyc10g086190	2.74458
Solyc09g075120.3	Solyc09g075120	2.78414
Solyc04g081900.3	Solyc04g081900	2.35997
Solyc06g011350.3	Solyc06g011350	3.67331
Solyc05g009270.3	Solyc05g009270	-3.51963
Solyc01g111340.3	Solyc01g111340	3.79844
Solyc10g086180.2	Solyc10g086180	2.77048
Solyc12g087960.2	Solyc12g087960	2.65
Solyc09g072860.2	Solyc09g072860	2.77722
Solyc10g079640.2	Solyc10g079640	2.75388
Solyc06g009190.3	Solyc06g009190	3.00907
Solyc02g088070.3	Solyc02g088070	4.31208
Solyc07g045180.3	Solyc07g045180	4.04185
Solyc05g053210.3	Solyc05g053210	2.29534
Solyc02g084720.3	Solyc02g084720	-2.54306
Solyc01g079660.2	Solyc01g079660	-3.64513
Solyc12g099430.2	Solyc12g099430	-2.88452
Solyc02g078380.3	Solyc02g078380	-2.35544
Solyc11g010200.2	Solyc11g010200	2.7393
Solyc01g005305.1	Solyc01g005305	4.01763
Solyc09g009990.3	Solyc09g009990	-2.69225
Solyc10g008910.1	Solyc10g008910	3.59894
Solyc07g008840.3	Solyc07g008840	2.37358
Solyc06g051860.3	Solyc06g051860	-3.17806
Solyc02g079220.3	Solyc02g079220	3.28788
Solyc06g076510.3	Solyc06g076510	-2.30277
Solyc03g096050.3	Solyc03g096050	4.67598
Solyc08g081680.2	Solyc08g081680	3.46317
Solyc08g080490.3	Solyc08g080490	-2.53734
Solyc01g099410.3	Solyc01g099410	2.75723
Solyc01g006540.3	Solyc01g006540	4.46346
Solyc01g103920.3	Solyc01g103920	-2.57986
Solyc07g008250.3	Solyc07g008250	2.5752
Solyc06g036290.3	Solyc06g036290	-2.63553
Solyc03g112760.3	Solyc03g112760	-2.47637
Solyc12g007070.2	Solyc12g007070	2.49594
Solyc01g081320.3	Solyc01g081320	-2.51724
Solyc03g019950.3	Solyc03g019950	2.25731
Solyc06g076040.3	Solyc06g076040	-2.70611
Solyc10g086150.2	Solyc10g086150	2.54012
Solyc07g009380.3	Solyc07g009380	-2.75355
Solyc08g068690.1	Solyc08g068690	-2.82513
Solyc03g095310.3	Solyc03g095310	3.90636
Solyc02g084390.3	Solyc02g084390	-2.6337
Solyc12g088670.2	Solyc12g088670	2.62008
Solyc02g071510.3	Solyc02g071510	2.37509
Solyc04g082200.2	Solyc04g082200	2.1672
Solyc03g032090.1	Solyc03g032090	2.46268
Solyc04g074450.2	Solyc04g074450	-2.36447
Solyc06g072845.1	Solyc06g072845	-2.30641
Solyc02g077240.3	Solyc02g077240	-2.56133
Solyc03g115920.3	Solyc03g115920	3.04688
Solyc09g007480.3	Solyc09g007480	-3.00651
Solyc08g062450.1	Solyc08g062450	-3.6422
Solyc03g113680.3	Solyc03g113680	2.37294
Solyc02g086467.1	Solyc02g086467	2.45946
Solyc04g007580.1	Solyc04g007580	-3.32453
Solyc03g097870.3	Solyc03g097870	-6.35169
Solyc02g094000.1	Solyc02g094000	-3.4356
Solyc12g013620.2	Solyc12g013620	2.28684
Solyc07g063410.3	Solyc07g063410	2.64231
Solyc11g066280.2	Solyc11g066280	-2.4471
Solyc09g075420.3	Solyc09g075420	2.4344
Solyc03g079930.3	Solyc03g079930	2.56803
Solyc03g115220.3	Solyc03g115220	2.23439
Solyc01g057770.3	Solyc01g057770	-2.95919
Solyc07g040960.1	Solyc07g040960	-2.20623
Solyc11g011210.2	Solyc11g011210	3.25931
Solyc03g005760.1	Solyc03g005760	-2.17659
Solyc03g123620.4	Solyc03g123620	-3.80665
Solyc03g118470.3	Solyc03g118470	-2.47229
Solyc08g081690.3	Solyc08g081690	2.67318
Solyc08g008370.3	Solyc08g008370	-2.36596
Solyc08g076060.3	Solyc08g076060	-2.29361
Solyc07g061730.3	Solyc07g061730	3.20193
Solyc09g064940.3	Solyc09g064940	2.17628
Solyc11g066430.1	Solyc11g066430	3.22471
Solyc07g006280.3	Solyc07g006280	-2.12446
Solyc04g082220.2	Solyc04g082220	2.65314
Solyc02g081190.3	Solyc02g081190	2.52897
Solyc01g108240.3	Solyc01g108240	-3.95001
Solyc10g005040.3	Solyc10g005040	3.41034
Solyc11g010380.2	Solyc11g010380	2.0603
Solyc09g072580.3	Solyc09g072580	2.48458
Solyc04g078460.3	Solyc04g078460	2.32292
Solyc05g052520.3	Solyc05g052520	-3.20027
Solyc12g005030.2	Solyc12g005030	-2.81249
Solyc05g052570.3	Solyc05g052570	-2.2791
Solyc04g071770.3	Solyc04g071770	3.79102
Solyc08g078190.1	Solyc08g078190	-3.89135
Solyc12g005760.2	Solyc12g005760	-2.38117
Solyc05g011980.3	Solyc05g011980	-2.66862
Solyc11g013810.2	Solyc11g013810	2.57355
Solyc01g107810.3	Solyc01g107810	2.33293
Solyc05g015060.3	Solyc05g015060	6.15429
Solyc03g117800.3	Solyc03g117800	2.87501
Solyc03g097050.3	Solyc03g097050	-4.00124
Solyc06g068520.3	Solyc06g068520	-2.92044
Solyc02g084440.3	Solyc02g084440	-2.13559
Solyc12g099160.2	Solyc12g099160	2.58764
Solyc11g069330.1	Solyc11g069330	2.04537
Solyc01g086670.3	Solyc01g086670	5.21319
Solyc08g078510.3	Solyc08g078510	-2.33567
Solyc09g074630.3	Solyc09g074630	-2.40913
Solyc01g010050.3	Solyc01g010050	2.04551
Solyc03g043950.3	Solyc03g043950	-2.5592
Solyc08g078060.3	Solyc08g078060	-2.60803
Solyc10g086420.1	Solyc10g086420	2.23895
Solyc02g086460.3	Solyc02g086460	2.53068
Solyc05g054620.3	Solyc05g054620	-2.26233
Solyc02g092000.3	Solyc02g092000	-3.38083
Solyc08g078760.1	Solyc08g078760	-4.53466
Solyc07g054860.1	Solyc07g054860	2.46853
Solyc12g044820.2	Solyc12g044820	-2.1955
Solyc09g072560.3	Solyc09g072560	-2.28196
Solyc10g076660.2	Solyc10g076660	5.21845
Solyc08g077780.3	Solyc08g077780	2.0067
Solyc05g056120.3	Solyc05g056120	-2.4132
Solyc02g089620.3	Solyc02g089620	-2.20388
Solyc12g014420.2	Solyc12g014420	2.7559
Solyc08g006890.3	Solyc08g006890	2.10993
Solyc05g005570.3	Solyc05g005570	-2.91432
Solyc08g006760.3	Solyc08g006760	2.33844
Solyc02g069260.3	Solyc02g069260	1.94064
Solyc04g082210.3	Solyc04g082210	2.28952
Solyc09g007765.1	Solyc09g007765	2.53234
Solyc01g100370.3	Solyc01g100370	-2.36406
Solyc06g066800.2	Solyc06g066800	-2.24961
Solyc06g011370.3	Solyc06g011370	-2.26444
Solyc08g077060.3	Solyc08g077060	-2.15029
Solyc08g077140.2	Solyc08g077140	2.66089
Solyc11g017470.2	Solyc11g017470	2.19331
Solyc03g005080.3	Solyc03g005080	-2.13814
Solyc11g011790.2	Solyc11g011790	2.08342
Solyc02g077710.1	Solyc02g077710	-1.88459
Solyc03g117600.3	Solyc03g117600	2.25154
Solyc01g095700.3	Solyc01g095700	2.13791
Solyc09g009100.3	Solyc09g009100	-2.20329
Solyc05g051240.1	Solyc05g051240	-2.38736
Solyc06g054270.3	Solyc06g054270	-2.92984
Solyc12g005020.2	Solyc12g005020	-4.84168
Solyc10g076740.2	Solyc10g076740	-2.71245
Solyc08g081710.3	Solyc08g081710	5.46758
Solyc09g059170.2	Solyc09g059170	2.14113
Solyc06g065870.3	Solyc06g065870	7.36754
Solyc02g083760.3	Solyc02g083760	-2.81347
Solyc03g117590.3	Solyc03g117590	1.99789
Solyc04g071900.3	Solyc04g071900	2.21618
Solyc11g069070.2	Solyc11g069070	3.10154
Solyc01g099630.3	Solyc01g099630	2.23951
Solyc01g097880.3	Solyc01g097880	2.06308
Solyc01g097860.3	Solyc01g097860	-2.1558
Solyc04g014480.3	Solyc04g014480	-3.27124
Solyc12g005340.2	Solyc12g005340	-2.02557
Solyc04g011390.1	Solyc04g011390	3.0777
Solyc10g086280.2	Solyc10g086280	-2.13318
Solyc12g010540.1	Solyc12g010540	-2.10838
Solyc05g014240.3	Solyc05g014240	2.4705
Solyc07g056140.3	Solyc07g056140	-2.08443
Solyc01g102300.3	Solyc01g102300	-1.96853
Solyc01g107290.3	Solyc01g107290	-2.4647
Solyc05g008400.3	Solyc05g008400	2.12123
Solyc08g061480.3	Solyc08g061480	2.42845
Solyc07g056540.3	Solyc07g056540	-1.95534
Solyc04g076190.1	Solyc04g076190	4.90592
Solyc03g121070.3	Solyc03g121070	2.14557
Solyc01g098500.3	Solyc01g098500	-2.0043
Solyc08g082090.1	Solyc08g082090	-2.08457
Solyc03g124110.2	Solyc03g124110	-3.26871
Solyc08g065360.3	Solyc08g065360	-2.21271
Solyc01g091690.3	Solyc01g091690	-2.49607
Solyc03g116390.3	Solyc03g116390	2.03538
Solyc02g076690.3	Solyc02g076690	2.41471
Solyc03g082660.3	Solyc03g082660	-2.03083
Solyc09g065850.3	Solyc09g065850	-1.9899
Solyc10g006660.3	Solyc10g006660	-2.07679
Solyc03g093360.3	Solyc03g093360	2.10525
Solyc03g114860.3	Solyc03g114860	2.16294
Solyc08g078850.3	Solyc08g078850	2.70961
Solyc10g079595.1	Solyc10g079595	2.21758
Solyc09g009890.3	Solyc09g009890	2.00798
Solyc03g097585.1	Solyc03g097585	-6.09931
Solyc03g098240.3	Solyc03g098240	-2.00269
Solyc08g068230.3	Solyc08g068230	3.87306
Solyc04g015360.3	Solyc04g015360	-2.35797
Solyc04g071990.3	Solyc04g071990	1.93835
Solyc10g049630.2	Solyc10g049630	-2.41806
Solyc02g077080.3	Solyc02g077080	-1.84068
Solyc09g059510.3	Solyc09g059510	2.50297
Solyc07g053230.3	Solyc07g053230	-3.98798
Solyc09g090040.3	Solyc09g090040	-2.53986
Solyc02g063360.3	Solyc02g063360	-3.61796
Solyc11g066830.2	Solyc11g066830	-2.29834
Solyc04g072700.3	Solyc04g072700	3.85741
Solyc04g016230.3	Solyc04g016230	5.39564
Solyc02g071520.3	Solyc02g071520	4.09817
Solyc01g007100.3	Solyc01g007100	2.10493
Solyc12g005040.2	Solyc12g005040	-2.26486
Solyc11g066840.2	Solyc11g066840	1.93772
Solyc01g065980.3	Solyc01g065980	2.30131
Solyc06g007800.3	Solyc06g007800	-1.97777
Solyc01g079470.3	Solyc01g079470	3.03689
Solyc04g078540.3	Solyc04g078540	1.93876
Solyc06g060110.3	Solyc06g060110	-1.95908
Solyc06g074530.1	Solyc06g074530	-2.75137
Solyc07g065110.1	Solyc07g065110	2.2467
Solyc08g065610.3	Solyc08g065610	-1.87234
Solyc12g006240.2	Solyc12g006240	6.4842
Solyc11g011120.2	Solyc11g011120	2.16423
Solyc02g085600.1	Solyc02g085600	2.31896
Solyc10g006700.1	Solyc10g006700	-2.02464
Solyc07g008540.3	Solyc07g008540	2.02897
Solyc06g053710.3	Solyc06g053710	1.8007
Solyc09g008230.3	Solyc09g008230	-1.85149
Solyc07g005210.3	Solyc07g005210	-1.90615
Solyc08g061490.3	Solyc08g061490	1.9466
Solyc01g081540.3	Solyc01g081540	2.09762
Solyc03g005590.2	Solyc03g005590	-1.93767
Solyc08g068850.3	Solyc08g068850	4.23046
Solyc02g077480.1	Solyc02g077480	2.10261
Solyc02g091180.1	Solyc02g091180	-3.62446
Solyc07g006145.1	Solyc07g006145	2.16191
Solyc10g081000.1	Solyc10g081000	-1.90221
Solyc02g005180.3	Solyc02g005180	-2.63024
Solyc06g007120.3	Solyc06g007120	2.43783
Solyc08g016670.3	Solyc08g016670	-2.21536
Solyc03g006620.3	Solyc03g006620	-2.4349
Solyc08g079090.3	Solyc08g079090	-2.83349
Solyc03g116170.3	Solyc03g116170	2.87076
Solyc04g074410.2	Solyc04g074410	-2.05435
Solyc01g109390.3	Solyc01g109390	5.03394
Solyc03g119250.3	Solyc03g119250	-2.18152
Solyc02g065250.2	Solyc02g065250	2.1895
Solyc05g009500.3	Solyc05g009500	1.91788
Solyc10g074740.1	Solyc10g074740	-1.83738
Solyc11g010170.2	Solyc11g010170	1.9116
Solyc02g078810.3	Solyc02g078810	1.9061
Solyc01g104740.3	Solyc01g104740	2.32332
Solyc04g007470.3	Solyc04g007470	4.06707
Solyc07g065500.2	Solyc07g065500	2.0253
Solyc04g078840.3	Solyc04g078840	1.86404
Solyc03g007890.3	Solyc03g007890	-1.98909
Solyc09g008020.3	Solyc09g008020	2.21768
Solyc05g012210.3	Solyc05g012210	2.06496
Solyc11g006230.2	Solyc11g006230	-2.10028
Solyc07g065680.3	Solyc07g065680	1.82299
Solyc06g076570.3	Solyc06g076570	-1.81862
Solyc10g008040.3	Solyc10g008040	2.63173
Solyc11g066100.2	Solyc11g066100	-1.85955
Solyc01g100040.3	Solyc01g100040	1.78995
Solyc09g066150.1	Solyc09g066150	2.23566
Solyc11g012320.2	Solyc11g012320	1.76606
Solyc02g078390.3	Solyc02g078390	2.10246
Solyc06g005650.2	Solyc06g005650	-2.09422
Solyc05g009360.3	Solyc05g009360	1.99672
Solyc08g065790.3	Solyc08g065790	2.55634
Solyc12g098520.2	Solyc12g098520	-1.93674
Solyc07g065320.3	Solyc07g065320	3.07961
Solyc04g014500.3	Solyc04g014500	1.9944
Solyc01g108460.2	Solyc01g108460	1.71335
Solyc06g068500.3	Solyc06g068500	1.73613
Solyc02g071360.3	Solyc02g071360	-1.99295
Solyc11g072480.2	Solyc11g072480	2.87836
Solyc04g071030.1	Solyc04g071030	-2.26581
Solyc12g010870.2	Solyc12g010870	-2.40559
Solyc04g080850.3	Solyc04g080850	1.75176
Solyc05g005550.3	Solyc05g005550	-1.89601
Solyc07g009500.2	Solyc07g009500	-2.82447
Solyc12g099250.2	Solyc12g099250	1.84335
Solyc01g079590.3	Solyc01g079590	-2.07149
Solyc01g109340.3	Solyc01g109340	-2.06457
Solyc07g064250.3	Solyc07g064250	-2.02423
Solyc11g010500.1	Solyc11g010500	-2.11674
Solyc06g053950.2	Solyc06g053950	1.87607
Solyc04g082830.3	Solyc04g082830	2.16186
Solyc08g066940.3	Solyc08g066940	-1.98463
Solyc02g087000.3	Solyc02g087000	1.85688
Solyc11g005670.2	Solyc11g005670	-1.90578
Solyc12g098850.2	Solyc12g098850	-1.93647
Solyc04g015750.3	Solyc04g015750	-1.7
Solyc01g109880.3	Solyc01g109880	1.73245
Solyc03g059260.3	Solyc03g059260	-1.75929
Solyc01g100970.3	Solyc01g100970	-1.69231
Solyc12g049270.2	Solyc12g049270	-2.49071
Solyc02g080970.3	Solyc02g080970	2.29402
Solyc12g056200.2	Solyc12g056200	-2.12767
Solyc02g084890.2	Solyc02g084890	-2.4215
Solyc02g064720.3	Solyc02g064720	-1.92768
Solyc07g044980.3	Solyc07g044980	1.85295
Solyc03g115930.2	Solyc03g115930	3.24507
Solyc03g115560.3	Solyc03g115560	-2.05112
Solyc03g114100.1	Solyc03g114100	3.12742
Solyc01g105650.3	Solyc01g105650	4.76214
Solyc04g011580.3	Solyc04g011580	-1.96938
Solyc10g050970.1	Solyc10g050970	-3.34666
Solyc01g010390.3	Solyc01g010390	2.49526
Solyc11g027665.1	Solyc11g027665	2.28195
Solyc08g074940.3	Solyc08g074940	3.93443
Solyc03g121620.1	Solyc03g121620	-1.92195
Solyc03g120450.3	Solyc03g120450	1.8444
Solyc06g071810.1	Solyc06g071810	-2.38046
Solyc12g013690.2	Solyc12g013690	-2.74609
Solyc04g064900.2	Solyc04g064900	-2.98325
Solyc09g011080.3	Solyc09g011080	-2.4237
Solyc11g008520.2	Solyc11g008520	1.79459
Solyc09g015000.3	Solyc09g015000	-2.21031
Solyc09g092130.3	Solyc09g092130	3.80945
Solyc12g011050.2	Solyc12g011050	-2.01225
Solyc01g109590.3	Solyc01g109590	1.84955
Solyc03g096900.3	Solyc03g096900	1.87628
Solyc01g110130.3	Solyc01g110130	3.086
Solyc09g056450.3	Solyc09g056450	-1.94718
Solyc08g005650.3	Solyc08g005650	1.90237
Solyc02g089350.3	Solyc02g089350	1.97917
Solyc12g006460.2	Solyc12g006460	1.74204
Solyc09g082330.2	Solyc09g082330	-2.18359
Solyc05g050800.3	Solyc05g050800	1.74964
Solyc02g086300.3	Solyc02g086300	2.05797
Solyc07g063310.3	Solyc07g063310	-2.05819
Solyc04g011440.4	Solyc04g011440	-1.65625
Solyc06g066020.3	Solyc06g066020	3.8233
Solyc12g005150.2	Solyc12g005150	-1.9455
Solyc04g071480.1	Solyc04g071480	-1.69118
Solyc07g052400.3	Solyc07g052400	1.8129
Solyc12g089143.1	Solyc12g089143	-1.96481
Solyc08g006160.3	Solyc08g006160	-1.93572
Solyc06g074710.1	Solyc06g074710	1.69432
Solyc12g056170.2	Solyc12g056170	2.07729
Solyc10g051010.2	Solyc10g051010	1.99672
Solyc09g074560.3	Solyc09g074560	2.26649
Solyc03g118425.1	Solyc03g118425	1.73807
Solyc04g005480.1	Solyc04g005480	-2.03385
Solyc02g081810.3	Solyc02g081810	1.85214
Solyc04g014600.3	Solyc04g014600	-1.82555
Solyc07g049200.3	Solyc07g049200	2.12841
Solyc04g077980.1	Solyc04g077980	-1.86685
Solyc11g008250.2	Solyc11g008250	1.69387
Solyc01g098520.3	Solyc01g098520	-1.92894
Solyc10g078770.2	Solyc10g078770	2.55636
Solyc04g071615.1	Solyc04g071615	-1.66116
Solyc01g099370.3	Solyc01g099370	-1.76385
Solyc09g076040.3	Solyc09g076040	-1.84317
Solyc08g076880.3	Solyc08g076880	-1.77963
Solyc01g104750.3	Solyc01g104750	2.6145
Solyc04g054740.3	Solyc04g054740	1.6068
Solyc06g074670.3	Solyc06g074670	-1.78725
Solyc03g118510.3	Solyc03g118510	-2.21095
Solyc02g094010.2	Solyc02g094010	-3.57261
Solyc07g043310.3	Solyc07g043310	1.74829
Solyc05g006810.3	Solyc05g006810	3.45422
Solyc07g065820.3	Solyc07g065820	1.7273
Solyc12g010120.2	Solyc12g010120	2.21159
Solyc05g051260.3	Solyc05g051260	3.73073
Solyc05g005200.3	Solyc05g005200	1.77037
Solyc02g091250.1	Solyc02g091250	-3.87474
Solyc09g008970.1	Solyc09g008970	-3.04355
Solyc02g089920.2	Solyc02g089920	-2.62737
Solyc03g123630.3	Solyc03g123630	1.59311
Solyc09g009130.3	Solyc09g009130	2.11097
Solyc05g005560.4	Solyc05g005560	-1.61833
Solyc03g080050.3	Solyc03g080050	1.73686
Solyc12g096870.1	Solyc12g096870	-1.74402
Solyc11g069570.2	Solyc11g069570	2.26189
Solyc10g006240.3	Solyc10g006240	-1.88528
Solyc06g008920.3	Solyc06g008920	2.4043
Solyc04g015200.3	Solyc04g015200	1.92053
Solyc01g105410.3	Solyc01g105410	-1.62369
Solyc08g013670.3	Solyc08g013670	-1.80374
Solyc02g063250.3	Solyc02g063250	6.06694
Solyc04g081920.3	Solyc04g081920	1.72975
Solyc01g108340.3	Solyc01g108340	-2.10697
Solyc03g005780.3	Solyc03g005780	-1.87853
Solyc10g083720.2	Solyc10g083720	1.84361
Solyc08g079700.2	Solyc08g079700	-1.67998
Solyc10g006230.3	Solyc10g006230	-1.71926
Solyc04g077220.3	Solyc04g077220	2.09268
Solyc01g102950.3	Solyc01g102950	2.12696
Solyc06g005170.3	Solyc06g005170	-1.67913
Solyc11g006970.2	Solyc11g006970	-1.68963
Solyc12g007200.2	Solyc12g007200	-1.74453
Solyc06g076350.3	Solyc06g076350	4.731
Solyc04g011560.3	Solyc04g011560	-1.81
Solyc05g005700.3	Solyc05g005700	-1.66381
Solyc09g075210.3	Solyc09g075210	-1.89917
Solyc05g055260.3	Solyc05g055260	2.18531
Solyc03g115500.3	Solyc03g115500	2.382
Solyc08g007820.1	Solyc08g007820	-2.79082
Solyc10g078930.2	Solyc10g078930	-1.83148
Solyc01g111075.1	Solyc01g111075	2.12913
Solyc02g014860.3	Solyc02g014860	2.58735
Solyc10g079950.2	Solyc10g079950	-2.13775
Solyc03g123830.3	Solyc03g123830	-1.75191
Solyc12g006975.1	Solyc12g006975	-2.11652
Solyc03g097170.3	Solyc03g097170	2.23045
Solyc05g056070.3	Solyc05g056070	-1.63741
Solyc07g018010.3	Solyc07g018010	2.41011
Solyc09g075140.3	Solyc09g075140	2.04028
Solyc10g074790.2	Solyc10g074790	-1.55608
Solyc07g051930.2	Solyc07g051930	3.62208
Solyc12g017240.2	Solyc12g017240	-1.80833
Solyc10g005370.3	Solyc10g005370	-1.74527
Solyc04g076880.3	Solyc04g076880	1.75712
Solyc06g051620.3	Solyc06g051620	1.74307
Solyc01g088400.3	Solyc01g088400	2.26233
Solyc06g073970.2	Solyc06g073970	-2.18452
Solyc12g009560.2	Solyc12g009560	1.69513
Solyc01g066430.3	Solyc01g066430	-1.9987
Solyc03g112010.3	Solyc03g112010	-4.32156
Solyc10g009550.3	Solyc10g009550	-2.43967
Solyc11g010850.2	Solyc11g010850	1.98526
Solyc04g064690.3	Solyc04g064690	2.68868
Solyc02g089770.3	Solyc02g089770	1.65126
Solyc01g066640.2	Solyc01g066640	-1.85181
Solyc09g082060.3	Solyc09g082060	1.67406
Solyc04g009960.3	Solyc04g009960	1.71302
Solyc04g063350.3	Solyc04g063350	1.75277
Solyc03g097980.3	Solyc03g097980	1.73004
Solyc12g089147.1	Solyc12g089147	-1.82075
Solyc07g052320.3	Solyc07g052320	1.68448
Solyc06g083030.3	Solyc06g083030	3.07597
Solyc05g052050.1	Solyc05g052050	2.09193
Solyc08g066360.3	Solyc08g066360	2.47712
Solyc03g118810.1	Solyc03g118810	-2.37047
Solyc03g078640.1	Solyc03g078640	-2.62807
Solyc01g010650.3	Solyc01g010650	-1.90134
Solyc07g008570.3	Solyc07g008570	2.59835
Solyc09g092270.3	Solyc09g092270	1.92166
Solyc08g007770.3	Solyc08g007770	-1.65336
Solyc12g014250.2	Solyc12g014250	-1.62754
Solyc10g074960.2	Solyc10g074960	-1.79421
Solyc11g013110.2	Solyc11g013110	1.5667
Solyc01g090680.3	Solyc01g090680	-1.7668
Solyc09g009770.3	Solyc09g009770	-1.9143
Solyc04g078750.3	Solyc04g078750	-2.80244
Solyc03g097580.3	Solyc03g097580	-4.77836
Solyc12g089160.2	Solyc12g089160	-1.91087
Solyc04g007500.1	Solyc04g007500	1.85132
Solyc12g088340.2	Solyc12g088340	1.68785
Solyc09g007550.3	Solyc09g007550	1.73559
Solyc07g007750.3	Solyc07g007750	1.63388
Solyc09g025210.3	Solyc09g025210	-2.02706
Solyc10g084050.2	Solyc10g084050	1.56187
Solyc12g008370.2	Solyc12g008370	-1.61357
Solyc07g064290.3	Solyc07g064290	2.28234
Solyc11g072860.2	Solyc11g072860	2.38586
Solyc02g081500.3	Solyc02g081500	-2.1693
Solyc08g081457.1	Solyc08g081457	-2.78986
Solyc01g008230.3	Solyc01g008230	-1.80314
Solyc03g094160.3	Solyc03g094160	-2.78003
Solyc12g010130.1	Solyc12g010130	1.66699
Solyc10g009080.3	Solyc10g009080	-1.84861
Solyc07g024000.3	Solyc07g024000	1.59404
Solyc05g056430.2	Solyc05g056430	4.46522
Solyc03g006870.3	Solyc03g006870	1.67889
Solyc09g065200.3	Solyc09g065200	-2.20515
Solyc01g107860.3	Solyc01g107860	1.79342
Solyc08g076650.3	Solyc08g076650	-1.69966
Solyc08g069000.3	Solyc08g069000	1.64257
Solyc02g083860.3	Solyc02g083860	1.50281
Solyc06g053960.3	Solyc06g053960	1.7845
Solyc09g064380.3	Solyc09g064380	-2.68233
Solyc01g105720.2	Solyc01g105720	1.52545
Solyc03g097240.3	Solyc03g097240	1.79826
Solyc03g115230.3	Solyc03g115230	-1.64761
Solyc03g026020.3	Solyc03g026020	-1.66563
Solyc05g052560.1	Solyc05g052560	-2.42998
Solyc06g069120.3	Solyc06g069120	-1.52841
Solyc12g013500.2	Solyc12g013500	-2.27186
Solyc11g068870.2	Solyc11g068870	-1.75685
Solyc09g009690.3	Solyc09g009690	1.80916
Solyc02g072080.1	Solyc02g072080	-1.80322
Solyc10g008300.3	Solyc10g008300	-2.009
Solyc12g014440.2	Solyc12g014440	-1.68477
Solyc01g056850.3	Solyc01g056850	1.71468
Solyc08g013900.3	Solyc08g013900	2.6999
Solyc07g056570.1	Solyc07g056570	1.60087
Solyc06g073310.3	Solyc06g073310	1.58663
Solyc05g051510.3	Solyc05g051510	4.63183
Solyc08g078010.3	Solyc08g078010	1.8315
Solyc01g091600.3	Solyc01g091600	-1.78481
Solyc12g089140.2	Solyc12g089140	-1.50694
Solyc10g076710.2	Solyc10g076710	-1.73992
Solyc10g055630.2	Solyc10g055630	1.54152
Solyc01g109655.1	Solyc01g109655	-1.48614
Solyc03g113130.3	Solyc03g113130	-5.18266
Solyc01g105660.3	Solyc01g105660	-1.58746
Solyc04g072450.3	Solyc04g072450	1.67138
Solyc07g008320.3	Solyc07g008320	1.54802
Solyc03g007170.3	Solyc03g007170	2.11383
Solyc05g010710.2	Solyc05g010710	1.98297
Solyc11g006070.2	Solyc11g006070	1.97785
Solyc01g111380.3	Solyc01g111380	1.65127
Solyc11g069400.2	Solyc11g069400	-1.67779
Solyc07g053470.3	Solyc07g053470	1.84744
Solyc02g094130.3	Solyc02g094130	-1.62946
Solyc03g095770.3	Solyc03g095770	-2.22819
Solyc01g100920.3	Solyc01g100920	-1.63907
Solyc03g111690.3	Solyc03g111690	1.73731
Solyc03g122340.3	Solyc03g122340	-1.63578
Solyc04g078870.3	Solyc04g078870	1.86807
Solyc07g063620.3	Solyc07g063620	1.53301
Solyc02g081890.3	Solyc02g081890	-1.51816
Solyc02g087210.3	Solyc02g087210	-2.21287
Solyc06g008960.3	Solyc06g008960	-1.86803
Solyc04g014730.3	Solyc04g014730	-2.84543
Solyc10g006130.1	Solyc10g006130	-1.52898
Solyc02g079415.1	Solyc02g079415	2.06493
Solyc10g079500.2	Solyc10g079500	-1.67295
Solyc01g097500.3	Solyc01g097500	1.6916
Solyc03g031890.3	Solyc03g031890	2.52656
Solyc03g113730.3	Solyc03g113730	-1.52782
Solyc09g008780.3	Solyc09g008780	1.54267
Solyc02g082930.3	Solyc02g082930	1.7034
Solyc01g087800.2	Solyc01g087800	4.76811
Solyc04g081580.3	Solyc04g081580	1.80817
Solyc06g007510.3	Solyc06g007510	-1.52115
Solyc05g024260.3	Solyc05g024260	-1.46684
Solyc04g082630.3	Solyc04g082630	-1.52259
Solyc01g111980.3	Solyc01g111980	-2.27287
Solyc11g010250.1	Solyc11g010250	-2.12268
Solyc09g055570.3	Solyc09g055570	-1.61759
Solyc01g081050.4	Solyc01g081050	-2.06772
Solyc09g092070.3	Solyc09g092070	-1.59821
Solyc09g008830.3	Solyc09g008830	-5.80351
Solyc02g088630.3	Solyc02g088630	-1.88096
Solyc02g086463.1	Solyc02g086463	3.08287
Solyc09g083080.3	Solyc09g083080	1.55304
Solyc10g047643.1	Solyc10g047643	1.62022
Solyc01g079880.3	Solyc01g079880	-1.60245
Solyc09g011660.3	Solyc09g011660	1.55156
Solyc01g094690.3	Solyc01g094690	1.5489
Solyc09g065380.2	Solyc09g065380	1.56981
Solyc11g008630.2	Solyc11g008630	-1.78631
Solyc12g008800.2	Solyc12g008800	-2.00523
Solyc12g100060.1	Solyc12g100060	-1.76829
Solyc01g106390.3	Solyc01g106390	-2.57053
Solyc09g007270.3	Solyc09g007270	-1.59486
Solyc01g094410.3	Solyc01g094410	-1.53309
Solyc02g088610.3	Solyc02g088610	-1.68487
Solyc06g035610.3	Solyc06g035610	-1.95167
Solyc06g082990.3	Solyc06g082990	-2.01142
Solyc08g077440.3	Solyc08g077440	1.6544
Solyc10g045190.2	Solyc10g045190	-1.60667
Solyc09g011420.3	Solyc09g011420	1.80938
Solyc02g069670.3	Solyc02g069670	-1.93754
Solyc10g005510.3	Solyc10g005510	1.5521
Solyc03g093550.1	Solyc03g093550	-2.90976
Solyc04g050820.2	Solyc04g050820	1.6855
Solyc03g115740.2	Solyc03g115740	-1.72865
Solyc09g042260.3	Solyc09g042260	1.83333
Solyc10g085590.1	Solyc10g085590	-1.67128
Solyc10g080370.1	Solyc10g080370	-1.84449
Solyc06g069697.1	Solyc06g069697	1.88553
Solyc12g014490.2	Solyc12g014490	-2.20924
Solyc06g005250.3	Solyc06g005250	1.65457
Solyc04g071340.3	Solyc04g071340	-1.48345
Solyc10g082030.2	Solyc10g082030	1.52325
Solyc02g092670.2	Solyc02g092670	-1.49026
Solyc06g066640.3	Solyc06g066640	-1.96462
Solyc05g024010.3	Solyc05g024010	3.01492
Solyc04g053080.3	Solyc04g053080	-1.48058
Solyc12g100160.2	Solyc12g100160	1.77711
Solyc04g015520.3	Solyc04g015520	1.57032
Solyc09g090150.3	Solyc09g090150	-1.95017
Solyc08g080940.3	Solyc08g080940	1.44242
Solyc05g006130.3	Solyc05g006130	2.77202
Solyc03g032130.3	Solyc03g032130	1.39921
Solyc12g099260.2	Solyc12g099260	1.53889
Solyc04g077860.3	Solyc04g077860	1.63851
Solyc11g065180.2	Solyc11g065180	-2.28227
Solyc06g075540.3	Solyc06g075540	1.52094
Solyc09g008240.3	Solyc09g008240	-1.60972
Solyc02g082180.3	Solyc02g082180	3.44666
Solyc10g080040.2	Solyc10g080040	2.94183
Solyc08g079430.3	Solyc08g079430	-1.52285
Solyc12g094640.2	Solyc12g094640	-1.59903
Solyc01g096300.3	Solyc01g096300	2.52672
Solyc01g096320.3	Solyc01g096320	1.56243
Solyc11g072970.2	Solyc11g072970	-1.83539
Solyc04g078195.1	Solyc04g078195	-1.95406
Solyc10g086000.2	Solyc10g086000	1.52894
Solyc01g095630.3	Solyc01g095630	-1.54593
Solyc08g077230.3	Solyc08g077230	1.88082
Solyc02g067230.3	Solyc02g067230	2.61113
Solyc11g020230.1	Solyc11g020230	-3.71647
Solyc01g080900.3	Solyc01g080900	1.62983
Solyc06g069890.3	Solyc06g069890	1.69283
Solyc02g068090.3	Solyc02g068090	1.61115
Solyc08g044265.1	Solyc08g044265	1.57423
Solyc01g097600.2	Solyc01g097600	1.89684
Solyc06g084390.3	Solyc06g084390	-2.32624
Solyc08g080650.3	Solyc08g080650	-2.07469
Solyc01g096880.3	Solyc01g096880	-2.39401
Solyc05g013620.2	Solyc05g013620	1.66787
Solyc02g090390.3	Solyc02g090390	1.46537
Solyc08g078670.2	Solyc08g078670	1.46222
Solyc06g072660.3	Solyc06g072660	3.51175
Solyc04g006970.3	Solyc04g006970	-1.39134
Solyc11g066410.2	Solyc11g066410	1.60823
Solyc04g078090.3	Solyc04g078090	1.74285
Solyc03g093560.1	Solyc03g093560	-2.08433
Solyc07g053270.3	Solyc07g053270	3.8431
Solyc07g008240.3	Solyc07g008240	-1.7188
Solyc02g071530.2	Solyc02g071530	4.91597
Solyc04g011430.3	Solyc04g011430	-1.39232
Solyc07g047850.3	Solyc07g047850	-1.43392
Solyc02g067690.3	Solyc02g067690	-2.02527
Solyc08g082440.3	Solyc08g082440	1.48049
Solyc12g008350.2	Solyc12g008350	-3.82758
Solyc01g105890.3	Solyc01g105890	1.47236
Solyc12g010380.2	Solyc12g010380	-1.76239
Solyc12g008420.2	Solyc12g008420	-1.91075
Solyc09g090290.3	Solyc09g090290	2.80235
Solyc10g007880.3	Solyc10g007880	3.52283
Solyc02g091500.1	Solyc02g091500	-1.82532
Solyc10g086560.2	Solyc10g086560	1.40937
Solyc10g050160.2	Solyc10g050160	2.55915
Solyc11g066390.2	Solyc11g066390	1.46081
Solyc11g066680.2	Solyc11g066680	1.55501
Solyc07g006370.1	Solyc07g006370	1.61904
Solyc04g077470.3	Solyc04g077470	-1.56202
Solyc05g055010.3	Solyc05g055010	-2.16878
Solyc02g084850.3	Solyc02g084850	1.55742
Solyc12g010140.2	Solyc12g010140	1.83886
Solyc05g025600.1	Solyc05g025600	-1.58968
Solyc05g054580.3	Solyc05g054580	1.40485
Solyc05g007080.3	Solyc05g007080	-1.52016
Solyc04g011650.3	Solyc04g011650	1.88617
Solyc07g053990.3	Solyc07g053990	1.76335
Solyc06g007515.1	Solyc06g007515	-1.5127
Solyc04g074040.3	Solyc04g074040	-1.50309
Solyc06g072430.2	Solyc06g072430	-2.21367
Solyc05g055790.3	Solyc05g055790	1.45833
Solyc04g080790.3	Solyc04g080790	2.53505
Solyc01g102840.3	Solyc01g102840	-1.93805
Solyc05g017760.3	Solyc05g017760	1.49356
Solyc08g079020.3	Solyc08g079020	1.54233
Solyc01g100690.3	Solyc01g100690	2.0378
Solyc11g005630.1	Solyc11g005630	-2.82476
Solyc12g099360.2	Solyc12g099360	-1.56233
Solyc10g080280.2	Solyc10g080280	-1.7589
Solyc06g054540.3	Solyc06g054540	-1.9119
Solyc11g068730.2	Solyc11g068730	-1.46858
Solyc06g048820.1	Solyc06g048820	1.79802
Solyc03g120550.3	Solyc03g120550	-1.50155
Solyc09g092670.3	Solyc09g092670	-1.66127
Solyc03g096670.3	Solyc03g096670	1.36442
Solyc03g005750.3	Solyc03g005750	-1.53602
Solyc01g105450.3	Solyc01g105450	-1.92478
Solyc12g094540.1	Solyc12g094540	-2.81921
Solyc06g075690.3	Solyc06g075690	-2.56037
Solyc04g012120.3	Solyc04g012120	1.42055
Solyc09g092330.2	Solyc09g092330	-1.6581
Solyc09g089505.1	Solyc09g089505	-2.06432
Solyc01g111250.3	Solyc01g111250	4.35712
Solyc01g087730.3	Solyc01g087730	-1.38036
Solyc05g005280.3	Solyc05g005280	2.44751
Solyc03g026370.1	Solyc03g026370	2.15007
Solyc02g093180.3	Solyc02g093180	3.28683
Solyc07g054430.3	Solyc07g054430	1.78488
Solyc08g074270.3	Solyc08g074270	1.85845
Solyc01g101060.3	Solyc01g101060	-1.41416
Solyc02g087850.1	Solyc02g087850	-1.70811
Solyc07g054210.3	Solyc07g054210	-1.62792
Solyc09g066470.3	Solyc09g066470	1.42819
Solyc08g005560.3	Solyc08g005560	-1.43593
Solyc03g026170.3	Solyc03g026170	1.56441
Solyc07g056670.3	Solyc07g056670	3.63252
Solyc12g044230.2	Solyc12g044230	1.86197
Solyc02g080160.3	Solyc02g080160	-1.97791
Solyc04g081930.3	Solyc04g081930	-2.72551
Solyc06g084250.3	Solyc06g084250	-2.25429
Solyc10g008980.3	Solyc10g008980	-1.43514
Solyc08g065430.3	Solyc08g065430	-1.73481
Solyc11g072600.2	Solyc11g072600	1.69691
Solyc02g089440.3	Solyc02g089440	-1.77948
Solyc06g005500.3	Solyc06g005500	1.49081
Solyc01g005210.3	Solyc01g005210	1.35212
Solyc06g075650.3	Solyc06g075650	4.02741
Solyc07g040990.3	Solyc07g040990	1.35941
Solyc01g098910.3	Solyc01g098910	-1.55355
Solyc02g089340.3	Solyc02g089340	2.26259
Solyc03g097460.3	Solyc03g097460	-1.6205
Solyc03g117980.3	Solyc03g117980	-1.50159
Solyc01g104775.1	Solyc01g104775	1.37903
Solyc03g080190.3	Solyc03g080190	2.40206
Solyc08g078820.3	Solyc08g078820	1.47791
Solyc08g068600.3	Solyc08g068600	-2.43859
Solyc08g005420.3	Solyc08g005420	-2.28755
Solyc03g058190.3	Solyc03g058190	1.38202
Solyc10g086410.3	Solyc10g086410	-1.37208
Solyc05g007770.3	Solyc05g007770	1.49066
Solyc02g083170.3	Solyc02g083170	-1.46335
Solyc08g079170.3	Solyc08g079170	-1.34961
Solyc03g005050.3	Solyc03g005050	1.6458
Solyc12g099280.2	Solyc12g099280	1.97379
Solyc06g048960.3	Solyc06g048960	1.68504
Solyc01g091260.3	Solyc01g091260	-1.60215
Solyc01g110360.3	Solyc01g110360	-1.37855
Solyc03g044300.3	Solyc03g044300	1.48519
Solyc02g067095.1	Solyc02g067095	-1.82629
Solyc06g075370.3	Solyc06g075370	1.46647
Solyc01g009160.2	Solyc01g009160	-3.82465
Solyc06g074430.3	Solyc06g074430	1.48236
Solyc02g092800.3	Solyc02g092800	1.36694
Solyc09g083100.1	Solyc09g083100	-1.76106
Solyc02g077670.3	Solyc02g077670	-1.44966
Solyc02g079960.3	Solyc02g079960	-1.40154
Solyc01g067710.3	Solyc01g067710	1.46056
Solyc06g073730.2	Solyc06g073730	1.4651
Solyc05g009080.3	Solyc05g009080	-1.83823
Solyc10g008680.2	Solyc10g008680	-2.47547
Solyc04g074180.4	Solyc04g074180	1.37013
Solyc05g052020.3	Solyc05g052020	-1.88211
Solyc07g032385.1	Solyc07g032385	-1.51344
Solyc02g032200.3	Solyc02g032200	-1.47581
Solyc01g109710.3	Solyc01g109710	1.68716
Solyc07g063350.3	Solyc07g063350	-1.84163
Solyc06g063370.3	Solyc06g063370	-1.31624
Solyc09g082230.1	Solyc09g082230	2.71472
Solyc11g066630.2	Solyc11g066630	1.56046
Solyc06g068620.3	Solyc06g068620	1.45168
Solyc08g078560.3	Solyc08g078560	2.13311
Solyc03g116280.3	Solyc03g116280	-3.11073
Solyc06g069820.3	Solyc06g069820	-3.0548
Solyc06g064550.3	Solyc06g064550	-1.88145
Solyc05g052760.3	Solyc05g052760	-1.36085
Solyc01g107670.2	Solyc01g107670	-2.37221
Solyc02g083110.1	Solyc02g083110	-1.56199
Solyc10g074570.2	Solyc10g074570	1.81591
Solyc03g116530.3	Solyc03g116530	1.43365
Solyc11g072500.2	Solyc11g072500	2.15371
Solyc03g115720.3	Solyc03g115720	1.5574
Solyc12g021230.2	Solyc12g021230	1.45674
Solyc09g008200.3	Solyc09g008200	-1.43233
Solyc10g055650.2	Solyc10g055650	1.37192
Solyc09g065240.3	Solyc09g065240	-2.2145
Solyc09g008485.1	Solyc09g008485	1.56337
Solyc03g121090.3	Solyc03g121090	1.33524
Solyc04g074510.3	Solyc04g074510	1.33284
Solyc02g091990.3	Solyc02g091990	-4.54059
Solyc07g062050.3	Solyc07g062050	-2.57567
Solyc10g083470.2	Solyc10g083470	-1.64921
Solyc09g075110.1	Solyc09g075110	2.5994
Solyc09g007440.3	Solyc09g007440	2.47123
Solyc01g097120.3	Solyc01g097120	1.32454
Solyc01g111420.3	Solyc01g111420	1.60014
Solyc10g083500.2	Solyc10g083500	-2.31289
Solyc09g011570.3	Solyc09g011570	1.87137
Solyc10g084080.2	Solyc10g084080	2.77351
Solyc03g033840.3	Solyc03g033840	2.90825
Solyc01g100010.3	Solyc01g100010	1.71033
Solyc01g094920.3	Solyc01g094920	-1.44107
Solyc09g074650.3	Solyc09g074650	1.42634
Solyc06g053260.1	Solyc06g053260	9.27499
Solyc09g092240.3	Solyc09g092240	1.52128
Solyc11g020040.2	Solyc11g020040	-1.43177
Solyc09g014480.2	Solyc09g014480	3.79299
Solyc09g083350.3	Solyc09g083350	1.5255
Solyc06g066420.3	Solyc06g066420	1.69109
Solyc01g098460.3	Solyc01g098460	-1.56894
Solyc03g097820.2	Solyc03g097820	2.48609
Solyc07g064180.3	Solyc07g064180	-1.41046
Solyc05g052950.3	Solyc05g052950	1.5658
Solyc12g099500.2	Solyc12g099500	-2.12942
Solyc12g055720.2	Solyc12g055720	-1.32094
Solyc06g062920.3	Solyc06g062920	-3.31684
Solyc02g091640.3	Solyc02g091640	1.91388
Solyc01g110365.1	Solyc01g110365	-1.47623
Solyc09g011690.3	Solyc09g011690	-1.39428
Solyc02g078830.3	Solyc02g078830	1.372
Solyc05g008090.3	Solyc05g008090	1.43402
Solyc07g052980.3	Solyc07g052980	1.49867
Solyc07g008180.3	Solyc07g008180	1.29421
Solyc04g008980.3	Solyc04g008980	-1.36713
Solyc06g084760.2	Solyc06g084760	-1.46265
Solyc01g105030.3	Solyc01g105030	-1.49605
Solyc08g082870.3	Solyc08g082870	1.42892
Solyc09g011170.3	Solyc09g011170	1.31242
Solyc12g017850.2	Solyc12g017850	2.09092
Solyc08g081890.3	Solyc08g081890	1.92951
Solyc06g065190.1	Solyc06g065190	3.30485
Solyc01g106090.3	Solyc01g106090	1.60173
Solyc01g094040.3	Solyc01g094040	1.34271
Solyc07g007400.3	Solyc07g007400	-1.38551
Solyc03g031860.3	Solyc03g031860	1.30285
Solyc04g055090.1	Solyc04g055090	-4.47152
Solyc09g083420.3	Solyc09g083420	-1.33497
Solyc08g041780.3	Solyc08g041780	-1.35256
Solyc04g007460.3	Solyc04g007460	-1.56526
Solyc09g083030.1	Solyc09g083030	-1.83512
Solyc10g050850.2	Solyc10g050850	-3.20722
Solyc12g087790.1	Solyc12g087790	-4.73565
Solyc02g067090.3	Solyc02g067090	-2.01863
Solyc02g090820.3	Solyc02g090820	-1.73872
Solyc12g019700.1	Solyc12g019700	-2.02131
Solyc10g081310.2	Solyc10g081310	-1.29294
Solyc12g096770.1	Solyc12g096770	1.63922
Solyc02g077330.3	Solyc02g077330	1.33691
Solyc04g012060.3	Solyc04g012060	3.25543
Solyc04g074145.1	Solyc04g074145	-1.58444
Solyc02g082260.3	Solyc02g082260	1.27971
Solyc12g096700.2	Solyc12g096700	1.38665
Solyc05g056310.3	Solyc05g056310	1.30693
Solyc04g009435.1	Solyc04g009435	2.36994
Solyc04g080260.3	Solyc04g080260	1.6808
Solyc01g080640.3	Solyc01g080640	1.31998
Solyc03g025600.3	Solyc03g025600	-1.45599
Solyc04g005860.3	Solyc04g005860	-1.40605
Solyc02g083880.3	Solyc02g083880	1.41295
Solyc08g007080.3	Solyc08g007080	2.5126
Solyc07g047790.3	Solyc07g047790	1.41762
Solyc07g064150.3	Solyc07g064150	-1.28219
Solyc06g006080.3	Solyc06g006080	-1.27225
Solyc02g079500.4	Solyc02g079500	1.27383
Solyc01g079150.3	Solyc01g079150	1.41782
Solyc06g062600.3	Solyc06g062600	-2.21303
Solyc03g080090.3	Solyc03g080090	1.24219
Solyc01g104500.2	Solyc01g104500	1.47817
Solyc03g025870.3	Solyc03g025870	3.98203
Solyc08g075420.3	Solyc08g075420	-1.3377
Solyc08g083040.3	Solyc08g083040	-1.35205
Solyc07g062060.3	Solyc07g062060	-1.52413
Solyc09g030450.3	Solyc09g030450	-3.03947
Solyc06g053245.1	Solyc06g053245	-3.15619
Solyc08g079280.3	Solyc08g079280	-2.08397
Solyc01g010190.2	Solyc01g010190	1.55746
Solyc11g006360.1	Solyc11g006360	-1.48572
Solyc01g109795.1	Solyc01g109795	4.9211
Solyc10g078160.2	Solyc10g078160	-2.23516
Solyc08g005090.1	Solyc08g005090	2.46866
Solyc07g043395.1	Solyc07g043395	1.2766
Solyc12g056830.1	Solyc12g056830	-1.2986
Solyc12g099190.1	Solyc12g099190	1.71542
Solyc02g084410.3	Solyc02g084410	-2.0669
Solyc03g031600.3	Solyc03g031600	1.55959
Solyc07g064060.3	Solyc07g064060	1.42195
Solyc10g078540.2	Solyc10g078540	2.41734
Solyc03g118840.3	Solyc03g118840	1.31343
Solyc05g056290.3	Solyc05g056290	1.33547
Solyc02g037550.3	Solyc02g037550	2.87046
Solyc04g070983.1	Solyc04g070983	1.3847
Solyc01g006450.3	Solyc01g006450	1.6362
Solyc05g008260.3	Solyc05g008260	-1.80254
Solyc04g007880.3	Solyc04g007880	-1.49305
Solyc08g082880.3	Solyc08g082880	-1.73701
Solyc03g025520.3	Solyc03g025520	1.26559
Solyc01g108087.1	Solyc01g108087	1.36791
Solyc12g005050.2	Solyc12g005050	-1.81636
Solyc01g107200.3	Solyc01g107200	1.87703
Solyc02g083470.3	Solyc02g083470	1.38344
Solyc09g009020.3	Solyc09g009020	1.21794
Solyc07g054490.3	Solyc07g054490	1.29297
Solyc07g062890.3	Solyc07g062890	-1.6201
Solyc05g006490.3	Solyc05g006490	1.38026
Solyc10g005840.3	Solyc10g005840	-1.74782
Solyc04g079940.3	Solyc04g079940	1.64423
Solyc06g068440.3	Solyc06g068440	-1.79321
Solyc01g087240.3	Solyc01g087240	1.38839
Solyc08g016720.1	Solyc08g016720	1.38143
Solyc07g006890.1	Solyc07g006890	-1.26205
Solyc09g074300.1	Solyc09g074300	3.77324
Solyc06g011530.3	Solyc06g011530	-2.56046
Solyc03g097020.3	Solyc03g097020	2.35439
Solyc03g115940.3	Solyc03g115940	1.41522
Solyc04g079640.3	Solyc04g079640	-1.77785
Solyc02g068740.3	Solyc02g068740	1.35597
Solyc01g095740.3	Solyc01g095740	1.46216
Solyc01g111350.3	Solyc01g111350	1.26325
Solyc08g014440.3	Solyc08g014440	1.45154
Solyc08g065870.3	Solyc08g065870	1.71275
Solyc09g011590.3	Solyc09g011590	-1.71405
Solyc12g044610.2	Solyc12g044610	1.42542
Solyc09g091550.3	Solyc09g091550	2.12846
Solyc08g081000.3	Solyc08g081000	1.55384
Solyc06g076670.3	Solyc06g076670	-1.37905
Solyc10g080730.2	Solyc10g080730	1.73892
Solyc01g112260.3	Solyc01g112260	-1.41515
Solyc11g006300.2	Solyc11g006300	-1.45821
Solyc06g063020.3	Solyc06g063020	-2.14796
Solyc11g011340.2	Solyc11g011340	6.18326
Solyc06g048520.3	Solyc06g048520	1.33775
Solyc01g079600.3	Solyc01g079600	-1.33006
Solyc03g112580.3	Solyc03g112580	-3.76618
Solyc03g115590.3	Solyc03g115590	1.93781
Solyc01g105050.3	Solyc01g105050	-1.5998
Solyc08g081160.3	Solyc08g081160	-2.22596
Solyc01g105420.3	Solyc01g105420	-1.33981
Solyc02g081680.3	Solyc02g081680	1.97381
Solyc03g033560.3	Solyc03g033560	-1.32535
Solyc02g093150.3	Solyc02g093150	1.425
Solyc04g058140.3	Solyc04g058140	-2.33588
Solyc09g083220.3	Solyc09g083220	-1.68356
Solyc02g062340.3	Solyc02g062340	-1.2705
Solyc08g066020.2	Solyc08g066020	2.97997
Solyc11g071740.2	Solyc11g071740	-2.23893
Solyc10g080660.2	Solyc10g080660	-1.28143
Solyc01g081490.3	Solyc01g081490	1.38568
Solyc03g123490.1	Solyc03g123490	-1.57858
Solyc10g006150.3	Solyc10g006150	3.00916
Solyc08g005610.3	Solyc08g005610	-2.16976
Solyc07g062870.3	Solyc07g062870	1.34411
Solyc12g098500.2	Solyc12g098500	1.33618
Solyc03g121630.3	Solyc03g121630	-1.52358
Solyc01g096800.3	Solyc01g096800	1.92394
Solyc01g089980.3	Solyc01g089980	-1.28974
Solyc03g120510.1	Solyc03g120510	1.52704
Solyc02g070780.3	Solyc02g070780	2.33048
Solyc05g014390.3	Solyc05g014390	1.39281
Solyc03g119610.1	Solyc03g119610	1.27051
Solyc11g017240.2	Solyc11g017240	2.23688
Solyc01g006560.3	Solyc01g006560	-2.49168
Solyc03g051900.3	Solyc03g051900	1.57312
Solyc08g014120.3	Solyc08g014120	-1.81789
Solyc01g010440.3	Solyc01g010440	-1.35203
Solyc01g005420.2	Solyc01g005420	-3.42566
Solyc07g045080.3	Solyc07g045080	3.50935
Solyc03g113770.3	Solyc03g113770	-2.08212
Solyc10g076990.2	Solyc10g076990	-1.26671
Solyc02g092920.3	Solyc02g092920	-1.33637
Solyc11g073280.2	Solyc11g073280	-1.30902
Solyc06g008260.3	Solyc06g008260	1.24559
Solyc05g007880.3	Solyc05g007880	-1.70426
Solyc04g080390.3	Solyc04g080390	-1.65878
Solyc11g010450.2	Solyc11g010450	-1.43795
Solyc08g062210.3	Solyc08g062210	-1.34464
Solyc03g114740.3	Solyc03g114740	-2.76826
Solyc07g064210.2	Solyc07g064210	-3.44074
Solyc08g081190.3	Solyc08g081190	1.16444
Solyc02g069770.3	Solyc02g069770	2.17114
Solyc11g007060.2	Solyc11g007060	-1.91111
Solyc10g079970.2	Solyc10g079970	-1.48205
Solyc10g055760.2	Solyc10g055760	-2.04168
Solyc07g005190.3	Solyc07g005190	-1.59473
Solyc02g092750.3	Solyc02g092750	-2.10966
Solyc03g006640.3	Solyc03g006640	1.59794
Solyc03g123750.3	Solyc03g123750	-1.71894
Solyc12g010980.2	Solyc12g010980	2.49629
Solyc04g082420.3	Solyc04g082420	-1.48633
Solyc01g095000.3	Solyc01g095000	-2.46211
Solyc03g111730.3	Solyc03g111730	1.91512
Solyc02g065780.1	Solyc02g065780	-1.55005
Solyc00g007270.3	Solyc00g007270	1.19388
Solyc01g110560.3	Solyc01g110560	2.71104
Solyc01g087020.2	Solyc01g087020	-1.51287
Solyc11g068740.2	Solyc11g068740	-1.64798
Solyc12g006140.2	Solyc12g006140	-1.24129
Solyc11g066860.2	Solyc11g066860	1.32761
Solyc11g006720.2	Solyc11g006720	1.51003
Solyc10g044840.2	Solyc10g044840	-1.66756
Solyc06g083760.3	Solyc06g083760	-1.4259
Solyc01g100850.3	Solyc01g100850	1.44712
Solyc07g049440.3	Solyc07g049440	1.38309
Solyc05g010420.2	Solyc05g010420	1.1816
Solyc03g113380.3	Solyc03g113380	1.34911
Solyc03g111935.1	Solyc03g111935	-2.74182
Solyc12g056590.2	Solyc12g056590	2.34513
Solyc05g047460.3	Solyc05g047460	1.41504
Solyc08g006640.3	Solyc08g006640	1.26933
Solyc05g056270.3	Solyc05g056270	-1.67929
Solyc12g008760.2	Solyc12g008760	1.46536
Solyc05g010320.3	Solyc05g010320	1.56162
Solyc12g009220.2	Solyc12g009220	-2.12532
Solyc02g083130.3	Solyc02g083130	1.31019
Solyc02g072440.3	Solyc02g072440	-2.6106
Solyc06g066370.3	Solyc06g066370	-1.27608
Solyc01g066570.3	Solyc01g066570	1.3065
Solyc08g065350.3	Solyc08g065350	-1.49918
Solyc02g085230.3	Solyc02g085230	3.10351
Solyc03g051790.3	Solyc03g051790	-1.45574
Solyc04g080380.3	Solyc04g080380	1.27211
Solyc02g077770.3	Solyc02g077770	1.69279
Solyc04g078640.2	Solyc04g078640	1.30647
Solyc03g006490.3	Solyc03g006490	1.17735
Solyc05g018510.3	Solyc05g018510	-1.56488
Solyc07g065090.2	Solyc07g065090	1.34555
Solyc06g068670.3	Solyc06g068670	-1.2015
Solyc03g120810.3	Solyc03g120810	1.49824
Solyc07g054770.1	Solyc07g054770	-1.50827
Solyc05g009720.3	Solyc05g009720	1.32347
Solyc02g086530.3	Solyc02g086530	2.7372
Solyc01g110430.3	Solyc01g110430	1.15718
Solyc11g012000.2	Solyc11g012000	1.45472
Solyc12g005780.2	Solyc12g005780	-1.3428
Solyc03g044330.1	Solyc03g044330	-1.266
Solyc09g005250.3	Solyc09g005250	1.32451
Solyc04g007690.3	Solyc04g007690	1.93207
Solyc08g082400.1	Solyc08g082400	-1.19716
Solyc03g121360.1	Solyc03g121360	-1.28506
Solyc02g078150.3	Solyc02g078150	1.2427
Solyc11g068550.1	Solyc11g068550	-2.07173
Solyc11g045240.2	Solyc11g045240	-2.26937
Solyc05g054260.3	Solyc05g054260	1.25304
Solyc05g007250.3	Solyc05g007250	1.39402
Solyc01g106010.3	Solyc01g106010	-1.50293
Solyc01g081150.3	Solyc01g081150	1.35843
Solyc09g018280.1	Solyc09g018280	1.17986
Solyc10g052490.2	Solyc10g052490	1.42995
Solyc04g080840.2	Solyc04g080840	-6.90604
Solyc12g005660.2	Solyc12g005660	1.27861
Solyc12g008840.2	Solyc12g008840	-1.34996
Solyc01g105090.3	Solyc01g105090	-1.43834
Solyc02g069430.3	Solyc02g069430	-1.49074
Solyc11g065940.2	Solyc11g065940	-1.43107
Solyc09g064440.3	Solyc09g064440	1.2989
Solyc08g008087.1	Solyc08g008087	-1.36307
Solyc03g098780.2	Solyc03g098780	-1.21279
Solyc12g013820.2	Solyc12g013820	2.51345
Solyc04g008810.3	Solyc04g008810	1.35224
Solyc03g120420.3	Solyc03g120420	-1.62598
Solyc04g009740.3	Solyc04g009740	-1.22492
Solyc01g094170.3	Solyc01g094170	-1.96045
Solyc06g007240.3	Solyc06g007240	2.34132
Solyc02g081580.3	Solyc02g081580	-1.40019
Solyc01g088370.3	Solyc01g088370	1.16585
Solyc12g021280.2	Solyc12g021280	-1.5794
Solyc07g049230.1	Solyc07g049230	1.99719
Solyc06g065180.3	Solyc06g065180	1.37604
Solyc01g098000.3	Solyc01g098000	1.70048
Solyc09g065480.2	Solyc09g065480	2.04819
Solyc10g074540.1	Solyc10g074540	-2.54724
Solyc03g120880.3	Solyc03g120880	-1.53484
Solyc11g010930.2	Solyc11g010930	1.40513
Solyc03g115980.1	Solyc03g115980	-1.50494
Solyc12g094580.2	Solyc12g094580	1.73062
Solyc09g061890.3	Solyc09g061890	-1.6789
Solyc11g005560.2	Solyc11g005560	2.65753
Solyc12g096340.2	Solyc12g096340	-1.21961
Solyc01g111260.2	Solyc01g111260	-1.24688
Solyc06g083310.3	Solyc06g083310	-1.28134
Solyc07g042100.3	Solyc07g042100	3.29546
Solyc04g014560.3	Solyc04g014560	-1.32832
Solyc07g005410.3	Solyc07g005410	6.69697
Solyc05g053140.3	Solyc05g053140	1.43399
Solyc03g117760.3	Solyc03g117760	-1.71377
Solyc12g099200.2	Solyc12g099200	1.29492
Solyc06g033850.3	Solyc06g033850	-3.17681
Solyc05g056530.3	Solyc05g056530	2.43834
Solyc03g119720.3	Solyc03g119720	1.2228
Solyc04g079440.3	Solyc04g079440	1.2158
Solyc07g066460.3	Solyc07g066460	1.33393
Solyc12g013710.2	Solyc12g013710	-1.91558
Solyc07g066080.3	Solyc07g066080	1.22083
Solyc07g040730.1	Solyc07g040730	-1.3
Solyc01g006000.3	Solyc01g006000	-1.74238
Solyc08g077510.3	Solyc08g077510	-1.398
Solyc06g063070.3	Solyc06g063070	1.14776
Solyc04g048900.3	Solyc04g048900	1.25891
Solyc12g042830.2	Solyc12g042830	-1.57961
Solyc08g005050.3	Solyc08g005050	-1.26391
Solyc12g056650.2	Solyc12g056650	1.20465
Solyc04g007220.3	Solyc04g007220	1.6243
Solyc03g025270.3	Solyc03g025270	1.39759
Solyc10g050890.2	Solyc10g050890	-1.79363
Solyc06g005490.3	Solyc06g005490	-1.29711
Solyc01g096720.3	Solyc01g096720	4.91608
Solyc08g008030.3	Solyc08g008030	1.68631
Solyc05g007930.3	Solyc05g007930	-3.04949
Solyc01g066770.3	Solyc01g066770	-1.71483
Solyc07g054790.1	Solyc07g054790	-4.10171
Solyc08g083060.3	Solyc08g083060	-1.26997
Solyc03g005770.3	Solyc03g005770	-1.62807
Solyc01g105370.3	Solyc01g105370	1.3456
Solyc07g006350.3	Solyc07g006350	1.3138
Solyc09g091180.3	Solyc09g091180	1.29906
Solyc06g036310.3	Solyc06g036310	-1.99213
Solyc01g105120.3	Solyc01g105120	-1.1522
Solyc05g012805.1	Solyc05g012805	-2.05872
Solyc06g069560.2	Solyc06g069560	-1.27587
Solyc02g089160.3	Solyc02g089160	3.34149
Solyc11g040120.2	Solyc11g040120	1.87246
Solyc11g007800.2	Solyc11g007800	2.14259
Solyc04g007900.3	Solyc04g007900	-1.72516
Solyc12g019320.2	Solyc12g019320	1.68857
Solyc09g082550.3	Solyc09g082550	2.05397
Solyc08g075380.3	Solyc08g075380	-1.2223
Solyc06g069180.3	Solyc06g069180	-1.44181
Solyc02g088460.3	Solyc02g088460	2.09026
Solyc09g082320.3	Solyc09g082320	1.31275
Solyc08g075550.3	Solyc08g075550	5.17494
Solyc08g080380.3	Solyc08g080380	-1.46175
Solyc03g044190.3	Solyc03g044190	-1.26933
Solyc06g076780.3	Solyc06g076780	-1.23173
Solyc03g044220.1	Solyc03g044220	-2.23227
Solyc05g050970.3	Solyc05g050970	1.22685
Solyc08g075210.2	Solyc08g075210	1.16972
Solyc02g014310.3	Solyc02g014310	1.18176
Solyc01g097240.3	Solyc01g097240	-3.40014
Solyc03g113270.3	Solyc03g113270	1.20362
Solyc02g083320.3	Solyc02g083320	-1.25825
Solyc08g062960.3	Solyc08g062960	-1.26007
Solyc08g005010.3	Solyc08g005010	-1.1846
Solyc12g049540.2	Solyc12g049540	-1.43845
Solyc05g054965.1	Solyc05g054965	1.66807
Solyc02g082140.3	Solyc02g082140	-1.25129
Solyc04g054990.3	Solyc04g054990	1.30977
Solyc12g009200.2	Solyc12g009200	2.33837
Solyc09g007850.3	Solyc09g007850	1.18076
Solyc04g074830.1	Solyc04g074830	-2.55618
Solyc04g076060.3	Solyc04g076060	1.23829
Solyc02g079360.2	Solyc02g079360	2.47115
Solyc07g055020.3	Solyc07g055020	-2.00137
Solyc07g007395.1	Solyc07g007395	-8.96048
Solyc01g106260.3	Solyc01g106260	1.37167
Solyc04g074140.3	Solyc04g074140	-1.92172
Solyc01g009990.3	Solyc01g009990	1.1926
Solyc12g049400.2	Solyc12g049400	1.48785
Solyc02g082190.3	Solyc02g082190	1.56267
Solyc09g082210.3	Solyc09g082210	1.24813
Solyc03g046450.3	Solyc03g046450	-1.3703
Solyc01g014560.3	Solyc01g014560	3.74297
Solyc05g011990.3	Solyc05g011990	1.87487
Solyc10g005690.3	Solyc10g005690	-1.51229
Solyc09g092080.3	Solyc09g092080	1.736
Solyc05g007780.3	Solyc05g007780	1.70023
Solyc12g056240.2	Solyc12g056240	1.23643
Solyc03g096220.3	Solyc03g096220	-1.60604
Solyc08g080410.3	Solyc08g080410	1.19247
Solyc01g095930.3	Solyc01g095930	1.20741
Solyc08g067270.3	Solyc08g067270	2.05595
Solyc10g009240.3	Solyc10g009240	2.38866
Solyc11g012290.2	Solyc11g012290	1.20753
Solyc01g010180.3	Solyc01g010180	1.24449
Solyc11g012450.2	Solyc11g012450	1.22304
Solyc06g075780.2	Solyc06g075780	-1.69562
Solyc04g079970.3	Solyc04g079970	-1.20156
Solyc02g089110.3	Solyc02g089110	1.56453
Solyc10g086520.2	Solyc10g086520	-2.86459
Solyc05g050920.3	Solyc05g050920	1.45104
Solyc09g011360.3	Solyc09g011360	1.73288
Solyc08g041820.3	Solyc08g041820	-1.16798
Solyc01g005440.3	Solyc01g005440	1.10007
Solyc04g076710.3	Solyc04g076710	1.78241
Solyc08g075750.3	Solyc08g075750	1.22124
Solyc09g010390.2	Solyc09g010390	2.67289
Solyc11g020870.2	Solyc11g020870	1.57442
Solyc11g067010.2	Solyc11g067010	-1.24089
Solyc06g068970.3	Solyc06g068970	1.19501
Solyc03g007430.3	Solyc03g007430	1.25465
Solyc04g076810.3	Solyc04g076810	1.28551
Solyc04g079090.3	Solyc04g079090	1.17271
Solyc04g063360.3	Solyc04g063360	1.43336
Solyc08g045640.3	Solyc08g045640	-1.68024
Solyc03g116490.1	Solyc03g116490	-2.57452
Solyc07g019670.3	Solyc07g019670	-1.29137
Solyc03g120475.1	Solyc03g120475	2.22982
Solyc06g054260.1	Solyc06g054260	-1.17155
Solyc02g089120.3	Solyc02g089120	-1.18457
Solyc03g114450.3	Solyc03g114450	-1.22401
Solyc09g014170.3	Solyc09g014170	1.5628
Solyc08g077200.3	Solyc08g077200	1.71618
Solyc01g010230.2	Solyc01g010230	1.32003
Solyc05g014765.1	Solyc05g014765	-1.88139
Solyc09g059650.3	Solyc09g059650	-1.83094
Solyc10g083610.2	Solyc10g083610	1.24282
Solyc02g031950.3	Solyc02g031950	-3.14551
Solyc02g087215.1	Solyc02g087215	-3.03775
Solyc11g071870.2	Solyc11g071870	1.47955
Solyc09g098550.3	Solyc09g098550	-1.164
Solyc09g011480.3	Solyc09g011480	-1.74768
Solyc12g015780.2	Solyc12g015780	1.79776
Solyc04g007120.3	Solyc04g007120	-1.16526
Solyc03g118850.3	Solyc03g118850	-1.36156
Solyc03g121610.3	Solyc03g121610	-1.82481
Solyc01g097770.3	Solyc01g097770	-1.14717
Solyc01g079110.3	Solyc01g079110	3.01912
Solyc02g078950.3	Solyc02g078950	-1.16648
Solyc10g008140.3	Solyc10g008140	1.1666
Solyc08g081840.3	Solyc08g081840	-3.02067
Solyc09g090900.3	Solyc09g090900	-1.59732
Solyc09g075950.1	Solyc09g075950	-1.53081
Solyc04g005590.3	Solyc04g005590	-1.79521
Solyc11g009080.2	Solyc11g009080	-1.09906
Solyc01g010700.3	Solyc01g010700	1.21862
Solyc01g101070.3	Solyc01g101070	-1.50857
Solyc03g119310.3	Solyc03g119310	-2.11148
Solyc01g102960.3	Solyc01g102960	-2.03727
Solyc01g096470.3	Solyc01g096470	-1.75798
Solyc08g076430.3	Solyc08g076430	2.236
Solyc06g073450.3	Solyc06g073450	1.12831
Solyc07g007590.1	Solyc07g007590	-1.89489
Solyc06g051750.3	Solyc06g051750	1.46976
Solyc03g093120.4	Solyc03g093120	-3.26134
Solyc06g007320.3	Solyc06g007320	1.2147
Solyc09g007500.3	Solyc09g007500	-1.53924
Solyc07g006220.2	Solyc07g006220	-1.24424
Solyc02g063280.3	Solyc02g063280	1.89305
Solyc02g092010.3	Solyc02g092010	-1.43772
Solyc06g005420.1	Solyc06g005420	1.23303
Solyc03g117300.3	Solyc03g117300	1.45666
Solyc11g011610.2	Solyc11g011610	-1.86938
Solyc02g090850.3	Solyc02g090850	-1.27501
Solyc01g097510.3	Solyc01g097510	1.18043
Solyc07g017780.3	Solyc07g017780	1.16212
Solyc01g107780.3	Solyc01g107780	6.54527
Solyc04g079700.3	Solyc04g079700	1.9823
Solyc04g064720.3	Solyc04g064720	-2.34886
Solyc01g087650.3	Solyc01g087650	-2.0725
Solyc05g053070.3	Solyc05g053070	1.33817
Solyc03g095220.3	Solyc03g095220	1.17156
Solyc08g007830.1	Solyc08g007830	-4.60363
Solyc02g067340.3	Solyc02g067340	-3.5334
Solyc00g027770.3	Solyc00g027770	-1.25315
Solyc02g088490.3	Solyc02g088490	-1.14586
Solyc01g098610.3	Solyc01g098610	-1.16758
Solyc08g082680.3	Solyc08g082680	2.13627
Solyc12g008510.2	Solyc12g008510	4.3176
Solyc03g096645.1	Solyc03g096645	-1.45392
Solyc09g005270.3	Solyc09g005270	-1.60082
Solyc11g005720.1	Solyc11g005720	-2.64357
Solyc09g061840.3	Solyc09g061840	1.24381
Solyc11g011760.2	Solyc11g011760	-1.26498
Solyc10g080045.1	Solyc10g080045	2.4176
Solyc10g083640.2	Solyc10g083640	-1.22615
Solyc03g121910.1	Solyc03g121910	-1.14782
Solyc09g015040.1	Solyc09g015040	-1.68808
Solyc03g026300.3	Solyc03g026300	-2.71052
Solyc02g078940.3	Solyc02g078940	-1.15996
Solyc03g082420.3	Solyc03g082420	-2.41062
Solyc12g008700.2	Solyc12g008700	1.28185
Solyc12g015640.2	Solyc12g015640	1.21949
Solyc00g049520.2	Solyc00g049520	2.22976
Solyc01g086820.3	Solyc01g086820	2.48701
Solyc08g078300.3	Solyc08g078300	-1.79286
Solyc06g071000.3	Solyc06g071000	1.12489
Solyc08g074480.1	Solyc08g074480	-1.21122
Solyc09g015020.1	Solyc09g015020	-2.10875
Solyc03g119440.3	Solyc03g119440	1.23034
Solyc09g074460.2	Solyc09g074460	-1.31142
Solyc03g081320.3	Solyc03g081320	1.13845
Solyc05g013300.1	Solyc05g013300	-1.49517
Solyc10g011670.3	Solyc10g011670	-1.14123
Solyc08g008280.3	Solyc08g008280	-2.25073
Solyc01g087820.2	Solyc01g087820	-1.86934
Solyc09g061290.3	Solyc09g061290	-1.30046
Solyc02g066800.2	Solyc02g066800	-2.3976
Solyc10g085680.2	Solyc10g085680	1.20006
Solyc07g064820.1	Solyc07g064820	-1.62783
Solyc03g005060.3	Solyc03g005060	1.25876
Solyc05g050980.3	Solyc05g050980	1.37988
Solyc06g076400.3	Solyc06g076400	1.09389
Solyc12g099090.2	Solyc12g099090	1.15526
Solyc06g072350.3	Solyc06g072350	-1.66534
Solyc04g015620.3	Solyc04g015620	1.22811
Solyc08g021820.3	Solyc08g021820	1.76706
Solyc10g084670.2	Solyc10g084670	3.00785
Solyc01g080020.2	Solyc01g080020	1.14098
Solyc04g051190.3	Solyc04g051190	1.23265
Solyc10g018870.2	Solyc10g018870	-1.63909
Solyc03g058930.3	Solyc03g058930	1.19013
Solyc01g111440.3	Solyc01g111440	-1.19781
Solyc05g025590.3	Solyc05g025590	-1.24833
Solyc02g085920.3	Solyc02g085920	-1.22567
Solyc10g086580.2	Solyc10g086580	-1.11341
Solyc03g044150.3	Solyc03g044150	-1.33913
Solyc04g081490.3	Solyc04g081490	-1.10679
Solyc04g055200.3	Solyc04g055200	1.50172
Solyc02g069290.3	Solyc02g069290	-1.22678
Solyc07g042490.1	Solyc07g042490	1.58097
Solyc10g081940.2	Solyc10g081940	3.30559
Solyc06g066570.3	Solyc06g066570	-1.3155
Solyc12g011010.2	Solyc12g011010	-1.36792
Solyc03g097270.3	Solyc03g097270	1.15468
Solyc12g096670.2	Solyc12g096670	1.13626
Solyc08g060810.3	Solyc08g060810	1.14467
Solyc06g065470.3	Solyc06g065470	-1.33154
Solyc08g078340.3	Solyc08g078340	1.16173
Solyc03g120720.3	Solyc03g120720	-1.08709
Solyc02g092470.3	Solyc02g092470	-1.2389
Solyc04g054980.3	Solyc04g054980	-1.22511
Solyc06g035970.3	Solyc06g035970	-1.11419
Solyc05g008110.3	Solyc05g008110	1.19288
Solyc08g082930.2	Solyc08g082930	1.63844
Solyc03g119540.3	Solyc03g119540	-1.16138
Solyc05g008100.1	Solyc05g008100	1.47581
Solyc06g084090.3	Solyc06g084090	3.90439
Solyc10g017970.1	Solyc10g017970	-2.26407
Solyc11g066620.2	Solyc11g066620	1.3257
Solyc06g074200.3	Solyc06g074200	-1.09256
Solyc06g060760.3	Solyc06g060760	5.46538
Solyc11g067260.2	Solyc11g067260	-1.20421
Solyc03g093080.3	Solyc03g093080	-3.06698
Solyc03g044200.3	Solyc03g044200	-1.45781
Solyc04g081740.3	Solyc04g081740	1.31777
Solyc10g085400.2	Solyc10g085400	-1.17678
Solyc06g069420.3	Solyc06g069420	-1.43399
Solyc12g009440.2	Solyc12g009440	1.3299
Solyc01g109790.3	Solyc01g109790	-1.1076
Solyc08g078203.1	Solyc08g078203	-1.1908
Solyc05g055470.3	Solyc05g055470	1.13208
Solyc02g093840.3	Solyc02g093840	1.17244
Solyc06g011540.3	Solyc06g011540	-1.7583
Solyc02g089680.3	Solyc02g089680	-1.56583
Solyc06g073900.3	Solyc06g073900	-1.37611
Solyc01g100350.3	Solyc01g100350	-1.10537
Solyc08g079060.3	Solyc08g079060	-1.21404
Solyc06g082520.3	Solyc06g082520	1.25648
Solyc11g065670.1	Solyc11g065670	1.21245
Solyc01g106060.3	Solyc01g106060	1.13789
Solyc08g066200.3	Solyc08g066200	-1.14903
Solyc02g038750.3	Solyc02g038750	1.57698
Solyc07g062860.3	Solyc07g062860	1.22991
Solyc05g055340.3	Solyc05g055340	-2.02181
Solyc10g054840.2	Solyc10g054840	1.18456
Solyc03g098130.3	Solyc03g098130	-1.84402
Solyc01g081570.3	Solyc01g081570	-2.00096
Solyc11g066130.1	Solyc11g066130	1.36788
Solyc02g067440.3	Solyc02g067440	-4.14477
Solyc06g053670.1	Solyc06g053670	-1.49694
Solyc01g057000.3	Solyc01g057000	-1.09169
Solyc03g083030.3	Solyc03g083030	1.52407
Solyc09g005570.3	Solyc09g005570	-2.00104
Solyc11g072910.1	Solyc11g072910	1.3613
Solyc08g078070.3	Solyc08g078070	-1.17292
Solyc01g079580.3	Solyc01g079580	-1.44656
Solyc10g081085.1	Solyc10g081085	1.4697
Solyc01g108600.3	Solyc01g108600	1.12978
Solyc07g007790.3	Solyc07g007790	1.15197
Solyc09g007230.3	Solyc09g007230	-1.11504
Solyc06g060830.3	Solyc06g060830	-3.21279
Solyc10g009330.3	Solyc10g009330	-1.15981
Solyc09g075300.3	Solyc09g075300	1.16505
Solyc04g011610.2	Solyc04g011610	1.60979
Solyc05g008060.3	Solyc05g008060	1.21553
Solyc02g085730.3	Solyc02g085730	1.1607
Solyc02g087980.3	Solyc02g087980	2.01195
Solyc01g091020.3	Solyc01g091020	1.51256
Solyc12g017460.1	Solyc12g017460	1.5291
Solyc02g065000.1	Solyc02g065000	3.03992
Solyc04g074860.4	Solyc04g074860	-2.1171
Solyc04g071590.3	Solyc04g071590	-1.55811
Solyc01g102500.3	Solyc01g102500	1.29934
Solyc09g005080.1	Solyc09g005080	-2.34503
Solyc08g076730.3	Solyc08g076730	1.1497
Solyc09g008050.3	Solyc09g008050	-1.47295
Solyc11g013030.2	Solyc11g013030	1.22496
Solyc08g080690.3	Solyc08g080690	-1.17758
Solyc05g014000.3	Solyc05g014000	-1.1255
Solyc07g053710.3	Solyc07g053710	-1.29942
Solyc08g065970.3	Solyc08g065970	1.21222
Solyc01g068590.3	Solyc01g068590	1.19542
Solyc12g006470.2	Solyc12g006470	1.04526
Solyc02g078460.3	Solyc02g078460	1.22482
Solyc09g092450.3	Solyc09g092450	-1.25058
Solyc12g056800.2	Solyc12g056800	-1.49473
Solyc03g083440.3	Solyc03g083440	1.4868
Solyc07g007160.3	Solyc07g007160	-1.12477
Solyc12g019410.2	Solyc12g019410	4.21469
Solyc10g024320.2	Solyc10g024320	1.47994
Solyc06g060680.2	Solyc06g060680	-1.36623
Solyc09g090970.3	Solyc09g090970	-1.01653
Solyc06g049020.1	Solyc06g049020	-1.46765
Solyc06g082090.3	Solyc06g082090	1.11613
Solyc08g076200.3	Solyc08g076200	1.07362
Solyc02g062000.3	Solyc02g062000	-1.13543
Solyc04g063210.3	Solyc04g063210	2.44039
Solyc02g078670.3	Solyc02g078670	-1.17552
Solyc03g063340.3	Solyc03g063340	-1.18724
Solyc04g056560.3	Solyc04g056560	1.10635
Solyc10g085920.2	Solyc10g085920	2.26462
Solyc03g096250.3	Solyc03g096250	-2.50236
Solyc12g099890.2	Solyc12g099890	1.08177
Solyc07g052350.3	Solyc07g052350	1.10677
Solyc06g060770.3	Solyc06g060770	3.2876
Solyc08g006880.3	Solyc08g006880	1.22576
Solyc10g006030.3	Solyc10g006030	1.10642
Solyc01g111070.3	Solyc01g111070	1.92137
Solyc00g128870.3	Solyc00g128870	-1.67081
Solyc06g050840.3	Solyc06g050840	-1.82927
Solyc09g090710.3	Solyc09g090710	1.54006
Solyc04g049670.3	Solyc04g049670	-1.0781
Solyc01g103940.3	Solyc01g103940	1.09286
Solyc04g076960.3	Solyc04g076960	2.74331
Solyc06g074820.3	Solyc06g074820	1.20525
Solyc01g094790.3	Solyc01g094790	1.05577
Solyc04g049390.3	Solyc04g049390	-1.13752
Solyc06g073760.3	Solyc06g073760	2.93165
Solyc01g098010.3	Solyc01g098010	1.3341
Solyc01g006720.3	Solyc01g006720	1.38491
Solyc06g069665.1	Solyc06g069665	1.19706
Solyc06g007210.3	Solyc06g007210	1.20464
Solyc01g097520.3	Solyc01g097520	1.06795
Solyc11g068690.2	Solyc11g068690	1.6438
Solyc01g098490.3	Solyc01g098490	1.9346
Solyc01g090730.3	Solyc01g090730	1.37234
Solyc03g117120.3	Solyc03g117120	1.36689
Solyc02g079020.3	Solyc02g079020	1.20998
Solyc12g057110.2	Solyc12g057110	1.11715
Solyc02g062700.3	Solyc02g062700	1.96064
Solyc01g100530.3	Solyc01g100530	1.96458
Solyc06g071680.3	Solyc06g071680	-1.49766
Solyc02g079770.3	Solyc02g079770	1.13255
Solyc02g087330.3	Solyc02g087330	2.27261
Solyc02g093080.3	Solyc02g093080	-1.15297
Solyc09g083445.1	Solyc09g083445	-1.10479
Solyc04g053120.3	Solyc04g053120	1.07791
Solyc04g009020.3	Solyc04g009020	1.19476
Solyc06g007980.3	Solyc06g007980	1.06277
Solyc09g005120.3	Solyc09g005120	-2.27129
Solyc12g056250.2	Solyc12g056250	1.21186
Solyc08g075960.3	Solyc08g075960	-1.1454
Solyc12g011450.2	Solyc12g011450	-1.02828
Solyc02g091960.3	Solyc02g091960	1.14301
Solyc04g051780.3	Solyc04g051780	-1.4512
Solyc06g061280.3	Solyc06g061280	2.60925
Solyc05g056200.1	Solyc05g056200	2.33415
Solyc03g082367.1	Solyc03g082367	-1.07759
Solyc04g080300.3	Solyc04g080300	1.09141
Solyc09g065280.3	Solyc09g065280	-1.12253
Solyc07g048010.3	Solyc07g048010	4.21472
Solyc01g066740.3	Solyc01g066740	1.10038
Solyc05g009560.3	Solyc05g009560	3.37846
Solyc11g072710.2	Solyc11g072710	-1.04062
Solyc02g092840.1	Solyc02g092840	-1.3623
Solyc01g109570.3	Solyc01g109570	-1.06666
Solyc08g075370.3	Solyc08g075370	1.22542
Solyc02g066940.3	Solyc02g066940	-1.16558
Solyc11g073250.2	Solyc11g073250	1.15487
Solyc12g096810.2	Solyc12g096810	1.93705
Solyc09g083090.3	Solyc09g083090	-1.19046
Solyc06g082940.3	Solyc06g082940	-1.04711
Solyc11g069800.1	Solyc11g069800	1.44867
Solyc10g050860.2	Solyc10g050860	-1.11928
Solyc03g062940.3	Solyc03g062940	-1.12666
Solyc05g012100.3	Solyc05g012100	1.4248
Solyc08g081030.1	Solyc08g081030	1.12233
Solyc08g081555.1	Solyc08g081555	-3.0762
Solyc10g047300.2	Solyc10g047300	1.90031
Solyc01g107800.3	Solyc01g107800	-2.09531
Solyc09g082970.3	Solyc09g082970	-1.12364
Solyc11g011840.2	Solyc11g011840	-1.77979
Solyc01g109680.3	Solyc01g109680	1.39319
Solyc10g085660.2	Solyc10g085660	-1.56356
Solyc08g016440.3	Solyc08g016440	-2.48513
Solyc08g075710.3	Solyc08g075710	1.69183
Solyc11g030600.3	Solyc11g030600	1.32041
Solyc09g098330.3	Solyc09g098330	-1.4193
Solyc04g016470.3	Solyc04g016470	-3.46947
Solyc02g072160.3	Solyc02g072160	-1.17481
Solyc06g074260.3	Solyc06g074260	-1.01946
Solyc11g008680.2	Solyc11g008680	1.38965
Solyc02g093220.3	Solyc02g093220	-1.64143
Solyc10g083600.2	Solyc10g083600	1.77
Solyc01g088170.4	Solyc01g088170	1.09379
Solyc09g031970.3	Solyc09g031970	1.09836
Solyc02g088560.3	Solyc02g088560	1.11588
Solyc01g097760.3	Solyc01g097760	1.09589
Solyc01g014180.3	Solyc01g014180	-1.07667
Solyc01g106000.3	Solyc01g106000	-1.18618
Solyc02g093590.3	Solyc02g093590	2.87022
Solyc09g074940.2	Solyc09g074940	1.24353
Solyc06g074780.2	Solyc06g074780	1.29121
Solyc05g009940.3	Solyc05g009940	-1.19189
Solyc12g006270.2	Solyc12g006270	2.6909
Solyc01g091360.3	Solyc01g091360	1.94632
Solyc04g008580.3	Solyc04g008580	-1.51119
Solyc01g090550.3	Solyc01g090550	-1.0962
Solyc05g053680.2	Solyc05g053680	1.06597
Solyc04g081590.3	Solyc04g081590	1.83617
Solyc07g054460.3	Solyc07g054460	1.96395
Solyc03g119640.3	Solyc03g119640	-1.26858
Solyc07g066120.3	Solyc07g066120	-1.13772
Solyc06g069635.1	Solyc06g069635	1.59256
Solyc01g103770.3	Solyc01g103770	1.7326
Solyc00g164680.2	Solyc00g164680	-1.34133
Solyc05g015390.3	Solyc05g015390	-1.00343
Solyc06g065710.3	Solyc06g065710	1.04437
Solyc03g118710.3	Solyc03g118710	-1.82827
Solyc01g104370.3	Solyc01g104370	1.09046
Solyc01g087990.3	Solyc01g087990	-1.05636
Solyc04g080960.3	Solyc04g080960	1.00229
Solyc09g061430.3	Solyc09g061430	1.12021
Solyc05g007480.1	Solyc05g007480	1.21446
Solyc07g014730.3	Solyc07g014730	2.74576
Solyc01g066590.3	Solyc01g066590	-1.0477
Solyc12g057150.1	Solyc12g057150	-3.14571
Solyc00g005050.3	Solyc00g005050	-1.13311
Solyc12g014530.2	Solyc12g014530	1.10692
Solyc01g007130.3	Solyc01g007130	-1.30946
Solyc09g009390.3	Solyc09g009390	1.04436
Solyc04g076860.3	Solyc04g076860	1.92684
Solyc03g078000.3	Solyc03g078000	-1.20836
Solyc05g050580.3	Solyc05g050580	1.28471
Solyc08g016050.3	Solyc08g016050	-1.10667
Solyc04g008820.3	Solyc04g008820	4.02443
Solyc01g087060.3	Solyc01g087060	2.81993
Solyc03g116340.3	Solyc03g116340	-1.14075
Solyc03g093880.3	Solyc03g093880	-1.49513
Solyc04g080705.1	Solyc04g080705	1.11951
Solyc01g106690.3	Solyc01g106690	-1.04467
Solyc09g008295.1	Solyc09g008295	-1.03538
Solyc04g074230.3	Solyc04g074230	1.04173
Solyc04g081260.3	Solyc04g081260	-1.06436
Solyc01g087590.3	Solyc01g087590	-1.84356
Solyc05g006770.3	Solyc05g006770	-2.76923
Solyc02g014460.3	Solyc02g014460	-1.36465
Solyc09g008320.3	Solyc09g008320	-2.12328
Solyc08g076670.3	Solyc08g076670	1.19556
Solyc05g013990.3	Solyc05g013990	1.01776
Solyc06g036340.3	Solyc06g036340	1.64728
Solyc09g008700.2	Solyc09g008700	-1.19746
Solyc05g026240.2	Solyc05g026240	-1.80761
Solyc11g073120.2	Solyc11g073120	-1.61788
Solyc02g089250.3	Solyc02g089250	1.3031
Solyc11g008770.2	Solyc11g008770	1.14717
Solyc02g077750.3	Solyc02g077750	-1.06166
Solyc01g010030.3	Solyc01g010030	1.44705
Solyc12g088190.2	Solyc12g088190	1.23134
Solyc01g105560.3	Solyc01g105560	1.09868
Solyc04g008110.3	Solyc04g008110	1.07058
Solyc06g068950.3	Solyc06g068950	1.21929
Solyc04g007960.3	Solyc04g007960	-1.00555
Solyc05g007120.3	Solyc05g007120	-1.00958
Solyc11g065740.2	Solyc11g065740	1.32078
Solyc05g025510.3	Solyc05g025510	-1.11497
Solyc03g117675.1	Solyc03g117675	1.12834
Solyc06g051030.3	Solyc06g051030	-1.19253
Solyc11g044450.2	Solyc11g044450	-2.44176
Solyc10g006020.3	Solyc10g006020	1.37336
Solyc07g005760.3	Solyc07g005760	1.10638
Solyc02g030230.3	Solyc02g030230	-1.72548
Solyc01g109960.3	Solyc01g109960	1.29555
Solyc12g011280.2	Solyc12g011280	-1.18741
Solyc04g082970.3	Solyc04g082970	-1.50149
Solyc11g007910.2	Solyc11g007910	1.27351
Solyc08g078950.3	Solyc08g078950	2.39473
Solyc09g015650.3	Solyc09g015650	1.09397
Solyc05g050600.3	Solyc05g050600	1.05392
Solyc07g043400.1	Solyc07g043400	1.09661
Solyc01g010990.2	Solyc01g010990	-2.21232
Solyc10g074700.2	Solyc10g074700	1.28092
Solyc06g064610.1	Solyc06g064610	2.27941
Solyc08g008083.1	Solyc08g008083	1.37593
Solyc01g079540.3	Solyc01g079540	1.02041
Solyc01g008440.3	Solyc01g008440	1.40209
Solyc03g118040.3	Solyc03g118040	-1.09835
Solyc03g120080.3	Solyc03g120080	1.7278
Solyc05g053080.2	Solyc05g053080	1.25201
Solyc02g092930.1	Solyc02g092930	-1.20456
Solyc10g044510.2	Solyc10g044510	-1.07584
Solyc06g009680.3	Solyc06g009680	2.34195
Solyc12g013580.2	Solyc12g013580	1.21501
Solyc01g014375.1	Solyc01g014375	-5.05109
Solyc01g112020.3	Solyc01g112020	1.08247
Solyc10g086550.2	Solyc10g086550	1.14904
Solyc06g050370.1	Solyc06g050370	-2.95057
Solyc08g075150.3	Solyc08g075150	-1.27059
Solyc06g065030.3	Solyc06g065030	-1.01716
Solyc12g010960.2	Solyc12g010960	1.16025
Solyc05g010423.1	Solyc05g010423	1.23395
Solyc09g025250.3	Solyc09g025250	1.17108
Solyc02g068550.2	Solyc02g068550	-2.72341
Solyc10g085570.3	Solyc10g085570	1.20595
Solyc07g066410.3	Solyc07g066410	1.22896
Solyc12g099990.2	Solyc12g099990	1.11613
Solyc01g006710.3	Solyc01g006710	-1.28396
Solyc08g076930.1	Solyc08g076930	-1.16109
Solyc01g107660.3	Solyc01g107660	1.07054
Solyc02g093365.1	Solyc02g093365	-1.15603
Solyc07g022910.3	Solyc07g022910	-1.08513
Solyc05g018760.2	Solyc05g018760	1.34616
Solyc09g065383.1	Solyc09g065383	1.61126
Solyc11g068710.2	Solyc11g068710	-1.38243
Solyc04g007020.3	Solyc04g007020	1.00117
Solyc11g013150.1	Solyc11g013150	-2.51486
Solyc05g007050.3	Solyc05g007050	1.06059
Solyc03g020050.3	Solyc03g020050	3.67367
Solyc05g006400.3	Solyc05g006400	-1.03892
Solyc11g011170.2	Solyc11g011170	1.02182
Solyc09g011160.3	Solyc09g011160	-1.72074
Solyc08g077760.3	Solyc08g077760	-3.17683
Solyc04g050540.3	Solyc04g050540	1.40877
Solyc06g062360.3	Solyc06g062360	-1.23319
Solyc01g009430.3	Solyc01g009430	1.0002
Solyc11g068500.2	Solyc11g068500	-1.23167
Solyc04g014820.3	Solyc04g014820	1.24857
Solyc05g053040.3	Solyc05g053040	-1.21144
Solyc01g109780.3	Solyc01g109780	1.11949
Solyc08g082750.3	Solyc08g082750	1.0636
Solyc10g078530.2	Solyc10g078530	-1.02055
Solyc12g042950.2	Solyc12g042950	1.12437
Solyc02g085610.3	Solyc02g085610	1.40374
Solyc03g095840.3	Solyc03g095840	1.02562
Solyc03g114410.3	Solyc03g114410	-1.05651
Solyc08g008510.3	Solyc08g008510	1.03402
Solyc05g013170.2	Solyc05g013170	2.25045
Solyc12g008940.2	Solyc12g008940	1.016
Solyc03g098790.3	Solyc03g098790	-2.19198
Solyc01g100030.4	Solyc01g100030	2.61415
Solyc09g065640.3	Solyc09g065640	1.299
Solyc10g017960.2	Solyc10g017960	2.34089
Solyc02g069250.3	Solyc02g069250	2.84713
Solyc06g082950.3	Solyc06g082950	-1.0904
Solyc01g102610.3	Solyc01g102610	-1.10759
Solyc02g090960.1	Solyc02g090960	-2.5902
Solyc01g080940.3	Solyc01g080940	-1.17714
Solyc08g081195.1	Solyc08g081195	1.20505
Solyc05g013960.3	Solyc05g013960	-1.2083
Solyc10g009110.1	Solyc10g009110	-1.06597
Solyc06g075550.3	Solyc06g075550	-1.64627
Solyc02g085420.3	Solyc02g085420	-1.12384
Solyc04g071860.3	Solyc04g071860	1.2284
Solyc10g054560.2	Solyc10g054560	1.03946
Solyc12g006510.2	Solyc12g006510	-1.08762
Solyc02g093120.3	Solyc02g093120	-1.57794
Solyc01g008820.3	Solyc01g008820	1.09122
Solyc10g084760.2	Solyc10g084760	-1.32251
Solyc03g095610.3	Solyc03g095610	1.32737
Solyc08g043140.3	Solyc08g043140	3.33264
Solyc12g005850.2	Solyc12g005850	1.25312
Solyc07g007325.1	Solyc07g007325	1.94303
Solyc11g008820.2	Solyc11g008820	2.48337
Solyc09g065830.3	Solyc09g065830	-1.03448
Solyc02g070100.3	Solyc02g070100	1.15438
Solyc08g068100.3	Solyc08g068100	-1.08528
Solyc08g005450.2	Solyc08g005450	-1.03971
Solyc10g083970.1	Solyc10g083970	-1.11897
Solyc01g014103.1	Solyc01g014103	-2.74081
Solyc03g123920.3	Solyc03g123920	-1.1911
Solyc04g071650.3	Solyc04g071650	-1.01632
Solyc02g091830.3	Solyc02g091830	-3.94262
Solyc12g008960.2	Solyc12g008960	-2.63685
Solyc08g008455.1	Solyc08g008455	-1.64931
Solyc02g080500.3	Solyc02g080500	-1.28753
Solyc07g065250.3	Solyc07g065250	2.24586
Solyc08g006060.3	Solyc08g006060	-1.15256
Solyc03g071590.3	Solyc03g071590	-1.12484
Solyc09g005660.3	Solyc09g005660	1.65649
Solyc03g078780.2	Solyc03g078780	-1.47671
Solyc04g079560.3	Solyc04g079560	-1.81159
Solyc07g032170.3	Solyc07g032170	-1.73659
Solyc07g047980.2	Solyc07g047980	-1.14854
Solyc07g043390.3	Solyc07g043390	1.0444
Solyc01g006825.1	Solyc01g006825	-1.04596
Solyc08g029090.3	Solyc08g029090	-1.50163
Solyc12g098810.2	Solyc12g098810	-1.63441
Solyc10g085555.1	Solyc10g085555	2.25097
Solyc04g005450.3	Solyc04g005450	-1.05691
Solyc06g071540.3	Solyc06g071540	2.51894
Solyc01g080670.3	Solyc01g080670	-1.03549
Solyc09g015830.2	Solyc09g015830	-1.04116
Solyc10g006780.3	Solyc10g006780	-1.34832
Solyc04g074700.3	Solyc04g074700	2.08575
Solyc11g072840.1	Solyc11g072840	3.00371
Solyc01g101100.3	Solyc01g101100	1.04384
Solyc08g066100.3	Solyc08g066100	-2.57547
Solyc08g081940.3	Solyc08g081940	-1.49855
Solyc10g080350.2	Solyc10g080350	1.023
Solyc05g010650.3	Solyc05g010650	-2.46849
Solyc07g062660.3	Solyc07g062660	1.05383
Solyc11g067160.2	Solyc11g067160	-1.13518
Solyc03g117940.3	Solyc03g117940	1.07419
Solyc04g011460.2	Solyc04g011460	1.06522
Solyc02g070390.3	Solyc02g070390	1.29584
Solyc01g111270.3	Solyc01g111270	-1.56608
Solyc09g020110.3	Solyc09g020110	-1.01323
Solyc05g013150.3	Solyc05g013150	1.11565
Solyc08g077770.3	Solyc08g077770	1.1823
Solyc01g008260.3	Solyc01g008260	-2.08593
Solyc08g022030.3	Solyc08g022030	1.17049
Solyc03g116630.3	Solyc03g116630	1.0451
Solyc06g008170.3	Solyc06g008170	1.06458
Solyc03g119290.3	Solyc03g119290	-1.22367
Solyc05g054210.3	Solyc05g054210	-1.02771
Solyc01g056780.3	Solyc01g056780	1.33862
Solyc08g078390.3	Solyc08g078390	1.05249
Solyc05g055110.3	Solyc05g055110	-1.2203
Solyc07g053360.3	Solyc07g053360	1.91857
Solyc01g007070.3	Solyc01g007070	1.0198
Solyc02g091430.3	Solyc02g091430	1.05188
Solyc03g098640.3	Solyc03g098640	2.79668
Solyc06g062670.3	Solyc06g062670	-1.02979
Solyc02g065420.3	Solyc02g065420	-1.85048
Solyc07g018300.3	Solyc07g018300	3.99629
Solyc12g010420.1	Solyc12g010420	-2.01363
Solyc01g008110.3	Solyc01g008110	-1.02624
Solyc04g015690.3	Solyc04g015690	1.49808
Solyc01g005560.3	Solyc01g005560	1.03039
Solyc08g082685.1	Solyc08g082685	1.2317
Solyc05g056300.3	Solyc05g056300	-1.03055
Solyc06g082750.3	Solyc06g082750	1.26077
Solyc02g065555.1	Solyc02g065555	1.14597
Solyc09g092480.2	Solyc09g092480	-1.07999
Solyc08g044260.3	Solyc08g044260	1.56038
Solyc02g067060.3	Solyc02g067060	1.15534
Solyc05g012770.3	Solyc05g012770	1.6387
Solyc02g091670.1	Solyc02g091670	-1.64068
Solyc12g014110.2	Solyc12g014110	-1.57411
Solyc11g006590.2	Solyc11g006590	-1.41794
Solyc06g072050.3	Solyc06g072050	-1.02834
Solyc03g114280.3	Solyc03g114280	1.36617
Solyc01g090560.3	Solyc01g090560	-2.41664
Solyc12g099970.2	Solyc12g099970	-1.04803
Solyc07g065200.3	Solyc07g065200	1.0152
Solyc10g044480.2	Solyc10g044480	-1.02889
Solyc11g008720.2	Solyc11g008720	1.56939
Solyc12g006970.1	Solyc12g006970	-2.11279
Solyc03g097030.3	Solyc03g097030	1.36686
Solyc10g080840.1	Solyc10g080840	-1.0312
Solyc04g081210.3	Solyc04g081210	-1.02132
Solyc12g006590.2	Solyc12g006590	-2.87935
Solyc03g025810.3	Solyc03g025810	1.5663
Solyc05g009570.3	Solyc05g009570	1.23658
Solyc05g054810.3	Solyc05g054810	1.11723
Solyc10g083210.2	Solyc10g083210	1.70887
Solyc04g071880.3	Solyc04g071880	1.10734
Solyc06g073550.3	Solyc06g073550	-1.14389
Solyc09g090610.3	Solyc09g090610	1.33394
Solyc11g039960.2	Solyc11g039960	-1.92015
Solyc06g068130.3	Solyc06g068130	-1.20947
Solyc11g065920.2	Solyc11g065920	-1.09005
Solyc01g094880.3	Solyc01g094880	-1.03603
Solyc05g055910.3	Solyc05g055910	1.0325
Solyc06g071620.3	Solyc06g071620	2.9313
Solyc12g009070.1	Solyc12g009070	-1.00663
Solyc05g052640.3	Solyc05g052640	-1.15442
Solyc08g078020.1	Solyc08g078020	2.08275
Solyc06g006110.3	Solyc06g006110	-2.98089
Solyc04g057890.3	Solyc04g057890	1.00821
Solyc02g083270.4	Solyc02g083270	-1.15848
Solyc08g062690.2	Solyc08g062690	-1.02469
Solyc09g065330.3	Solyc09g065330	1.00943
Solyc03g026270.3	Solyc03g026270	-4.16063
Solyc06g036170.1	Solyc06g036170	-1.02154
Solyc06g060250.3	Solyc06g060250	-1.13626
Solyc07g045350.3	Solyc07g045350	1.26665
Solyc08g081140.3	Solyc08g081140	1.02928
Solyc03g116890.3	Solyc03g116890	-2.50585
Solyc01g096740.3	Solyc01g096740	2.67294
Solyc05g053650.3	Solyc05g053650	1.01724
Solyc12g095800.2	Solyc12g095800	1.06077
Solyc06g076050.3	Solyc06g076050	-1.15706
Solyc03g005100.3	Solyc03g005100	-1.95167
Solyc09g091780.3	Solyc09g091780	1.30463
Solyc11g009020.2	Solyc11g009020	1.71319
Solyc03g063730.3	Solyc03g063730	1.86876
Solyc11g007740.2	Solyc11g007740	2.42657
Solyc11g007110.2	Solyc11g007110	1.04949
Solyc01g108070.3	Solyc01g108070	1.05984
Solyc09g009400.3	Solyc09g009400	1.03713
Solyc00g136260.1	Solyc00g136260	1.03953
Solyc02g065070.3	Solyc02g065070	1.15584
Solyc07g005120.3	Solyc07g005120	-1.68265
Solyc03g098210.3	Solyc03g098210	1.15831
Solyc03g026220.3	Solyc03g026220	-1.00074
Solyc02g076730.2	Solyc02g076730	3.03523
Solyc03g006970.1	Solyc03g006970	-1.40365
Solyc04g082050.3	Solyc04g082050	-1.08029
Solyc03g123720.3	Solyc03g123720	-1.0579
Solyc12g057160.1	Solyc12g057160	-2.6346
Solyc02g068080.3	Solyc02g068080	1.04212
Solyc12g043020.2	Solyc12g043020	1.10145
Solyc05g010440.2	Solyc05g010440	1.33337
Solyc03g114810.3	Solyc03g114810	-1.32409
Solyc05g016390.3	Solyc05g016390	-1.63578
Solyc01g111230.3	Solyc01g111230	-2.03017
Solyc06g084530.3	Solyc06g084530	-1.01577
Solyc02g014360.3	Solyc02g014360	2.37271
Solyc03g121640.3	Solyc03g121640	1.22702
Solyc10g084160.2	Solyc10g084160	1.08143
Solyc12g014080.2	Solyc12g014080	1.03548
Solyc11g065530.1	Solyc11g065530	-1.55073
Solyc11g007840.2	Solyc11g007840	-2.15128
Solyc11g006370.2	Solyc11g006370	-1.01
Solyc07g043260.3	Solyc07g043260	-1.29579
Solyc07g054145.1	Solyc07g054145	-1.8575
Solyc12g008580.2	Solyc12g008580	-2.67262
Solyc09g092110.3	Solyc09g092110	-1.00901
Solyc12g019550.2	Solyc12g019550	-1.61898
Solyc03g116570.3	Solyc03g116570	-1.12052
Solyc06g074420.1	Solyc06g074420	3.10149
Solyc08g067970.3	Solyc08g067970	1.82647
Solyc02g085360.3	Solyc02g085360	1.36362
Solyc04g005430.3	Solyc04g005430	-1.66971
Solyc10g078265.1	Solyc10g078265	1.28202
Solyc07g055080.3	Solyc07g055080	1.9039
Solyc08g078240.3	Solyc08g078240	-1.05746
Solyc01g094910.3	Solyc01g094910	-3.8235
Solyc05g053470.3	Solyc05g053470	1.0076
Solyc06g083370.3	Solyc06g083370	-3.31512
Solyc11g006420.2	Solyc11g006420	1.23828
Solyc11g011030.2	Solyc11g011030	1.05824
Solyc07g007560.3	Solyc07g007560	1.02334
Solyc02g089115.1	Solyc02g089115	-1.13612
Solyc12g096780.2	Solyc12g096780	2.25513
Solyc06g053200.3	Solyc06g053200	-1.12142
Solyc03g113350.3	Solyc03g113350	-1.0733
Solyc02g090970.1	Solyc02g090970	-2.09694
Solyc01g104780.3	Solyc01g104780	3.64332
Solyc09g007520.3	Solyc09g007520	2.73837
Solyc12g014120.2	Solyc12g014120	-1.50616
Solyc05g014110.3	Solyc05g014110	-1.37318
Solyc06g008180.2	Solyc06g008180	1.43589
Solyc07g062300.3	Solyc07g062300	-1.11185
Solyc03g033650.3	Solyc03g033650	-1.34348
Solyc04g058000.2	Solyc04g058000	4.95463
Solyc11g017460.2	Solyc11g017460	-1.73276
Solyc01g099660.3	Solyc01g099660	-3.04828
Solyc09g007790.1	Solyc09g007790	1.03968
Solyc05g053860.3	Solyc05g053860	-1.59375
Solyc01g098100.2	Solyc01g098100	1.52593
Solyc08g007470.2	Solyc08g007470	-2.52534
Solyc01g112000.3	Solyc01g112000	-1.1413
Solyc01g008290.3	Solyc01g008290	1.75767
Solyc12g094490.2	Solyc12g094490	-1.02824
Solyc07g045150.3	Solyc07g045150	1.13516
Solyc02g071220.3	Solyc02g071220	1.23825
Solyc05g051660.1	Solyc05g051660	1.18096
Solyc11g066740.2	Solyc11g066740	-1.70493
Solyc02g072520.3	Solyc02g072520	-2.07057
Solyc08g005680.3	Solyc08g005680	3.9329
Solyc05g007670.3	Solyc05g007670	1.04683
Solyc12g015770.2	Solyc12g015770	1.05267
Solyc01g086710.3	Solyc01g086710	1.26557
Solyc08g079600.3	Solyc08g079600	1.62847
Solyc03g112270.3	Solyc03g112270	-1.07538
Solyc02g071820.3	Solyc02g071820	1.28887
Solyc10g008730.3	Solyc10g008730	-1.97075
Solyc01g098800.3	Solyc01g098800	-1.39861
Solyc10g080690.2	Solyc10g080690	-1.8235
Solyc01g102410.3	Solyc01g102410	-1.01685
Solyc07g017520.3	Solyc07g017520	-2.17444
Solyc09g074730.2	Solyc09g074730	-1.65122
Solyc03g119570.2	Solyc03g119570	-1.16146
Solyc11g012510.2	Solyc11g012510	-1.09976
Solyc05g054493.1	Solyc05g054493	-1.04263
Solyc04g077050.3	Solyc04g077050	-1.34285
Solyc09g014900.3	Solyc09g014900	-2.32884
Solyc12g009500.2	Solyc12g009500	-1.28308
Solyc08g066730.3	Solyc08g066730	-1.12275
Solyc07g045100.1	Solyc07g045100	-2.22985
Solyc02g063160.3	Solyc02g063160	2.04414
Solyc03g025795.1	Solyc03g025795	-1.16562
Solyc01g099970.3	Solyc01g099970	1.19846
Solyc09g061930.3	Solyc09g061930	-1.96366
Solyc08g066620.3	Solyc08g066620	-1.13883
Solyc09g074270.3	Solyc09g074270	-2.03803
Solyc10g038190.2	Solyc10g038190	1.47379
Solyc05g052260.3	Solyc05g052260	-1.07086
Solyc02g069340.3	Solyc02g069340	1.25613
Solyc10g054910.1	Solyc10g054910	1.47965
Solyc09g011860.3	Solyc09g011860	-2.08215
Solyc03g025840.3	Solyc03g025840	1.00557
Solyc06g008940.3	Solyc06g008940	1.74509
Solyc01g096040.3	Solyc01g096040	-1.14704
Solyc09g016950.3	Solyc09g016950	-1.29296
Solyc01g079090.3	Solyc01g079090	-1.21274
Solyc08g077450.3	Solyc08g077450	-1.52834
Solyc12g088910.2	Solyc12g088910	-1.94149
Solyc05g053410.3	Solyc05g053410	-1.92949
Solyc07g056050.1	Solyc07g056050	-1.05905
Solyc06g005475.1	Solyc06g005475	-1.98659
Solyc09g007360.3	Solyc09g007360	1.02663
Solyc02g087790.2	Solyc02g087790	-1.26141
Solyc01g090860.3	Solyc01g090860	-1.01775
Solyc03g096960.3	Solyc03g096960	1.11082
Solyc12g049350.2	Solyc12g049350	2.27345
Solyc09g064720.3	Solyc09g064720	-1.03549
Solyc01g095040.3	Solyc01g095040	-1.01976
Solyc06g050350.3	Solyc06g050350	1.07435
Solyc03g007330.3	Solyc03g007330	1.01048
Solyc12g010750.2	Solyc12g010750	2.20321
Solyc00g053440.3	Solyc00g053440	-1.30293
Solyc07g063110.3	Solyc07g063110	1.3447
Solyc05g009820.3	Solyc05g009820	-2.19924
Solyc05g012920.2	Solyc05g012920	1.38285
Solyc06g054320.1	Solyc06g054320	1.73484
Solyc09g072570.3	Solyc09g072570	-1.08318
Solyc09g066500.3	Solyc09g066500	1.13402
Solyc06g008520.3	Solyc06g008520	-1.22353
Solyc01g097470.3	Solyc01g097470	-1.051
Solyc01g107170.2	Solyc01g107170	1.09656
Solyc12g014220.2	Solyc12g014220	1.11868
Solyc09g061680.3	Solyc09g061680	-1.14903
Solyc02g078900.3	Solyc02g078900	1.04363
Solyc12g009590.2	Solyc12g009590	1.14333
Solyc08g081220.1	Solyc08g081220	-1.17395
Solyc06g068980.3	Solyc06g068980	1.70344
Solyc12g099420.2	Solyc12g099420	1.2792
Solyc01g110150.2	Solyc01g110150	1.26284
Solyc01g098450.3	Solyc01g098450	-1.57587
Solyc02g091190.3	Solyc02g091190	-1.12048
Solyc03g111710.3	Solyc03g111710	1.23594
Solyc04g040170.3	Solyc04g040170	1.57189
Solyc11g067280.2	Solyc11g067280	1.02293
Solyc07g063475.1	Solyc07g063475	-1.45197
Solyc07g042580.3	Solyc07g042580	4.16079
Solyc01g067570.3	Solyc01g067570	-1.37706
Solyc02g090930.3	Solyc02g090930	-1.20078
Solyc03g005870.3	Solyc03g005870	-1.05915
Solyc00g156980.3	Solyc00g156980	-3.3075
Solyc06g066380.1	Solyc06g066380	-2.19375
Solyc03g093260.3	Solyc03g093260	1.80766
Solyc08g008040.3	Solyc08g008040	1.14354
Solyc11g069440.1	Solyc11g069440	-1.0763
Solyc12g008950.2	Solyc12g008950	1.83063
Solyc01g086920.3	Solyc01g086920	-1.40833
Solyc01g080680.3	Solyc01g080680	-2.77195
Solyc06g084590.3	Solyc06g084590	-1.06979
Solyc12g056280.2	Solyc12g056280	-2.12327
Solyc03g116100.3	Solyc03g116100	1.61299
Solyc04g077330.3	Solyc04g077330	-2.38126
Solyc01g081250.3	Solyc01g081250	-1.75537
Solyc11g020280.2	Solyc11g020280	-1.31682
Solyc11g008850.2	Solyc11g008850	2.2922
Solyc01g094580.3	Solyc01g094580	-1.5078
Solyc10g080070.2	Solyc10g080070	1.8408
Solyc08g066760.3	Solyc08g066760	-4.10765
Solyc01g110110.3	Solyc01g110110	1.5358
Solyc03g083070.2	Solyc03g083070	-1.33189
Solyc11g010700.2	Solyc11g010700	1.03217
Solyc01g113620.2	Solyc01g113620	-2.6066
Solyc02g087540.2	Solyc02g087540	-1.61816
[truncated: 3,092 more rows]

## Sheet: HH
	ID	logCPM_HH
Solyc03g115770.3	Solyc03g115770	6.79358
Solyc07g045180.3	Solyc07g045180	4.54824
Solyc10g008910.1	Solyc10g008910	4.10493
Solyc05g054090.3	Solyc05g054090	5.73062
Solyc04g008230.3	Solyc04g008230	3.90146
Solyc07g045185.1	Solyc07g045185	3.99522
Solyc03g096290.3	Solyc03g096290	3.947
Solyc06g067980.3	Solyc06g067980	3.45195
Solyc08g075540.4	Solyc08g075540	3.8544
Solyc11g008540.2	Solyc11g008540	3.6075
Solyc03g116390.3	Solyc03g116390	3.9123
Solyc11g066430.1	Solyc11g066430	3.26037
Solyc05g011980.3	Solyc05g011980	-3.42004
Solyc02g077240.3	Solyc02g077240	-3.19007
Solyc02g036370.3	Solyc02g036370	3.34396
Solyc12g006380.2	Solyc12g006380	4.38135
Solyc04g071770.3	Solyc04g071770	4.46243
Solyc12g099160.2	Solyc12g099160	2.83741
Solyc04g080540.2	Solyc04g080540	-3.04035
Solyc01g111075.1	Solyc01g111075	2.95901
Solyc07g009380.3	Solyc07g009380	-3.37398
Solyc07g007260.3	Solyc07g007260	3.17711
Solyc02g078390.3	Solyc02g078390	3.21949
Solyc07g064170.3	Solyc07g064170	-3.68528
Solyc01g009860.3	Solyc01g009860	3.13098
Solyc04g063350.3	Solyc04g063350	2.74439
Solyc12g005020.2	Solyc12g005020	-3.09227
Solyc02g077480.1	Solyc02g077480	2.84189
Solyc01g086925.1	Solyc01g086925	-3.29272
Solyc01g099410.3	Solyc01g099410	3.17267
Solyc11g072860.2	Solyc11g072860	3.09336
Solyc09g091510.3	Solyc09g091510	2.93799
Solyc03g095310.3	Solyc03g095310	4.06779
Solyc08g007620.2	Solyc08g007620	4.49705
Solyc10g008040.3	Solyc10g008040	3.08611
Solyc01g102950.3	Solyc01g102950	2.57603
Solyc12g088670.2	Solyc12g088670	2.84013
Solyc07g061720.3	Solyc07g061720	3.14896
Solyc04g011390.1	Solyc04g011390	3.22423
Solyc09g008560.3	Solyc09g008560	-6.27395
Solyc10g007290.3	Solyc10g007290	2.7822
Solyc05g009270.3	Solyc05g009270	-2.69893
Solyc01g086920.3	Solyc01g086920	-3.06086
Solyc07g008240.3	Solyc07g008240	-2.8786
Solyc12g010020.2	Solyc12g010020	4.34496
Solyc12g005030.2	Solyc12g005030	-2.95793
Solyc01g091370.3	Solyc01g091370	2.61827
Solyc09g007765.1	Solyc09g007765	2.88476
Solyc07g062490.1	Solyc07g062490	3.05057
Solyc06g072840.3	Solyc06g072840	-2.99058
Solyc07g006560.3	Solyc07g006560	2.60926
Solyc04g076880.3	Solyc04g076880	2.65148
Solyc01g105890.3	Solyc01g105890	2.53193
Solyc09g074300.1	Solyc09g074300	4.71356
Solyc01g107290.3	Solyc01g107290	-2.34454
Solyc03g121180.3	Solyc03g121180	-2.38939
Solyc03g120475.1	Solyc03g120475	2.55332
Solyc09g065480.2	Solyc09g065480	2.5695
Solyc09g075210.3	Solyc09g075210	-2.79615
Solyc12g056600.3	Solyc12g056600	4.14419
Solyc07g006145.1	Solyc07g006145	2.51578
Solyc04g081290.3	Solyc04g081290	2.39989
Solyc08g066100.3	Solyc08g066100	-4.79023
Solyc08g014130.3	Solyc08g014130	2.77245
Solyc02g086463.1	Solyc02g086463	2.71942
Solyc07g065320.3	Solyc07g065320	3.35608
Solyc09g072860.2	Solyc09g072860	2.45411
Solyc10g086180.2	Solyc10g086180	2.32399
Solyc07g043390.3	Solyc07g043390	2.50094
Solyc05g055870.3	Solyc05g055870	2.54824
Solyc02g069490.3	Solyc02g069490	2.58783
Solyc05g014240.3	Solyc05g014240	2.26379
Solyc03g043950.3	Solyc03g043950	-2.40532
Solyc10g079640.2	Solyc10g079640	2.74946
Solyc03g065250.3	Solyc03g065250	2.49324
Solyc02g089160.3	Solyc02g089160	3.53436
Solyc01g086820.3	Solyc01g086820	3.28817
Solyc06g009280.2	Solyc06g009280	3.17941
Solyc10g017970.1	Solyc10g017970	-2.39898
Solyc02g081190.3	Solyc02g081190	2.51229
Solyc09g007760.3	Solyc09g007760	2.46911
Solyc08g077060.3	Solyc08g077060	-2.52103
Solyc04g040180.3	Solyc04g040180	2.46373
Solyc04g007470.3	Solyc04g007470	5.38583
Solyc04g078540.3	Solyc04g078540	2.14583
Solyc09g092130.3	Solyc09g092130	3.80089
Solyc01g080900.3	Solyc01g080900	2.17634
Solyc08g081680.2	Solyc08g081680	3.70763
Solyc03g115920.3	Solyc03g115920	2.52963
Solyc07g054860.1	Solyc07g054860	2.5428
Solyc12g005040.2	Solyc12g005040	-2.52599
Solyc06g072845.1	Solyc06g072845	-2.4321
Solyc07g026650.3	Solyc07g026650	-5.0604
Solyc07g064180.3	Solyc07g064180	-2.57414
Solyc12g013620.2	Solyc12g013620	2.16646
Solyc01g100370.3	Solyc01g100370	-2.47435
Solyc04g016220.3	Solyc04g016220	-2.13395
Solyc06g065870.3	Solyc06g065870	6.18281
Solyc03g081240.3	Solyc03g081240	2.67689
Solyc11g011210.2	Solyc11g011210	2.78474
Solyc05g009550.3	Solyc05g009550	-2.42104
Solyc04g080390.3	Solyc04g080390	-2.34082
Solyc09g091550.3	Solyc09g091550	3.04979
Solyc09g092110.3	Solyc09g092110	-2.21531
Solyc07g055060.3	Solyc07g055060	2.35695
Solyc01g086660.2	Solyc01g086660	4.16582
Solyc10g075130.2	Solyc10g075130	2.67453
Solyc12g099430.2	Solyc12g099430	-3.03145
Solyc02g088560.3	Solyc02g088560	2.35445
Solyc03g115500.3	Solyc03g115500	2.23855
Solyc01g109390.3	Solyc01g109390	4.17612
Solyc05g007830.3	Solyc05g007830	2.68053
Solyc03g120390.3	Solyc03g120390	2.31402
Solyc10g009080.3	Solyc10g009080	-2.30734
Solyc07g049530.3	Solyc07g049530	2.30452
Solyc05g014000.3	Solyc05g014000	-2.23433
Solyc08g081710.3	Solyc08g081710	4.04895
Solyc04g071900.3	Solyc04g071900	2.2412
Solyc12g044820.2	Solyc12g044820	-2.27868
Solyc07g008250.3	Solyc07g008250	2.3011
Solyc05g052950.3	Solyc05g052950	2.24568
Solyc02g079170.3	Solyc02g079170	2.61292
Solyc02g088070.3	Solyc02g088070	3.79839
Solyc07g043000.3	Solyc07g043000	2.71353
Solyc03g120450.3	Solyc03g120450	2.02175
Solyc05g005570.3	Solyc05g005570	-2.58545
Solyc08g005420.3	Solyc08g005420	-2.89547
Solyc12g006460.2	Solyc12g006460	2.20666
Solyc08g077530.3	Solyc08g077530	2.06515
Solyc09g059510.3	Solyc09g059510	2.26651
Solyc07g009500.2	Solyc07g009500	-2.92783
Solyc12g019320.2	Solyc12g019320	2.82465
Solyc04g082210.3	Solyc04g082210	2.09928
Solyc07g063610.3	Solyc07g063610	2.38405
Solyc07g049160.3	Solyc07g049160	2.1454
Solyc01g066910.3	Solyc01g066910	3.98366
Solyc07g043395.1	Solyc07g043395	2.24063
Solyc02g069250.3	Solyc02g069250	4.96383
Solyc01g091320.3	Solyc01g091320	2.17981
Solyc09g030450.3	Solyc09g030450	-2.99059
Solyc03g097870.3	Solyc03g097870	-4.66935
Solyc08g007080.3	Solyc08g007080	2.77692
Solyc07g043400.1	Solyc07g043400	2.25509
Solyc04g006970.3	Solyc04g006970	-2.37842
Solyc08g074480.1	Solyc08g074480	-2.42322
Solyc08g079430.3	Solyc08g079430	-1.8944
Solyc06g064550.3	Solyc06g064550	-2.03343
Solyc05g008400.3	Solyc05g008400	1.9631
Solyc02g078380.3	Solyc02g078380	-2.27201
Solyc04g082220.2	Solyc04g082220	1.95196
Solyc04g005070.3	Solyc04g005070	2.04538
Solyc02g062460.3	Solyc02g062460	2.2485
Solyc10g076740.2	Solyc10g076740	-2.27606
Solyc03g079930.3	Solyc03g079930	2.15969
Solyc06g074710.1	Solyc06g074710	2.01501
Solyc09g074930.3	Solyc09g074930	-2.21422
Solyc08g005610.3	Solyc08g005610	-1.98049
Solyc03g096900.3	Solyc03g096900	2.12145
Solyc01g007100.3	Solyc01g007100	2.01683
Solyc10g086190.2	Solyc10g086190	1.96473
Solyc01g091690.3	Solyc01g091690	-1.85776
Solyc11g069700.2	Solyc11g069700	2.14142
Solyc02g063250.3	Solyc02g063250	5.02292
Solyc08g081890.3	Solyc08g081890	2.08128
Solyc02g084440.3	Solyc02g084440	-2.19704
Solyc10g052490.2	Solyc10g052490	1.81507
Solyc04g064900.2	Solyc04g064900	-3.20388
Solyc01g073640.3	Solyc01g073640	2.12649
Solyc07g045190.2	Solyc07g045190	2.12052
Solyc12g005050.2	Solyc12g005050	-1.92128
Solyc06g084250.3	Solyc06g084250	-2.16397
Solyc09g018010.3	Solyc09g018010	2.18769
Solyc05g047460.3	Solyc05g047460	2.06283
Solyc08g065790.3	Solyc08g065790	3.47751
Solyc02g071700.3	Solyc02g071700	2.0661
Solyc03g123620.4	Solyc03g123620	-1.82153
Solyc04g009860.3	Solyc04g009860	2.49494
Solyc05g012210.3	Solyc05g012210	2.75383
Solyc08g065350.3	Solyc08g065350	-1.98305
Solyc08g061270.1	Solyc08g061270	3.6305
Solyc08g065360.3	Solyc08g065360	-1.90964
Solyc12g006370.3	Solyc12g006370	-1.94514
Solyc01g105370.3	Solyc01g105370	2.22616
Solyc04g082050.3	Solyc04g082050	-1.81557
Solyc12g006240.2	Solyc12g006240	4.24757
Solyc10g078160.2	Solyc10g078160	-1.94187
Solyc01g010650.3	Solyc01g010650	-1.78157
Solyc08g080650.3	Solyc08g080650	-1.8308
Solyc01g079150.3	Solyc01g079150	2.03703
Solyc08g074270.3	Solyc08g074270	1.99369
Solyc09g009100.3	Solyc09g009100	-2.15363
Solyc01g079110.3	Solyc01g079110	2.94248
Solyc11g069070.2	Solyc11g069070	2.34076
Solyc08g006470.3	Solyc08g006470	2.73978
Solyc01g079470.3	Solyc01g079470	3.15805
Solyc12g056200.2	Solyc12g056200	-1.77019
Solyc09g009990.3	Solyc09g009990	-1.77444
Solyc01g006540.3	Solyc01g006540	1.83542
Solyc10g079595.1	Solyc10g079595	1.73709
Solyc02g076750.2	Solyc02g076750	3.35656
Solyc12g087960.2	Solyc12g087960	1.91464
Solyc10g007280.3	Solyc10g007280	2.58201
Solyc01g008230.3	Solyc01g008230	-1.74016
Solyc08g077230.3	Solyc08g077230	2.27183
Solyc09g075120.3	Solyc09g075120	1.93176
Solyc03g117800.3	Solyc03g117800	2.00922
Solyc01g095530.2	Solyc01g095530	-2.02756
Solyc07g054780.1	Solyc07g054780	-2.03343
Solyc03g097585.1	Solyc03g097585	-4.64236
Solyc09g092520.3	Solyc09g092520	-5.0493
Solyc06g053620.3	Solyc06g053620	2.70302
Solyc04g012060.3	Solyc04g012060	3.08712
Solyc10g006240.3	Solyc10g006240	-1.80478
Solyc02g062463.1	Solyc02g062463	1.95193
Solyc09g065240.3	Solyc09g065240	-1.69315
Solyc03g117600.3	Solyc03g117600	1.99642
Solyc02g083460.3	Solyc02g083460	1.79056
Solyc11g011120.2	Solyc11g011120	1.94842
Solyc01g108910.3	Solyc01g108910	1.94221
Solyc12g044230.2	Solyc12g044230	1.77594
Solyc11g066280.2	Solyc11g066280	-1.82917
Solyc11g069400.2	Solyc11g069400	-1.74212
Solyc06g005420.1	Solyc06g005420	2.04634
Solyc02g005180.3	Solyc02g005180	-2.335
Solyc04g081300.3	Solyc04g081300	-1.89861
Solyc11g068870.2	Solyc11g068870	-1.65936
Solyc05g055790.3	Solyc05g055790	1.68379
Solyc08g014000.3	Solyc08g014000	-3.13501
Solyc02g086467.1	Solyc02g086467	1.88372
Solyc09g059170.2	Solyc09g059170	1.91047
Solyc02g082190.3	Solyc02g082190	1.81581
Solyc08g077140.2	Solyc08g077140	2.10717
Solyc03g097460.3	Solyc03g097460	-1.66033
Solyc11g010200.2	Solyc11g010200	1.9939
Solyc02g086460.3	Solyc02g086460	1.9254
Solyc03g121070.3	Solyc03g121070	1.66675
Solyc03g031860.3	Solyc03g031860	1.92026
Solyc03g005080.3	Solyc03g005080	-1.70808
Solyc01g111070.3	Solyc01g111070	2.04405
Solyc08g077440.3	Solyc08g077440	1.83135
Solyc09g097780.3	Solyc09g097780	-1.67287
Solyc06g051750.3	Solyc06g051750	1.68478
Solyc02g087000.3	Solyc02g087000	1.90751
Solyc11g065180.2	Solyc11g065180	-2.03072
Solyc09g007480.3	Solyc09g007480	-1.92359
Solyc11g008250.2	Solyc11g008250	1.85074
Solyc01g005300.3	Solyc01g005300	1.70984
Solyc03g115930.2	Solyc03g115930	3.20414
Solyc04g014480.3	Solyc04g014480	-2.50524
Solyc04g082830.3	Solyc04g082830	3.83449
Solyc11g072840.1	Solyc11g072840	3.84697
Solyc12g089147.1	Solyc12g089147	-1.72036
Solyc01g091360.3	Solyc01g091360	2.38618
Solyc03g094160.3	Solyc03g094160	-1.75582
Solyc03g112580.3	Solyc03g112580	-2.36405
Solyc01g081545.1	Solyc01g081545	2.79052
Solyc12g089143.1	Solyc12g089143	-1.65724
Solyc02g083130.3	Solyc02g083130	1.56576
Solyc10g080280.2	Solyc10g080280	-1.82169
Solyc04g055260.3	Solyc04g055260	3.13984
Solyc07g064250.3	Solyc07g064250	-1.68044
Solyc08g074630.2	Solyc08g074630	2.50049
Solyc12g096780.2	Solyc12g096780	4.4777
Solyc05g051260.3	Solyc05g051260	5.98768
Solyc10g005690.3	Solyc10g005690	-1.67452
Solyc09g091670.3	Solyc09g091670	1.85889
Solyc01g106690.3	Solyc01g106690	-1.61596
Solyc01g100920.3	Solyc01g100920	-1.77736
Solyc05g052240.3	Solyc05g052240	1.84622
Solyc06g011370.3	Solyc06g011370	-1.78387
Solyc03g083440.3	Solyc03g083440	1.80058
Solyc12g013690.2	Solyc12g013690	-1.89152
Solyc12g005150.2	Solyc12g005150	-1.8024
Solyc10g086150.2	Solyc10g086150	1.66675
Solyc12g010025.1	Solyc12g010025	4.28232
Solyc06g076850.3	Solyc06g076850	-1.61687
Solyc09g084450.3	Solyc09g084450	1.8079
Solyc01g096880.3	Solyc01g096880	-2.26596
Solyc06g062600.3	Solyc06g062600	-1.76708
Solyc09g008670.3	Solyc09g008670	1.64606
Solyc03g114100.1	Solyc03g114100	2.44053
Solyc11g012860.2	Solyc11g012860	-1.57522
Solyc03g116530.3	Solyc03g116530	1.58883
Solyc06g011540.3	Solyc06g011540	-2.20743
Solyc09g090040.3	Solyc09g090040	-1.61854
Solyc04g076190.1	Solyc04g076190	3.21374
Solyc10g054440.2	Solyc10g054440	1.76577
Solyc03g005760.1	Solyc03g005760	-1.87053
Solyc01g109590.3	Solyc01g109590	1.77185
Solyc08g005650.3	Solyc08g005650	1.79348
Solyc02g030230.3	Solyc02g030230	-1.89936
Solyc02g088390.3	Solyc02g088390	-2.53436
Solyc02g089620.3	Solyc02g089620	-1.78175
Solyc08g082710.3	Solyc08g082710	1.89708
Solyc07g063350.3	Solyc07g063350	-1.61748
Solyc06g074780.2	Solyc06g074780	1.55852
Solyc03g120880.3	Solyc03g120880	-1.64362
Solyc12g015690.2	Solyc12g015690	-1.977
Solyc10g076290.2	Solyc10g076290	2.1854
Solyc03g115220.3	Solyc03g115220	1.74217
Solyc12g010870.2	Solyc12g010870	-1.9317
Solyc02g071520.3	Solyc02g071520	3.23091
Solyc03g118810.1	Solyc03g118810	-1.54428
Solyc01g108460.2	Solyc01g108460	1.74223
Solyc11g068550.1	Solyc11g068550	-1.7415
Solyc07g053230.3	Solyc07g053230	-1.54527
Solyc10g081000.1	Solyc10g081000	-1.66644
Solyc11g006360.1	Solyc11g006360	-1.71168
Solyc03g031900.2	Solyc03g031900	2.55656
Solyc08g077540.2	Solyc08g077540	1.70715
Solyc03g019890.3	Solyc03g019890	2.39253
Solyc03g123830.3	Solyc03g123830	-1.76523
Solyc06g060760.3	Solyc06g060760	5.7432
Solyc01g010190.2	Solyc01g010190	1.57162
Solyc12g017850.2	Solyc12g017850	2.30179
Solyc02g090930.3	Solyc02g090930	-1.58195
Solyc08g077510.3	Solyc08g077510	-1.61145
Solyc02g091670.1	Solyc02g091670	-1.60812
Solyc07g064970.3	Solyc07g064970	-1.57815
Solyc03g078640.1	Solyc03g078640	-1.65247
Solyc12g007070.2	Solyc12g007070	1.75115
Solyc01g081050.4	Solyc01g081050	-2.00784
Solyc01g098500.3	Solyc01g098500	-1.79182
Solyc09g092670.3	Solyc09g092670	-1.70296
Solyc07g008570.3	Solyc07g008570	4.03213
Solyc11g066680.2	Solyc11g066680	1.50534
Solyc02g067230.3	Solyc02g067230	2.83226
Solyc02g084720.3	Solyc02g084720	-1.71834
Solyc12g049270.2	Solyc12g049270	-2.19537
Solyc08g074940.3	Solyc08g074940	5.49124
Solyc09g061840.3	Solyc09g061840	2.02888
Solyc01g010230.2	Solyc01g010230	1.60199
Solyc07g062050.3	Solyc07g062050	-2.60303
Solyc11g045240.2	Solyc11g045240	-2.06427
Solyc02g077040.4	Solyc02g077040	1.93243
Solyc06g084090.3	Solyc06g084090	3.32223
Solyc10g083720.2	Solyc10g083720	1.72534
Solyc11g069570.2	Solyc11g069570	1.873
Solyc04g074860.4	Solyc04g074860	-2.90358
Solyc11g010380.2	Solyc11g010380	1.70004
Solyc03g116225.1	Solyc03g116225	-1.75119
Solyc10g052470.1	Solyc10g052470	3.53289
Solyc01g098520.3	Solyc01g098520	-1.76676
Solyc08g078190.1	Solyc08g078190	-1.69161
Solyc01g088590.3	Solyc01g088590	2.06921
Solyc02g078810.3	Solyc02g078810	1.84442
Solyc06g075800.1	Solyc06g075800	1.63302
Solyc01g081540.3	Solyc01g081540	1.67601
Solyc07g043460.3	Solyc07g043460	1.70003
Solyc09g065640.3	Solyc09g065640	1.65748
Solyc09g008830.3	Solyc09g008830	-2.80764
Solyc03g006870.3	Solyc03g006870	1.54302
Solyc12g008370.2	Solyc12g008370	-1.64714
Solyc07g063475.1	Solyc07g063475	-1.63428
Solyc06g006110.3	Solyc06g006110	-2.18246
Solyc10g005510.3	Solyc10g005510	1.47648
Solyc07g062060.3	Solyc07g062060	-1.49266
Solyc08g078010.3	Solyc08g078010	1.72157
Solyc07g005190.3	Solyc07g005190	-1.56219
Solyc12g005780.2	Solyc12g005780	-1.46343
Solyc10g079970.2	Solyc10g079970	-1.69392
Solyc08g083060.3	Solyc08g083060	-1.49483
Solyc10g083210.2	Solyc10g083210	2.26224
Solyc08g079090.3	Solyc08g079090	-1.42553
Solyc09g083380.3	Solyc09g083380	1.41428
Solyc11g066410.2	Solyc11g066410	1.46953
Solyc12g008420.2	Solyc12g008420	-1.534
Solyc09g082550.3	Solyc09g082550	2.53663
Solyc01g106090.3	Solyc01g106090	1.6254
Solyc03g117260.2	Solyc03g117260	-1.77391
Solyc05g054620.3	Solyc05g054620	-1.47977
Solyc01g006400.3	Solyc01g006400	1.85588
Solyc02g082260.3	Solyc02g082260	1.65103
Solyc11g006720.2	Solyc11g006720	1.58048
Solyc01g105660.3	Solyc01g105660	-1.62881
Solyc12g009560.2	Solyc12g009560	1.49308
Solyc06g011530.3	Solyc06g011530	-2.22469
Solyc05g056120.3	Solyc05g056120	-1.66256
Solyc03g025970.3	Solyc03g025970	1.50498
Solyc01g087240.3	Solyc01g087240	1.49937
Solyc01g111380.3	Solyc01g111380	1.71284
Solyc03g026280.3	Solyc03g026280	-1.44198
Solyc09g076040.3	Solyc09g076040	-1.46239
Solyc01g088400.3	Solyc01g088400	1.74544
Solyc01g096320.3	Solyc01g096320	1.63575
Solyc03g120380.3	Solyc03g120380	2.25708
Solyc09g008485.1	Solyc09g008485	1.60482
Solyc05g006810.3	Solyc05g006810	2.73872
Solyc06g036310.3	Solyc06g036310	-1.55339
Solyc03g123560.3	Solyc03g123560	-1.45056
Solyc03g111725.1	Solyc03g111725	1.42189
Solyc01g110365.1	Solyc01g110365	-1.62557
Solyc05g010440.2	Solyc05g010440	1.7141
Solyc01g103120.3	Solyc01g103120	-1.49171
Solyc07g056540.3	Solyc07g056540	-1.68048
Solyc09g074560.3	Solyc09g074560	1.51184
Solyc11g072480.2	Solyc11g072480	1.78863
Solyc12g005760.2	Solyc12g005760	-1.42836
Solyc01g066730.3	Solyc01g066730	1.8274
Solyc10g074540.1	Solyc10g074540	-1.59923
Solyc03g115560.3	Solyc03g115560	-1.70513
Solyc01g006720.3	Solyc01g006720	1.92657
Solyc12g009840.2	Solyc12g009840	-2.17537
Solyc03g005050.3	Solyc03g005050	1.43639
Solyc01g097340.3	Solyc01g097340	1.59138
Solyc04g080790.3	Solyc04g080790	2.71317
Solyc07g054760.1	Solyc07g054760	-1.42209
Solyc06g006080.3	Solyc06g006080	-1.65269
Solyc09g008020.3	Solyc09g008020	1.4846
Solyc12g010380.2	Solyc12g010380	-1.55944
Solyc12g006360.2	Solyc12g006360	-2.16701
Solyc11g073250.2	Solyc11g073250	1.46083
Solyc03g098710.1	Solyc03g098710	1.408
Solyc09g074630.3	Solyc09g074630	-1.45148
Solyc01g100530.3	Solyc01g100530	2.23097
Solyc07g005440.1	Solyc07g005440	1.58804
Solyc09g092330.2	Solyc09g092330	-1.67964
Solyc02g093590.3	Solyc02g093590	2.93633
Solyc12g042600.2	Solyc12g042600	4.17511
Solyc02g067095.1	Solyc02g067095	-1.53502
Solyc11g008630.2	Solyc11g008630	-1.68928
Solyc02g087980.3	Solyc02g087980	1.95005
Solyc08g008087.1	Solyc08g008087	-1.76102
Solyc07g062890.3	Solyc07g062890	-1.62909
Solyc04g011650.3	Solyc04g011650	1.68969
Solyc08g066840.3	Solyc08g066840	-1.95439
Solyc08g076880.3	Solyc08g076880	-1.8617
Solyc05g053620.3	Solyc05g053620	1.98533
Solyc04g082420.3	Solyc04g082420	-1.65408
Solyc01g110130.3	Solyc01g110130	2.0048
Solyc02g084410.3	Solyc02g084410	-1.54697
Solyc01g100690.3	Solyc01g100690	1.5976
Solyc09g065200.3	Solyc09g065200	-1.60352
Solyc01g110360.3	Solyc01g110360	-1.60742
Solyc00g156980.3	Solyc00g156980	-2.89358
Solyc07g055020.3	Solyc07g055020	-2.10889
Solyc02g084850.3	Solyc02g084850	1.58829
Solyc12g005300.2	Solyc12g005300	-1.75363
Solyc08g013900.3	Solyc08g013900	1.64575
Solyc01g090730.3	Solyc01g090730	1.51699
Solyc01g066760.2	Solyc01g066760	2.7108
Solyc01g110110.3	Solyc01g110110	2.06151
Solyc12g011050.2	Solyc12g011050	-1.47446
Solyc01g006000.3	Solyc01g006000	-1.54805
Solyc07g061920.3	Solyc07g061920	2.04523
Solyc03g058190.3	Solyc03g058190	1.57007
Solyc07g064600.3	Solyc07g064600	1.35238
Solyc11g065930.2	Solyc11g065930	1.59706
Solyc12g056540.1	Solyc12g056540	4.90242
Solyc07g043480.1	Solyc07g043480	2.67493
Solyc01g105450.3	Solyc01g105450	-1.56381
Solyc12g008510.2	Solyc12g008510	4.03367
Solyc03g025600.3	Solyc03g025600	-1.3937
Solyc05g010423.1	Solyc05g010423	1.70538
Solyc07g017520.3	Solyc07g017520	-2.69624
Solyc05g005550.3	Solyc05g005550	-1.49868
Solyc10g084690.2	Solyc10g084690	-2.74804
Solyc06g054270.3	Solyc06g054270	-2.1981
Solyc11g065760.2	Solyc11g065760	3.63766
Solyc10g074960.2	Solyc10g074960	-1.45969
Solyc04g074145.1	Solyc04g074145	-1.67
Solyc08g061010.3	Solyc08g061010	-2.01909
Solyc12g010030.2	Solyc12g010030	4.32246
Solyc10g084050.2	Solyc10g084050	1.52355
Solyc06g068520.3	Solyc06g068520	-1.8157
Solyc06g006000.3	Solyc06g006000	1.66188
Solyc06g011350.3	Solyc06g011350	2.46122
Solyc05g053210.3	Solyc05g053210	1.55745
Solyc01g090680.3	Solyc01g090680	-1.37466
Solyc01g086800.3	Solyc01g086800	4.17487
Solyc02g067440.3	Solyc02g067440	-3.99489
Solyc12g009570.2	Solyc12g009570	2.00813
Solyc03g114740.3	Solyc03g114740	-2.26601
Solyc02g089770.3	Solyc02g089770	1.55274
Solyc08g044260.3	Solyc08g044260	1.82644
Solyc06g072660.3	Solyc06g072660	2.86761
Solyc04g074700.3	Solyc04g074700	2.00816
Solyc03g119720.3	Solyc03g119720	1.38689
Solyc08g082110.3	Solyc08g082110	1.73376
Solyc11g066620.2	Solyc11g066620	1.37781
Solyc05g008260.3	Solyc05g008260	-1.53784
Solyc07g008560.3	Solyc07g008560	2.31107
Solyc01g010390.3	Solyc01g010390	1.85722
Solyc05g052020.3	Solyc05g052020	-1.73609
Solyc09g014480.2	Solyc09g014480	3.25426
Solyc06g075930.1	Solyc06g075930	2.73671
Solyc01g097880.3	Solyc01g097880	1.52133
Solyc02g085630.3	Solyc02g085630	2.24505
Solyc01g108240.3	Solyc01g108240	-1.33614
Solyc04g078750.3	Solyc04g078750	-1.43524
Solyc01g111880.3	Solyc01g111880	2.12913
Solyc06g007120.3	Solyc06g007120	1.603
Solyc10g080940.2	Solyc10g080940	-1.51516
Solyc01g109780.3	Solyc01g109780	1.30967
Solyc05g041200.3	Solyc05g041200	1.5164
Solyc05g009350.3	Solyc05g009350	-1.44192
Solyc07g007760.3	Solyc07g007760	1.63685
Solyc12g006470.2	Solyc12g006470	1.50736
Solyc11g010930.2	Solyc11g010930	1.3872
Solyc04g005450.3	Solyc04g005450	-1.32567
Solyc04g009910.3	Solyc04g009910	2.01219
Solyc02g094010.2	Solyc02g094010	-1.45833
Solyc08g078040.3	Solyc08g078040	-1.55644
Solyc12g013820.2	Solyc12g013820	2.48974
Solyc03g083070.2	Solyc03g083070	-1.4505
Solyc06g053960.3	Solyc06g053960	1.32755
Solyc03g120260.3	Solyc03g120260	4.01808
Solyc02g062340.3	Solyc02g062340	-1.52357
Solyc02g085920.3	Solyc02g085920	-1.33444
Solyc10g082030.2	Solyc10g082030	1.53091
Solyc03g113040.3	Solyc03g113040	-1.34316
Solyc05g055260.3	Solyc05g055260	1.47206
Solyc01g086670.3	Solyc01g086670	3.33441
Solyc10g080840.1	Solyc10g080840	-1.48788
Solyc10g051010.2	Solyc10g051010	1.56328
Solyc06g074260.3	Solyc06g074260	-1.50762
Solyc11g073120.2	Solyc11g073120	-2.57639
Solyc02g072440.3	Solyc02g072440	-1.55509
Solyc10g076510.2	Solyc10g076510	-1.51031
Solyc03g115720.3	Solyc03g115720	1.41936
Solyc12g088340.2	Solyc12g088340	1.54179
Solyc11g006970.2	Solyc11g006970	-1.488
Solyc09g084465.1	Solyc09g084465	1.88738
Solyc03g113770.3	Solyc03g113770	-1.7427
Solyc03g005870.3	Solyc03g005870	-1.39836
Solyc09g072580.3	Solyc09g072580	1.36859
Solyc01g104775.1	Solyc01g104775	1.48321
Solyc04g015520.3	Solyc04g015520	1.37252
Solyc09g089530.3	Solyc09g089530	3.90973
Solyc02g083760.3	Solyc02g083760	-1.43265
Solyc07g065820.3	Solyc07g065820	1.30658
Solyc02g092880.3	Solyc02g092880	-1.84704
Solyc06g060830.3	Solyc06g060830	-2.66171
Solyc09g092710.3	Solyc09g092710	-5.8484
Solyc08g068230.3	Solyc08g068230	3.05616
Solyc02g077710.1	Solyc02g077710	-1.64032
Solyc04g054930.3	Solyc04g054930	-1.76077
Solyc11g020960.2	Solyc11g020960	-1.51176
Solyc03g119530.3	Solyc03g119530	-1.48575
Solyc07g008320.3	Solyc07g008320	1.49418
Solyc02g077920.3	Solyc02g077920	-1.49444
Solyc12g089140.2	Solyc12g089140	-1.49636
Solyc07g040730.1	Solyc07g040730	-1.49812
Solyc05g007590.3	Solyc05g007590	-1.79513
Solyc11g012290.2	Solyc11g012290	1.3141
Solyc07g054145.1	Solyc07g054145	-1.67316
Solyc09g090290.3	Solyc09g090290	2.08999
Solyc04g079640.3	Solyc04g079640	-1.37835
Solyc01g101060.3	Solyc01g101060	-1.52265
Solyc02g069670.3	Solyc02g069670	-1.54409
Solyc04g054980.3	Solyc04g054980	-1.49764
Solyc02g089250.3	Solyc02g089250	1.42048
Solyc04g051190.3	Solyc04g051190	1.3349
Solyc09g057630.3	Solyc09g057630	-1.8757
Solyc11g007930.2	Solyc11g007930	1.2944
Solyc01g109655.1	Solyc01g109655	-1.47798
Solyc01g094790.3	Solyc01g094790	1.45385
Solyc05g010320.3	Solyc05g010320	1.42483
Solyc12g009200.2	Solyc12g009200	2.41649
Solyc07g006350.3	Solyc07g006350	1.48789
Solyc09g098330.3	Solyc09g098330	-1.73204
Solyc08g006880.3	Solyc08g006880	1.48443
Solyc10g008680.2	Solyc10g008680	-2.10756
Solyc08g076060.3	Solyc08g076060	-1.5153
Solyc06g033850.3	Solyc06g033850	-3.13768
Solyc11g006420.2	Solyc11g006420	1.4807
Solyc07g043580.3	Solyc07g043580	1.28034
Solyc04g054740.3	Solyc04g054740	1.51426
Solyc04g064620.3	Solyc04g064620	1.3284
Solyc11g006230.2	Solyc11g006230	-1.47935
Solyc08g066360.3	Solyc08g066360	1.7695
Solyc07g044980.3	Solyc07g044980	1.58245
Solyc08g074683.1	Solyc08g074683	3.51028
Solyc06g008960.3	Solyc06g008960	-1.36999
Solyc07g064150.3	Solyc07g064150	-1.49505
Solyc01g006450.3	Solyc01g006450	1.41708
Solyc01g079880.3	Solyc01g079880	-1.48841
Solyc10g079500.2	Solyc10g079500	-1.46413
Solyc10g050850.2	Solyc10g050850	-2.34014
Solyc05g054610.1	Solyc05g054610	3.26911
Solyc05g010420.2	Solyc05g010420	1.50855
Solyc01g099160.3	Solyc01g099160	1.3425
Solyc09g008780.3	Solyc09g008780	1.47276
Solyc12g100060.1	Solyc12g100060	-1.69487
Solyc06g006100.3	Solyc06g006100	-1.34073
Solyc02g094130.3	Solyc02g094130	-1.44741
Solyc11g072970.2	Solyc11g072970	-1.46293
Solyc03g112760.3	Solyc03g112760	-1.48643
Solyc05g005720.3	Solyc05g005720	-1.42782
Solyc06g073970.2	Solyc06g073970	-1.54554
Solyc02g081890.3	Solyc02g081890	-1.53894
Solyc09g009890.3	Solyc09g009890	1.43355
Solyc06g005750.3	Solyc06g005750	2.0758
Solyc11g066390.2	Solyc11g066390	1.41654
Solyc11g007200.2	Solyc11g007200	2.43575
Solyc06g076350.3	Solyc06g076350	3.2163
Solyc04g058140.3	Solyc04g058140	-1.81249
Solyc03g113920.3	Solyc03g113920	1.25776
Solyc02g067690.3	Solyc02g067690	-1.75128
Solyc07g056140.3	Solyc07g056140	-1.44502
Solyc09g059260.3	Solyc09g059260	-2.3816
Solyc08g065190.3	Solyc08g065190	1.4543
Solyc06g082990.3	Solyc06g082990	-1.39257
Solyc07g008180.3	Solyc07g008180	1.46472
Solyc01g079810.3	Solyc01g079810	1.35728
Solyc09g091000.3	Solyc09g091000	-1.94668
Solyc06g073730.2	Solyc06g073730	1.41893
Solyc05g007950.3	Solyc05g007950	3.20064
Solyc12g099360.2	Solyc12g099360	-1.58533
Solyc07g045350.3	Solyc07g045350	1.32699
Solyc09g064940.3	Solyc09g064940	1.4123
Solyc08g066500.3	Solyc08g066500	1.96632
Solyc10g055800.2	Solyc10g055800	1.28817
Solyc03g097980.3	Solyc03g097980	1.28829
Solyc04g071085.1	Solyc04g071085	2.08193
Solyc10g050990.1	Solyc10g050990	-4.73252
Solyc04g074180.4	Solyc04g074180	1.44852
Solyc07g045425.1	Solyc07g045425	1.37653
Solyc07g062870.3	Solyc07g062870	1.22888
Solyc01g097860.3	Solyc01g097860	-1.30271
Solyc06g007800.3	Solyc06g007800	-1.44105
Solyc01g080640.3	Solyc01g080640	1.41743
Solyc01g008440.3	Solyc01g008440	1.50646
Solyc02g089720.2	Solyc02g089720	1.40632
Solyc05g048810.3	Solyc05g048810	-1.21812
Solyc04g080260.3	Solyc04g080260	1.47843
Solyc09g009130.3	Solyc09g009130	1.408
Solyc11g010450.2	Solyc11g010450	-1.2699
Solyc10g085660.2	Solyc10g085660	-1.42743
Solyc02g076730.2	Solyc02g076730	2.94579
Solyc08g005050.3	Solyc08g005050	-1.42856
Solyc12g098810.2	Solyc12g098810	-1.62111
Solyc01g109500.3	Solyc01g109500	1.40935
Solyc06g075650.3	Solyc06g075650	6.49514
Solyc03g097670.3	Solyc03g097670	1.53146
Solyc04g009960.3	Solyc04g009960	1.35151
Solyc11g012320.2	Solyc11g012320	1.41436
Solyc01g080680.3	Solyc01g080680	-1.79581
Solyc12g014140.2	Solyc12g014140	4.12509
Solyc12g099090.2	Solyc12g099090	1.24764
Solyc01g101070.3	Solyc01g101070	-1.39314
Solyc10g083500.2	Solyc10g083500	-1.63893
Solyc03g121910.1	Solyc03g121910	-1.2406
Solyc07g006570.3	Solyc07g006570	1.42823
Solyc02g061770.3	Solyc02g061770	6.57031
Solyc11g040120.2	Solyc11g040120	1.7383
Solyc12g006570.2	Solyc12g006570	1.31571
Solyc08g061480.3	Solyc08g061480	1.472
Solyc09g011360.3	Solyc09g011360	1.63589
Solyc05g006490.3	Solyc05g006490	1.23227
Solyc12g007200.2	Solyc12g007200	-1.45305
Solyc08g078060.3	Solyc08g078060	-1.3999
Solyc08g077780.3	Solyc08g077780	1.39975
Solyc05g017760.3	Solyc05g017760	1.38259
Solyc09g075110.1	Solyc09g075110	1.68746
Solyc04g078460.3	Solyc04g078460	1.44394
Solyc07g008840.3	Solyc07g008840	1.37453
Solyc09g083220.3	Solyc09g083220	-1.25042
Solyc06g035610.3	Solyc06g035610	-1.2011
Solyc08g082880.3	Solyc08g082880	-1.43749
Solyc02g084390.3	Solyc02g084390	-1.46627
Solyc08g016670.3	Solyc08g016670	-1.42405
Solyc01g058270.3	Solyc01g058270	-1.36951
Solyc08g065430.3	Solyc08g065430	-1.27796
Solyc11g066830.2	Solyc11g066830	-1.28452
Solyc02g071510.3	Solyc02g071510	1.46038
Solyc04g054500.3	Solyc04g054500	2.12196
Solyc09g083420.3	Solyc09g083420	-1.2667
Solyc12g044330.2	Solyc12g044330	1.4606
Solyc11g006070.2	Solyc11g006070	1.21274
Solyc03g113130.3	Solyc03g113130	-3.04693
Solyc01g112260.3	Solyc01g112260	-1.22277
Solyc11g010170.2	Solyc11g010170	1.41666
Solyc04g005380.3	Solyc04g005380	1.46541
Solyc07g008540.3	Solyc07g008540	1.36186
Solyc02g092000.3	Solyc02g092000	-1.74087
Solyc12g100160.2	Solyc12g100160	1.43703
Solyc04g064720.3	Solyc04g064720	-1.97073
Solyc07g025510.3	Solyc07g025510	-1.29891
Solyc05g006630.3	Solyc05g006630	-1.47134
Solyc12g049540.2	Solyc12g049540	-1.55628
Solyc01g109340.3	Solyc01g109340	-1.23372
Solyc04g081590.3	Solyc04g081590	2.27389
Solyc05g005280.3	Solyc05g005280	2.45251
Solyc12g006270.2	Solyc12g006270	2.59062
Solyc07g053255.1	Solyc07g053255	-8.70031
Solyc02g065420.3	Solyc02g065420	-1.40839
Solyc06g076510.3	Solyc06g076510	-1.35454
Solyc01g103920.3	Solyc01g103920	-1.30687
Solyc12g006260.1	Solyc12g006260	1.57794
Solyc01g096040.3	Solyc01g096040	-1.24754
Solyc08g006890.3	Solyc08g006890	1.46305
Solyc03g098240.3	Solyc03g098240	-1.19132
Solyc10g051380.2	Solyc10g051380	-1.81614
Solyc05g005200.3	Solyc05g005200	1.36659
Solyc11g013110.2	Solyc11g013110	1.35706
Solyc10g017980.1	Solyc10g017980	-2.77287
Solyc01g079090.3	Solyc01g079090	-1.22406
Solyc07g045540.3	Solyc07g045540	-1.43339
Solyc12g056400.2	Solyc12g056400	-1.64369
Solyc03g019950.3	Solyc03g019950	1.349
Solyc02g078500.2	Solyc02g078500	1.99481
Solyc08g081840.3	Solyc08g081840	-2.19722
Solyc06g005755.1	Solyc06g005755	1.76515
Solyc11g067010.2	Solyc11g067010	-1.28294
Solyc09g092450.3	Solyc09g092450	-1.1578
Solyc01g010050.3	Solyc01g010050	1.34137
Solyc01g111230.3	Solyc01g111230	-2.18039
Solyc10g085500.2	Solyc10g085500	-1.68681
Solyc06g068970.3	Solyc06g068970	1.42219
Solyc12g094540.1	Solyc12g094540	-1.97255
Solyc05g024010.3	Solyc05g024010	1.68791
Solyc02g082830.2	Solyc02g082830	-2.06317
Solyc04g009020.3	Solyc04g009020	1.23072
Solyc04g081550.3	Solyc04g081550	-1.21613
Solyc11g062320.2	Solyc11g062320	1.33119
Solyc02g083860.3	Solyc02g083860	1.37035
Solyc07g065680.3	Solyc07g065680	1.34626
Solyc07g054210.3	Solyc07g054210	-1.18941
Solyc03g046450.3	Solyc03g046450	-1.39571
Solyc12g006180.2	Solyc12g006180	-1.21297
Solyc03g082367.1	Solyc03g082367	-1.17526
Solyc04g014600.3	Solyc04g014600	-1.21909
Solyc11g071640.2	Solyc11g071640	2.15934
Solyc01g100970.3	Solyc01g100970	-1.3853
Solyc11g005670.2	Solyc11g005670	-1.37793
Solyc11g073280.2	Solyc11g073280	-1.37247
Solyc09g064720.3	Solyc09g064720	-1.21305
Solyc01g109795.1	Solyc01g109795	8.82685
Solyc07g053990.3	Solyc07g053990	1.35515
Solyc05g013620.2	Solyc05g013620	1.29237
Solyc08g008030.3	Solyc08g008030	1.4846
Solyc06g069180.3	Solyc06g069180	-1.32952
Solyc09g064380.3	Solyc09g064380	-2.06602
Solyc09g083440.3	Solyc09g083440	-1.7422
Solyc06g008920.3	Solyc06g008920	1.49938
Solyc01g106330.3	Solyc01g106330	-1.34658
Solyc12g095800.2	Solyc12g095800	1.13484
Solyc12g014440.2	Solyc12g014440	-1.35164
Solyc12g095980.2	Solyc12g095980	-2.68703
Solyc06g048520.3	Solyc06g048520	1.1824
Solyc09g075820.3	Solyc09g075820	2.29562
Solyc01g010700.3	Solyc01g010700	1.19789
Solyc04g079320.3	Solyc04g079320	-1.21423
Solyc12g008980.2	Solyc12g008980	2.30551
Solyc09g055940.3	Solyc09g055940	1.16297
Solyc03g097270.3	Solyc03g097270	1.39839
Solyc02g089350.3	Solyc02g089350	1.22672
Solyc05g013300.1	Solyc05g013300	-1.29762
Solyc01g106340.3	Solyc01g106340	-1.49701
Solyc04g015850.2	Solyc04g015850	-1.27922
Solyc03g111720.3	Solyc03g111720	1.34244
Solyc11g062430.2	Solyc11g062430	-1.35673
Solyc08g079020.3	Solyc08g079020	1.18029
Solyc07g055690.2	Solyc07g055690	1.54278
Solyc01g081320.3	Solyc01g081320	-1.19547
Solyc02g094000.1	Solyc02g094000	-1.38026
Solyc09g011170.3	Solyc09g011170	1.31237
Solyc03g115590.3	Solyc03g115590	1.58701
Solyc10g044480.2	Solyc10g044480	-1.13063
Solyc03g031420.1	Solyc03g031420	1.16078
Solyc09g009690.3	Solyc09g009690	1.31698
Solyc07g056000.2	Solyc07g056000	-1.34385
Solyc09g092270.3	Solyc09g092270	1.16417
Solyc02g089120.3	Solyc02g089120	-1.33578
Solyc02g090960.1	Solyc02g090960	-1.88864
Solyc02g089440.3	Solyc02g089440	-1.34586
Solyc09g005660.3	Solyc09g005660	1.53945
Solyc01g106060.3	Solyc01g106060	1.36253
Solyc12g099280.2	Solyc12g099280	1.30947
Solyc04g070980.3	Solyc04g070980	1.4675
Solyc08g075870.3	Solyc08g075870	-1.32079
Solyc01g105410.3	Solyc01g105410	-1.3321
Solyc11g066370.2	Solyc11g066370	1.20742
Solyc10g008300.3	Solyc10g008300	-1.17079
Solyc05g026240.2	Solyc05g026240	-1.31948
Solyc12g019410.2	Solyc12g019410	2.92948
Solyc04g081235.1	Solyc04g081235	2.26932
Solyc11g012450.2	Solyc11g012450	1.19817
Solyc01g100270.3	Solyc01g100270	2.71613
Solyc10g076600.2	Solyc10g076600	1.30878
Solyc08g082440.3	Solyc08g082440	1.28768
Solyc04g050730.3	Solyc04g050730	1.57768
Solyc05g009420.1	Solyc05g009420	1.39923
Solyc06g069120.3	Solyc06g069120	-1.31256
Solyc11g068740.2	Solyc11g068740	-1.27734
Solyc02g070780.3	Solyc02g070780	1.73368
Solyc01g009160.2	Solyc01g009160	-1.41012
Solyc11g007840.2	Solyc11g007840	-1.99912
Solyc02g093080.3	Solyc02g093080	-1.14227
Solyc02g005110.3	Solyc02g005110	-1.97544
Solyc07g032170.3	Solyc07g032170	-1.52762
Solyc01g113620.2	Solyc01g113620	-2.43174
Solyc06g075830.2	Solyc06g075830	1.28372
Solyc12g005010.2	Solyc12g005010	-1.40761
Solyc04g008110.3	Solyc04g008110	1.30554
Solyc04g070983.1	Solyc04g070983	1.29545
Solyc08g014440.3	Solyc08g014440	1.29438
Solyc08g081195.1	Solyc08g081195	1.17708
Solyc02g091030.3	Solyc02g091030	-1.23037
Solyc11g072490.2	Solyc11g072490	-1.28714
Solyc08g081140.3	Solyc08g081140	1.14359
Solyc02g077080.3	Solyc02g077080	-1.34906
Solyc10g080680.2	Solyc10g080680	-1.67591
Solyc06g084290.3	Solyc06g084290	1.28892
Solyc06g007510.3	Solyc06g007510	-1.29701
Solyc06g071000.3	Solyc06g071000	1.32443
Solyc03g098790.3	Solyc03g098790	2.55116
Solyc08g044265.1	Solyc08g044265	1.12733
Solyc07g053100.3	Solyc07g053100	-1.49102
Solyc11g010850.2	Solyc11g010850	1.19635
Solyc08g078500.3	Solyc08g078500	1.80711
Solyc01g056780.3	Solyc01g056780	1.42731
Solyc03g119305.1	Solyc03g119305	1.43888
Solyc03g123490.1	Solyc03g123490	-1.13813
Solyc02g065250.2	Solyc02g065250	1.14688
Solyc06g007240.3	Solyc06g007240	2.24211
Solyc10g086420.1	Solyc10g086420	1.1902
Solyc10g018870.2	Solyc10g018870	-1.48835
Solyc01g080600.3	Solyc01g080600	2.67514
Solyc02g092010.3	Solyc02g092010	-1.35892
Solyc05g053140.3	Solyc05g053140	1.17224
Solyc02g078780.3	Solyc02g078780	1.1718
Solyc04g064690.3	Solyc04g064690	2.29203
Solyc07g045420.3	Solyc07g045420	1.12379
Solyc11g072500.2	Solyc11g072500	2.33809
Solyc04g053080.3	Solyc04g053080	-1.30869
Solyc08g080410.3	Solyc08g080410	1.27791
Solyc09g074460.2	Solyc09g074460	-1.32353
Solyc11g010440.2	Solyc11g010440	-1.14375
Solyc08g066740.3	Solyc08g066740	-1.18503
Solyc07g053270.3	Solyc07g053270	2.54758
Solyc03g115330.2	Solyc03g115330	-2.32745
Solyc09g007520.3	Solyc09g007520	2.74082
Solyc10g005840.3	Solyc10g005840	-1.51047
Solyc03g111935.1	Solyc03g111935	-2.31476
Solyc10g006230.3	Solyc10g006230	-1.29925
Solyc04g051500.3	Solyc04g051500	1.15197
Solyc06g053950.2	Solyc06g053950	1.14839
Solyc04g081900.3	Solyc04g081900	1.3122
Solyc12g015770.2	Solyc12g015770	1.5121
Solyc09g008230.3	Solyc09g008230	-1.27465
Solyc03g124110.2	Solyc03g124110	-1.14753
Solyc02g085360.3	Solyc02g085360	1.42282
Solyc12g042075.1	Solyc12g042075	1.11425
Solyc04g015200.3	Solyc04g015200	1.18796
Solyc03g033560.3	Solyc03g033560	-1.25882
Solyc09g007550.3	Solyc09g007550	1.13398
Solyc02g089340.3	Solyc02g089340	1.46605
Solyc07g007750.3	Solyc07g007750	1.2947
Solyc11g011840.2	Solyc11g011840	-1.46162
Solyc07g043310.3	Solyc07g043310	1.26987
Solyc12g014530.2	Solyc12g014530	1.29727
Solyc10g005370.3	Solyc10g005370	-1.30636
Solyc01g098010.3	Solyc01g098010	1.18796
Solyc12g006590.2	Solyc12g006590	-3.4997
Solyc01g096300.3	Solyc01g096300	2.09145
Solyc05g047690.3	Solyc05g047690	1.08871
Solyc02g093320.3	Solyc02g093320	-1.55971
Solyc12g006970.1	Solyc12g006970	-1.47761
Solyc02g062780.3	Solyc02g062780	1.24568
Solyc04g074040.3	Solyc04g074040	-1.30124
Solyc08g014120.3	Solyc08g014120	-1.27364
Solyc10g050860.2	Solyc10g050860	-1.25076
Solyc12g014420.2	Solyc12g014420	1.43261
Solyc08g080100.3	Solyc08g080100	1.48189
Solyc03g071620.1	Solyc03g071620	1.09571
Solyc03g032130.3	Solyc03g032130	1.42074
Solyc02g094300.3	Solyc02g094300	1.52927
Solyc08g082860.3	Solyc08g082860	1.37725
Solyc02g069260.3	Solyc02g069260	1.31552
Solyc06g083760.3	Solyc06g083760	-1.18083
Solyc11g011760.2	Solyc11g011760	-1.26033
Solyc08g080940.3	Solyc08g080940	1.3218
Solyc03g114860.3	Solyc03g114860	1.25889
Solyc02g071530.2	Solyc02g071530	3.66359
Solyc02g092670.2	Solyc02g092670	-1.14054
Solyc10g079370.2	Solyc10g079370	-1.2761
Solyc10g080045.1	Solyc10g080045	1.91315
Solyc06g083130.3	Solyc06g083130	5.4699
Solyc12g099260.2	Solyc12g099260	1.11231
Solyc11g020720.1	Solyc11g020720	-1.76072
Solyc02g076690.3	Solyc02g076690	1.12509
Solyc06g073310.3	Solyc06g073310	1.27462
Solyc03g117870.3	Solyc03g117870	1.26377
Solyc11g039960.2	Solyc11g039960	-1.98932
Solyc05g054860.1	Solyc05g054860	1.18439
Solyc09g061890.3	Solyc09g061890	-1.14555
Solyc07g054430.3	Solyc07g054430	1.14551
Solyc08g065870.3	Solyc08g065870	1.31415
Solyc06g075960.1	Solyc06g075960	1.33227
Solyc07g005120.3	Solyc07g005120	-1.72888
Solyc08g075210.2	Solyc08g075210	1.11605
Solyc01g091640.3	Solyc01g091640	-1.14049
Solyc04g080300.3	Solyc04g080300	1.31475
Solyc08g078560.3	Solyc08g078560	1.51089
Solyc01g094880.3	Solyc01g094880	-1.08505
Solyc03g116170.3	Solyc03g116170	1.46181
Solyc03g113680.3	Solyc03g113680	1.25755
Solyc02g078670.3	Solyc02g078670	-1.28013
Solyc03g098130.3	Solyc03g098130	-1.44718
Solyc01g090880.3	Solyc01g090880	-1.24557
Solyc05g043425.1	Solyc05g043425	-1.14437
Solyc04g076060.3	Solyc04g076060	1.25466
Solyc09g005620.3	Solyc09g005620	-1.18677
Solyc01g097120.3	Solyc01g097120	1.23894
Solyc03g120980.3	Solyc03g120980	-1.37487
Solyc09g072830.3	Solyc09g072830	1.12498
Solyc09g074730.2	Solyc09g074730	-1.8507
Solyc10g085680.2	Solyc10g085680	1.10146
Solyc01g109710.3	Solyc01g109710	1.25132
Solyc05g008090.3	Solyc05g008090	1.24039
Solyc07g018010.3	Solyc07g018010	1.46108
Solyc06g073760.3	Solyc06g073760	2.33611
Solyc06g066800.2	Solyc06g066800	-1.24352
Solyc03g078520.3	Solyc03g078520	1.18772
Solyc06g063020.3	Solyc06g063020	-1.81882
Solyc04g071340.3	Solyc04g071340	-1.30018
Solyc04g071660.3	Solyc04g071660	1.60515
Solyc05g006130.3	Solyc05g006130	1.80166
Solyc01g088170.4	Solyc01g088170	1.1808
Solyc01g020240.3	Solyc01g020240	-1.35703
Solyc03g083030.3	Solyc03g083030	1.29206
Solyc01g096740.3	Solyc01g096740	2.89011
Solyc10g085920.2	Solyc10g085920	2.33529
Solyc06g062360.3	Solyc06g062360	-1.14834
Solyc01g065980.3	Solyc01g065980	1.98063
Solyc08g068120.2	Solyc08g068120	4.98242
Solyc00g027770.3	Solyc00g027770	-1.19127
Solyc01g066740.3	Solyc01g066740	1.23459
Solyc12g056170.2	Solyc12g056170	1.24596
Solyc09g082320.3	Solyc09g082320	1.1214
Solyc06g071680.3	Solyc06g071680	-1.22292
Solyc05g053650.3	Solyc05g053650	1.2366
Solyc03g093470.3	Solyc03g093470	1.51931
Solyc12g056950.2	Solyc12g056950	-1.67642
Solyc03g093550.1	Solyc03g093550	-1.13734
Solyc02g068680.1	Solyc02g068680	1.38461
Solyc04g080840.2	Solyc04g080840	-3.26743
Solyc06g066380.1	Solyc06g066380	-1.61782
Solyc04g011560.3	Solyc04g011560	-1.22119
Solyc02g032200.3	Solyc02g032200	-1.10673
Solyc06g069420.3	Solyc06g069420	-1.30332
Solyc06g076780.3	Solyc06g076780	-1.15825
Solyc08g074620.3	Solyc08g074620	4.06328
Solyc10g081480.2	Solyc10g081480	-1.23344
Solyc06g059840.3	Solyc06g059840	-2.16029
Solyc01g104490.3	Solyc01g104490	2.87986
Solyc03g097820.2	Solyc03g097820	2.22797
Solyc01g005305.1	Solyc01g005305	1.36581
Solyc04g055090.1	Solyc04g055090	-1.77969
Solyc06g068620.3	Solyc06g068620	1.27791
Solyc10g083970.1	Solyc10g083970	-1.24581
Solyc03g007890.3	Solyc03g007890	-1.51771
Solyc04g082090.3	Solyc04g082090	-1.20816
Solyc03g119440.3	Solyc03g119440	1.20448
Solyc10g008070.3	Solyc10g008070	-1.40159
Solyc01g067570.3	Solyc01g067570	-1.53353
Solyc06g009130.3	Solyc06g009130	1.18546
Solyc10g045190.2	Solyc10g045190	-1.11551
Solyc09g007230.3	Solyc09g007230	-1.24176
Solyc09g005250.3	Solyc09g005250	1.22384
Solyc09g091580.3	Solyc09g091580	1.24645
Solyc11g011610.2	Solyc11g011610	-1.32748
Solyc08g080380.3	Solyc08g080380	-1.28082
Solyc10g085570.3	Solyc10g085570	1.22788
Solyc03g007170.3	Solyc03g007170	1.27089
Solyc07g043270.3	Solyc07g043270	-1.21851
Solyc11g065545.1	Solyc11g065545	-1.05476
Solyc12g098500.2	Solyc12g098500	1.14985
Solyc12g008350.2	Solyc12g008350	-1.66839
Solyc07g007590.1	Solyc07g007590	-1.19042
Solyc04g049390.3	Solyc04g049390	-1.08735
Solyc10g044680.2	Solyc10g044680	-3.35505
Solyc01g102300.3	Solyc01g102300	-1.24561
Solyc02g094400.3	Solyc02g094400	-1.24031
Solyc12g014350.2	Solyc12g014350	1.4407
Solyc01g097500.3	Solyc01g097500	1.12196
Solyc11g066740.2	Solyc11g066740	-2.27316
Solyc03g098210.3	Solyc03g098210	1.26282
Solyc02g093365.1	Solyc02g093365	-1.28298
Solyc06g034290.3	Solyc06g034290	1.19721
Solyc12g098440.2	Solyc12g098440	1.11322
Solyc07g032180.3	Solyc07g032180	-1.43476
Solyc01g088740.3	Solyc01g088740	1.47381
Solyc02g085350.3	Solyc02g085350	1.22836
Solyc02g066800.2	Solyc02g066800	-2.34461
Solyc03g044330.1	Solyc03g044330	-1.25878
Solyc04g009740.3	Solyc04g009740	-1.23077
Solyc01g008820.3	Solyc01g008820	1.07589
Solyc01g099190.3	Solyc01g099190	-1.1073
Solyc03g111690.3	Solyc03g111690	1.23252
Solyc01g091260.3	Solyc01g091260	-1.26446
Solyc10g078930.2	Solyc10g078930	-1.29916
Solyc03g116700.3	Solyc03g116700	1.97987
Solyc03g080050.3	Solyc03g080050	1.22467
Solyc02g090970.1	Solyc02g090970	-1.50107
Solyc03g123920.3	Solyc03g123920	-1.3269
Solyc06g064500.3	Solyc06g064500	-1.38142
Solyc12g044240.2	Solyc12g044240	1.14483
Solyc01g081490.3	Solyc01g081490	1.26334
Solyc05g025590.3	Solyc05g025590	-1.03425
Solyc07g043500.1	Solyc07g043500	1.18629
Solyc10g009330.3	Solyc10g009330	-1.11831
Solyc10g086410.3	Solyc10g086410	-1.22252
Solyc01g107860.3	Solyc01g107860	1.12954
Solyc04g054990.3	Solyc04g054990	1.18948
Solyc02g071360.3	Solyc02g071360	-1.32999
Solyc02g081360.3	Solyc02g081360	4.86492
Solyc07g052510.4	Solyc07g052510	2.80056
Solyc02g065780.1	Solyc02g065780	-1.09325
Solyc09g074430.3	Solyc09g074430	-1.26383
Solyc11g007060.2	Solyc11g007060	-1.35773
Solyc05g012380.3	Solyc05g012380	1.25628
Solyc02g082440.2	Solyc02g082440	-1.16646
Solyc02g079020.3	Solyc02g079020	1.15698
Solyc04g015690.3	Solyc04g015690	1.10964
Solyc10g050160.2	Solyc10g050160	1.9065
Solyc09g090900.3	Solyc09g090900	-1.39093
Solyc02g037550.3	Solyc02g037550	2.35158
Solyc00g128870.3	Solyc00g128870	-1.5161
Solyc09g011570.3	Solyc09g011570	1.15743
Solyc09g084460.3	Solyc09g084460	2.38678
Solyc05g007080.3	Solyc05g007080	-1.228
Solyc11g068960.2	Solyc11g068960	1.193
Solyc05g006550.3	Solyc05g006550	1.45726
Solyc01g087030.3	Solyc01g087030	-1.09229
Solyc07g061940.3	Solyc07g061940	-1.26735
Solyc06g082750.3	Solyc06g082750	1.23011
Solyc03g121630.3	Solyc03g121630	-1.1001
Solyc05g013150.3	Solyc05g013150	1.08376
Solyc09g083445.1	Solyc09g083445	-1.28903
Solyc07g006730.3	Solyc07g006730	-1.13377
Solyc07g017780.3	Solyc07g017780	1.1866
Solyc07g043230.3	Solyc07g043230	1.68196
Solyc01g081150.3	Solyc01g081150	1.14053
Solyc05g055010.3	Solyc05g055010	-1.67498
Solyc05g056270.3	Solyc05g056270	-1.34662
Solyc12g014490.2	Solyc12g014490	-1.29339
Solyc02g065000.1	Solyc02g065000	2.62487
Solyc05g014110.3	Solyc05g014110	-1.19957
Solyc04g007460.3	Solyc04g007460	-1.2918
Solyc11g012130.2	Solyc11g012130	3.1435
Solyc08g006760.3	Solyc08g006760	1.19994
Solyc07g014730.3	Solyc07g014730	1.89096
Solyc11g072910.1	Solyc11g072910	1.12017
Solyc01g096190.3	Solyc01g096190	1.09358
Solyc12g098520.2	Solyc12g098520	-1.20271
Solyc04g005860.3	Solyc04g005860	-1.05033
Solyc05g007050.3	Solyc05g007050	1.10108
Solyc06g007515.1	Solyc06g007515	-1.24375
Solyc01g099745.1	Solyc01g099745	-1.11632
Solyc02g088460.3	Solyc02g088460	1.49468
Solyc04g082630.3	Solyc04g082630	-1.29307
Solyc10g078770.2	Solyc10g078770	4.10808
Solyc12g097010.2	Solyc12g097010	3.28202
Solyc01g106010.3	Solyc01g106010	-1.16511
Solyc09g082230.1	Solyc09g082230	1.6277
Solyc02g089980.3	Solyc02g089980	1.16053
Solyc12g094640.2	Solyc12g094640	-1.09572
Solyc06g007620.3	Solyc06g007620	-1.00192
Solyc10g074570.2	Solyc10g074570	1.1156
Solyc03g116280.3	Solyc03g116280	-1.44862
Solyc08g005310.3	Solyc08g005310	-1.45337
Solyc07g005860.3	Solyc07g005860	1.33114
Solyc02g092480.3	Solyc02g092480	1.18864
Solyc05g056530.3	Solyc05g056530	1.77703
Solyc08g008280.3	Solyc08g008280	1.20402
Solyc10g080100.2	Solyc10g080100	1.29923
Solyc01g108600.3	Solyc01g108600	1.18764
Solyc10g084060.2	Solyc10g084060	3.41313
Solyc03g123750.3	Solyc03g123750	-1.36806
Solyc11g066160.1	Solyc11g066160	1.85147
Solyc07g054460.3	Solyc07g054460	1.48196
Solyc02g065070.3	Solyc02g065070	1.13865
Solyc08g081190.3	Solyc08g081190	1.21066
Solyc09g009710.3	Solyc09g009710	-1.32913
Solyc12g014355.1	Solyc12g014355	2.45794
Solyc07g065600.3	Solyc07g065600	3.40558
Solyc03g051900.3	Solyc03g051900	1.04201
Solyc08g066940.3	Solyc08g066940	-1.17645
Solyc01g005440.3	Solyc01g005440	1.19401
Solyc08g007370.3	Solyc08g007370	-1.98266
Solyc08g005450.2	Solyc08g005450	-1.21505
Solyc09g098550.3	Solyc09g098550	-1.21629
Solyc04g080580.3	Solyc04g080580	1.17634
Solyc04g014830.2	Solyc04g014830	-1.06906
Solyc02g014460.3	Solyc02g014460	-1.35501
Solyc01g095970.3	Solyc01g095970	-1.13638
Solyc05g055160.3	Solyc05g055160	-1.20939
Solyc05g043430.3	Solyc05g043430	-1.22218
Solyc07g052707.1	Solyc07g052707	-1.47725
Solyc02g067090.3	Solyc02g067090	-1.32283
Solyc12g096670.2	Solyc12g096670	1.21288
Solyc06g069820.3	Solyc06g069820	-2.1253
Solyc01g102410.3	Solyc01g102410	-1.2169
Solyc02g093050.3	Solyc02g093050	1.56574
Solyc04g080380.3	Solyc04g080380	1.17585
Solyc08g079280.3	Solyc08g079280	-1.35928
Solyc07g018190.3	Solyc07g018190	-1.86532
Solyc05g025510.3	Solyc05g025510	-1.19435
Solyc06g072620.3	Solyc06g072620	-4.77241
Solyc01g068590.3	Solyc01g068590	1.15701
Solyc02g079960.3	Solyc02g079960	-1.15738
Solyc05g008380.3	Solyc05g008380	1.21591
Solyc04g063210.3	Solyc04g063210	1.77053
Solyc06g076040.3	Solyc06g076040	-1.15864
Solyc04g079090.3	Solyc04g079090	1.07119
Solyc03g097240.3	Solyc03g097240	1.29186
Solyc12g099290.2	Solyc12g099290	1.26568
Solyc02g084210.1	Solyc02g084210	-1.62498
Solyc06g083370.3	Solyc06g083370	-2.11126
Solyc10g009550.3	Solyc10g009550	-1.21581
Solyc02g094120.3	Solyc02g094120	-1.17451
Solyc02g087620.3	Solyc02g087620	1.15389
Solyc02g079415.1	Solyc02g079415	1.27276
Solyc06g069190.3	Solyc06g069190	1.04656
Solyc12g098900.2	Solyc12g098900	3.04863
Solyc09g007500.3	Solyc09g007500	-1.2463
Solyc01g097600.2	Solyc01g097600	1.15878
Solyc07g065540.1	Solyc07g065540	-1.21006
Solyc11g069940.1	Solyc11g069940	-1.57547
Solyc04g015620.3	Solyc04g015620	1.04709
Solyc12g008840.2	Solyc12g008840	-1.25403
Solyc08g082685.1	Solyc08g082685	1.03555
Solyc04g081930.3	Solyc04g081930	-1.38455
Solyc02g071880.3	Solyc02g071880	-1.15811
Solyc03g031830.2	Solyc03g031830	-1.17554
Solyc08g007530.3	Solyc08g007530	-1.49311
Solyc04g055010.3	Solyc04g055010	-1.23481
Solyc03g026020.3	Solyc03g026020	-1.18306
Solyc01g098000.3	Solyc01g098000	1.26851
Solyc04g074640.3	Solyc04g074640	1.19364
Solyc12g042077.1	Solyc12g042077	1.3093
Solyc09g011470.3	Solyc09g011470	1.10844
Solyc05g051900.3	Solyc05g051900	1.60144
Solyc04g008810.3	Solyc04g008810	1.15671
Solyc06g053190.3	Solyc06g053190	-1.26378
Solyc12g088190.2	Solyc12g088190	1.80526
Solyc03g063030.3	Solyc03g063030	-2.07203
Solyc03g096670.3	Solyc03g096670	1.21348
Solyc05g010710.2	Solyc05g010710	1.05454
Solyc10g085020.2	Solyc10g085020	-1.07453
Solyc07g064060.3	Solyc07g064060	1.14409
Solyc01g067710.3	Solyc01g067710	1.17508
Solyc01g080070.3	Solyc01g080070	-1.20659
Solyc01g079260.3	Solyc01g079260	1.31073
Solyc05g056310.3	Solyc05g056310	1.15481
Solyc11g017240.2	Solyc11g017240	1.45102
Solyc05g052040.1	Solyc05g052040	-1.18632
Solyc10g079090.2	Solyc10g079090	-1.16974
Solyc04g077470.3	Solyc04g077470	-1.14538
Solyc10g044840.2	Solyc10g044840	-1.16371
Solyc09g083280.3	Solyc09g083280	2.05357
Solyc05g053720.3	Solyc05g053720	-1.30779
Solyc05g008060.3	Solyc05g008060	1.27347
Solyc08g016050.3	Solyc08g016050	-1.01825
Solyc09g011080.3	Solyc09g011080	-1.16039
Solyc11g020890.2	Solyc11g020890	1.0019
Solyc10g086560.2	Solyc10g086560	1.1459
Solyc08g082210.3	Solyc08g082210	1.43168
Solyc05g008870.3	Solyc05g008870	-1.22627
Solyc02g068080.3	Solyc02g068080	1.10734
Solyc01g099200.3	Solyc01g099200	1.3857
Solyc04g016370.3	Solyc04g016370	1.03546
Solyc06g072710.3	Solyc06g072710	1.029
Solyc12g013500.2	Solyc12g013500	-1.40307
Solyc06g050630.3	Solyc06g050630	1.01336
Solyc08g081000.3	Solyc08g081000	1.15135
Solyc12g096340.2	Solyc12g096340	-1.17024
Solyc03g118040.3	Solyc03g118040	-1.14647
Solyc08g082870.3	Solyc08g082870	1.13006
Solyc02g072160.3	Solyc02g072160	-1.1205
Solyc07g006000.3	Solyc07g006000	1.0542
Solyc03g025870.3	Solyc03g025870	3.05091
Solyc08g068100.3	Solyc08g068100	-1.17084
Solyc03g113210.3	Solyc03g113210	-1.69181
Solyc06g073550.3	Solyc06g073550	-1.03243
Solyc03g095610.3	Solyc03g095610	1.298
Solyc01g109860.3	Solyc01g109860	2.29185
Solyc03g114410.3	Solyc03g114410	-1.05634
Solyc02g089110.3	Solyc02g089110	1.36718
Solyc05g005320.1	Solyc05g005320	2.06871
Solyc02g064720.3	Solyc02g064720	-1.14025
Solyc07g006760.3	Solyc07g006760	1.01738
Solyc11g044560.2	Solyc11g044560	-1.18723
Solyc03g117120.3	Solyc03g117120	1.04042
Solyc02g070890.3	Solyc02g070890	2.07338
Solyc11g066840.2	Solyc11g066840	1.14988
Solyc01g095740.3	Solyc01g095740	1.02117
Solyc06g075610.1	Solyc06g075610	-1.79964
Solyc06g064460.3	Solyc06g064460	-1.0324
Solyc12g013710.2	Solyc12g013710	-1.20071
Solyc03g007430.3	Solyc03g007430	1.21446
Solyc04g054710.3	Solyc04g054710	1.04324
Solyc10g051390.2	Solyc10g051390	-1.18072
Solyc09g091180.3	Solyc09g091180	1.0331
Solyc08g068290.3	Solyc08g068290	1.16912
Solyc06g071310.3	Solyc06g071310	1.45477
Solyc05g018510.3	Solyc05g018510	-1.22652
Solyc04g011430.3	Solyc04g011430	-1.13476
Solyc09g083080.3	Solyc09g083080	1.14643
Solyc07g041900.3	Solyc07g041900	-1.1494
Solyc08g066875.1	Solyc08g066875	1.00383
Solyc11g066100.2	Solyc11g066100	-1.07742
Solyc06g005430.1	Solyc06g005430	1.80077
Solyc06g035970.3	Solyc06g035970	-1.14211
Solyc08g065970.3	Solyc08g065970	1.01819
Solyc06g048930.3	Solyc06g048930	2.10883
Solyc06g084390.3	Solyc06g084390	-1.50126
Solyc06g074430.3	Solyc06g074430	1.00885
Solyc11g031970.2	Solyc11g031970	3.29029
Solyc03g116630.3	Solyc03g116630	1.22043
Solyc06g069000.3	Solyc06g069000	-5.90521
Solyc02g078760.1	Solyc02g078760	-1.5357
Solyc12g009440.2	Solyc12g009440	1.03718
Solyc02g089640.3	Solyc02g089640	-1.15267
Solyc03g096050.3	Solyc03g096050	3.31294
Solyc02g082400.3	Solyc02g082400	-1.11972
Solyc02g076680.3	Solyc02g076680	1.28934
Solyc08g076730.3	Solyc08g076730	1.15635
Solyc02g069780.3	Solyc02g069780	-1.02324
Solyc09g065030.3	Solyc09g065030	1.161
Solyc02g092840.1	Solyc02g092840	-1.07961
Solyc04g078840.3	Solyc04g078840	1.02553
Solyc07g052453.1	Solyc07g052453	-1.18508
Solyc05g012100.3	Solyc05g012100	1.27806
Solyc04g055180.3	Solyc04g055180	1.04077
Solyc05g052760.3	Solyc05g052760	-1.12746
Solyc10g008980.3	Solyc10g008980	-1.16531
Solyc09g092240.3	Solyc09g092240	1.00911
Solyc03g026200.3	Solyc03g026200	-1.29384
Solyc07g007400.3	Solyc07g007400	-1.23307
Solyc01g111560.3	Solyc01g111560	1.13783
Solyc02g086880.3	Solyc02g086880	1.14761
Solyc01g103930.3	Solyc01g103930	-1.11527
Solyc01g087840.3	Solyc01g087840	-2.36744
Solyc03g005770.3	Solyc03g005770	-1.0339
Solyc02g085420.3	Solyc02g085420	-1.19088
Solyc02g067580.3	Solyc02g067580	-1.1703
Solyc11g066130.1	Solyc11g066130	1.08511
Solyc10g074790.2	Solyc10g074790	-1.13797
Solyc04g078090.3	Solyc04g078090	1.40112
Solyc03g071590.3	Solyc03g071590	-1.07849
Solyc01g105050.3	Solyc01g105050	-1.13758
Solyc02g092600.3	Solyc02g092600	-1.69972
Solyc06g083420.2	Solyc06g083420	1.23532
Solyc11g069080.2	Solyc11g069080	-1.00964
Solyc11g045245.1	Solyc11g045245	-2.28924
Solyc11g020870.2	Solyc11g020870	1.20646
Solyc03g115650.3	Solyc03g115650	-1.13063
Solyc05g055440.1	Solyc05g055440	1.11605
Solyc02g084400.3	Solyc02g084400	-1.16128
Solyc02g065500.3	Solyc02g065500	-1.25511
Solyc03g044155.1	Solyc03g044155	-1.59632
Solyc09g090410.3	Solyc09g090410	1.09897
Solyc04g005255.1	Solyc04g005255	1.11382
Solyc06g083030.3	Solyc06g083030	2.09888
Solyc05g052610.3	Solyc05g052610	-1.12869
Solyc05g050970.3	Solyc05g050970	1.19221
Solyc01g110540.3	Solyc01g110540	1.23337
Solyc04g009500.3	Solyc04g009500	1.00703
Solyc08g066020.2	Solyc08g066020	2.02183
Solyc01g095700.3	Solyc01g095700	1.07144
Solyc07g063735.1	Solyc07g063735	1.28122
Solyc02g083400.3	Solyc02g083400	1.01622
Solyc01g107660.3	Solyc01g107660	1.00899
Solyc07g040990.3	Solyc07g040990	1.10414
Solyc08g005540.2	Solyc08g005540	-2.63157
Solyc01g111260.2	Solyc01g111260	-1.13628
Solyc04g063380.3	Solyc04g063380	1.12054
Solyc07g053470.3	Solyc07g053470	1.08238
Solyc12g014395.1	Solyc12g014395	1.01651
Solyc12g095850.2	Solyc12g095850	2.21739
Solyc01g109920.2	Solyc01g109920	1.28324
Solyc09g082975.1	Solyc09g082975	-1.16464
Solyc03g117300.3	Solyc03g117300	1.07383
Solyc03g114210.3	Solyc03g114210	1.53666
Solyc02g089150.3	Solyc02g089150	-3.28807
Solyc05g012040.3	Solyc05g012040	1.48373
Solyc02g085400.3	Solyc02g085400	-1.44033
Solyc05g051510.3	Solyc05g051510	2.55108
Solyc11g065530.1	Solyc11g065530	-1.53913
Solyc10g079990.2	Solyc10g079990	-1.09924
Solyc10g008540.3	Solyc10g008540	1.7377
Solyc05g053510.2	Solyc05g053510	-1.15113
Solyc02g076640.1	Solyc02g076640	1.08823
Solyc09g083350.3	Solyc09g083350	1.05981
Solyc04g082200.2	Solyc04g082200	1.4752
Solyc03g113660.3	Solyc03g113660	-1.14659
Solyc01g096850.3	Solyc01g096850	-1.33389
Solyc11g008590.2	Solyc11g008590	-2.15298
Solyc05g005700.3	Solyc05g005700	-1.15258
Solyc03g081320.3	Solyc03g081320	1.00961
Solyc09g082060.3	Solyc09g082060	1.11359
Solyc02g069290.3	Solyc02g069290	-1.00476
Solyc03g122190.3	Solyc03g122190	-1.00009
Solyc02g075610.3	Solyc02g075610	-1.09417
Solyc04g012120.3	Solyc04g012120	1.13642
Solyc06g054490.3	Solyc06g054490	-1.03864
Solyc05g008633.1	Solyc05g008633	1.07804
Solyc01g073970.3	Solyc01g073970	4.07824
Solyc09g091260.3	Solyc09g091260	2.1549
Solyc06g048920.3	Solyc06g048920	1.45991
Solyc07g049430.3	Solyc07g049430	-2.98454
Solyc06g007710.3	Solyc06g007710	1.03535
Solyc04g015490.3	Solyc04g015490	-1.02347
Solyc04g078850.3	Solyc04g078850	1.74667
Solyc03g007030.3	Solyc03g007030	1.46934
Solyc04g079780.3	Solyc04g079780	1.02504
Solyc05g056470.1	Solyc05g056470	2.1781
Solyc03g123790.3	Solyc03g123790	-1.03371
Solyc04g049670.3	Solyc04g049670	-1.09653
Solyc07g056670.3	Solyc07g056670	2.33831
Solyc08g075960.3	Solyc08g075960	-1.12556
Solyc05g053680.2	Solyc05g053680	1.08915
Solyc05g007290.2	Solyc05g007290	1.0998
Solyc03g025320.3	Solyc03g025320	-1.09249
Solyc09g082240.3	Solyc09g082240	3.26011
Solyc09g065380.2	Solyc09g065380	1.11731
Solyc09g065280.3	Solyc09g065280	-1.08492
Solyc02g093180.3	Solyc02g093180	4.09441
Solyc07g065460.1	Solyc07g065460	2.16584
Solyc08g060860.3	Solyc08g060860	1.01076
Solyc12g007160.2	Solyc12g007160	3.08415
Solyc10g008730.3	Solyc10g008730	-1.35671
Solyc07g045145.1	Solyc07g045145	1.45965
Solyc09g066100.3	Solyc09g066100	1.28871
Solyc08g067970.3	Solyc08g067970	1.76107
Solyc12g008770.2	Solyc12g008770	1.01074
Solyc04g082540.2	Solyc04g082540	1.07879
Solyc09g055570.3	Solyc09g055570	-1.13683
Solyc03g115050.3	Solyc03g115050	2.7253
Solyc01g107670.2	Solyc01g107670	-1.23647
Solyc04g007960.3	Solyc04g007960	-1.09214
Solyc12g010110.2	Solyc12g010110	1.19357
Solyc02g082180.3	Solyc02g082180	1.69988
Solyc08g082930.2	Solyc08g082930	1.26851
Solyc07g065210.3	Solyc07g065210	3.59572
Solyc03g121620.1	Solyc03g121620	-1.1467
Solyc08g005520.3	Solyc08g005520	-1.22641
Solyc01g106880.3	Solyc01g106880	1.79728
Solyc08g006160.3	Solyc08g006160	-1.31026
Solyc01g108087.1	Solyc01g108087	1.09012
Solyc05g012805.1	Solyc05g012805	-1.17817
Solyc08g065220.3	Solyc08g065220	1.10686
Solyc09g014170.3	Solyc09g014170	1.30711
Solyc03g098730.1	Solyc03g098730	1.01563
Solyc01g109310.3	Solyc01g109310	-1.11361
Solyc08g006820.3	Solyc08g006820	-1.18416
Solyc02g093935.1	Solyc02g093935	-1.29356
Solyc08g063090.2	Solyc08g063090	-1.04314
Solyc01g105700.3	Solyc01g105700	-1.04258
Solyc06g008590.3	Solyc06g008590	1.15098
Solyc04g008980.3	Solyc04g008980	-1.12867
Solyc06g068500.3	Solyc06g068500	1.08286
Solyc03g122340.3	Solyc03g122340	-1.09778
Solyc10g006860.3	Solyc10g006860	-1.08932
Solyc05g007250.3	Solyc05g007250	1.07373
Solyc02g081580.3	Solyc02g081580	-1.24514
Solyc06g007910.3	Solyc06g007910	1.94212
Solyc07g049440.3	Solyc07g049440	1.11578
Solyc03g123460.3	Solyc03g123460	-1.16055
Solyc12g008800.2	Solyc12g008800	-1.11053
Solyc04g079300.3	Solyc04g079300	3.00989
Solyc03g119610.1	Solyc03g119610	1.09737
Solyc03g119460.3	Solyc03g119460	-1.07853
Solyc05g047600.3	Solyc05g047600	-1.959
Solyc06g053710.3	Solyc06g053710	1.09894
Solyc02g092790.3	Solyc02g092790	-1.20577
Solyc06g051620.3	Solyc06g051620	1.16631
Solyc01g098190.3	Solyc01g098190	1.07973
Solyc08g066620.3	Solyc08g066620	-1.0356
Solyc02g077090.3	Solyc02g077090	1.21912
Solyc07g055080.3	Solyc07g055080	1.80901
Solyc06g060710.3	Solyc06g060710	1.29288
Solyc11g012040.2	Solyc11g012040	-1.76211
Solyc12g010120.2	Solyc12g010120	1.06496
Solyc06g074530.1	Solyc06g074530	-1.14774
Solyc04g071330.3	Solyc04g071330	-1.67352
Solyc08g007470.2	Solyc08g007470	-2.44785
Solyc12g100000.2	Solyc12g100000	-1.17731
Solyc11g008520.2	Solyc11g008520	1.07417
Solyc01g104740.3	Solyc01g104740	1.65421
Solyc03g113270.3	Solyc03g113270	1.07804
Solyc03g097060.3	Solyc03g097060	-1.13623
Solyc12g015780.2	Solyc12g015780	1.23056
Solyc11g006250.2	Solyc11g006250	-1.12442
Solyc10g076990.2	Solyc10g076990	-1.06101
Solyc02g092620.3	Solyc02g092620	-1.44206
Solyc03g123720.3	Solyc03g123720	-1.03548
Solyc06g072350.3	Solyc06g072350	-1.09393
Solyc09g042260.3	Solyc09g042260	1.10819
Solyc01g094580.3	Solyc01g094580	-1.24041
Solyc04g076960.3	Solyc04g076960	2.15401
Solyc07g025490.2	Solyc07g025490	-1.47436
Solyc05g014390.3	Solyc05g014390	1.07916
Solyc06g008520.3	Solyc06g008520	-1.08112
Solyc11g010280.1	Solyc11g010280	1.36353
Solyc12g056800.2	Solyc12g056800	-1.17636
Solyc06g076050.3	Solyc06g076050	-1.06583
Solyc10g080660.2	Solyc10g080660	-1.06386
Solyc08g007130.3	Solyc08g007130	1.3425
Solyc11g030550.2	Solyc11g030550	-1.60079
Solyc04g080850.3	Solyc04g080850	1.057
Solyc08g016620.3	Solyc08g016620	-2.60859
Solyc11g012360.2	Solyc11g012360	1.04918
Solyc02g091690.3	Solyc02g091690	-1.52521
Solyc03g093880.3	Solyc03g093880	-1.42541
Solyc07g062140.3	Solyc07g062140	-1.06565
Solyc03g005660.3	Solyc03g005660	-2.22084
Solyc10g080040.2	Solyc10g080040	1.6162
Solyc06g074000.1	Solyc06g074000	-1.67892
Solyc08g081457.1	Solyc08g081457	-2.09704
Solyc11g065660.2	Solyc11g065660	1.48941
Solyc08g066690.3	Solyc08g066690	-1.13001
Solyc03g114810.3	Solyc03g114810	-1.00654
Solyc07g017600.3	Solyc07g017600	-1.05985
Solyc07g007790.3	Solyc07g007790	1.07202
Solyc02g085285.1	Solyc02g085285	-2.06322
Solyc09g082760.3	Solyc09g082760	-1.04967
Solyc10g055630.2	Solyc10g055630	1.07341
Solyc01g010030.3	Solyc01g010030	1.33724
Solyc01g009990.3	Solyc01g009990	1.07489
Solyc09g062970.1	Solyc09g062970	2.39128
Solyc07g047790.3	Solyc07g047790	1.06626
Solyc03g093260.3	Solyc03g093260	1.46093
Solyc11g008000.2	Solyc11g008000	1.05269
Solyc01g014180.3	Solyc01g014180	-1.06566
Solyc09g075480.3	Solyc09g075480	1.28928
Solyc06g063240.3	Solyc06g063240	-1.07064
Solyc03g117660.3	Solyc03g117660	1.5521
Solyc06g066640.3	Solyc06g066640	-1.15468
Solyc06g060970.2	Solyc06g060970	1.09817
Solyc03g082660.3	Solyc03g082660	-1.06409
Solyc07g049230.1	Solyc07g049230	1.48214
Solyc11g071870.2	Solyc11g071870	1.27662
Solyc09g082710.3	Solyc09g082710	1.00323
Solyc04g072700.3	Solyc04g072700	4.5401
Solyc08g076110.2	Solyc08g076110	2.09623
Solyc02g069770.3	Solyc02g069770	1.25619
Solyc02g068550.2	Solyc02g068550	-2.10703
Solyc04g079430.3	Solyc04g079430	1.06121
Solyc07g042580.3	Solyc07g042580	3.17708
Solyc01g109220.3	Solyc01g109220	1.95789
Solyc09g008295.1	Solyc09g008295	-1.05462
Solyc06g068670.3	Solyc06g068670	-1.04662
Solyc03g044190.3	Solyc03g044190	-1.09523
Solyc03g119290.3	Solyc03g119290	-1.01362
Solyc06g084140.3	Solyc06g084140	-1.56496
Solyc01g109460.3	Solyc01g109460	1.23412
Solyc02g089115.1	Solyc02g089115	-1.20109
Solyc09g010380.3	Solyc09g010380	1.05745
Solyc09g074940.2	Solyc09g074940	1.04166
Solyc09g005120.3	Solyc09g005120	-1.70082
Solyc08g076430.3	Solyc08g076430	1.52383
Solyc02g068240.3	Solyc02g068240	-1.40146
Solyc01g100040.3	Solyc01g100040	1.0868
Solyc05g011920.3	Solyc05g011920	1.60603
Solyc08g082040.3	Solyc08g082040	1.81702
Solyc05g009570.3	Solyc05g009570	1.14867
Solyc05g054580.3	Solyc05g054580	1.07564
Solyc07g055710.3	Solyc07g055710	2.82051
Solyc10g011810.3	Solyc10g011810	2.84587
Solyc03g006640.3	Solyc03g006640	1.46409
Solyc09g016950.3	Solyc09g016950	-1.06168
Solyc06g074820.3	Solyc06g074820	1.07785
Solyc03g033840.3	Solyc03g033840	2.22423
Solyc02g067080.3	Solyc02g067080	-1.08892
Solyc09g008940.3	Solyc09g008940	1.18099
Solyc08g077450.3	Solyc08g077450	-1.14673
Solyc01g081570.3	Solyc01g081570	-1.05904
Solyc02g078990.3	Solyc02g078990	-1.04361
Solyc07g045080.3	Solyc07g045080	1.64415
Solyc11g006300.2	Solyc11g006300	-1.02828
Solyc02g014860.3	Solyc02g014860	1.26069
Solyc07g054830.3	Solyc07g054830	1.15437
Solyc11g071660.1	Solyc11g071660	-1.2459
Solyc01g102490.3	Solyc01g102490	-1.1306
Solyc09g010360.3	Solyc09g010360	-1.32801
Solyc02g092800.3	Solyc02g092800	1.09014
Solyc03g111550.3	Solyc03g111550	-1.05968
Solyc08g006110.3	Solyc08g006110	1.25793
Solyc06g054540.3	Solyc06g054540	-1.53747
Solyc01g091480.3	Solyc01g091480	-1.22747
Solyc06g007130.4	Solyc06g007130	1.23356
Solyc08g005490.3	Solyc08g005490	-1.02884
Solyc02g071750.3	Solyc02g071750	-2.00318
Solyc06g074110.3	Solyc06g074110	1.66896
Solyc08g077200.3	Solyc08g077200	1.42977
Solyc01g102500.3	Solyc01g102500	1.09664
Solyc04g014610.3	Solyc04g014610	-1.22964
Solyc01g111220.3	Solyc01g111220	-1.33068
Solyc10g084880.3	Solyc10g084880	-1.37245
Solyc11g010270.2	Solyc11g010270	1.11662
Solyc04g008820.3	Solyc04g008820	2.38304
Solyc03g123630.3	Solyc03g123630	1.03897
Solyc12g014110.2	Solyc12g014110	-1.20948
Solyc05g007930.3	Solyc05g007930	-1.41223
Solyc10g076710.2	Solyc10g076710	-1.07914
Solyc03g121610.3	Solyc03g121610	-1.27784
Solyc12g006510.2	Solyc12g006510	-1.16354
Solyc04g005430.3	Solyc04g005430	-1.34515
Solyc01g096470.3	Solyc01g096470	-1.45688
Solyc02g070210.3	Solyc02g070210	3.11012
Solyc08g079790.1	Solyc08g079790	-1.30671
Solyc03g113460.1	Solyc03g113460	-2.50862
Solyc01g087970.3	Solyc01g087970	3.02402
Solyc12g032950.2	Solyc12g032950	1.19246
Solyc02g068090.3	Solyc02g068090	1.29275
Solyc01g005210.3	Solyc01g005210	1.05886
Solyc04g071990.3	Solyc04g071990	1.04166
Solyc11g069330.1	Solyc11g069330	1.03631
Solyc11g072600.2	Solyc11g072600	1.17997
Solyc01g006100.3	Solyc01g006100	2.17829
Solyc12g006480.2	Solyc12g006480	1.03824
Solyc03g025520.3	Solyc03g025520	1.08489
Solyc07g065270.1	Solyc07g065270	-1.0604
Solyc05g054240.3	Solyc05g054240	-1.01592
Solyc04g058000.2	Solyc04g058000	3.06836
Solyc12g055970.2	Solyc12g055970	2.05961
Solyc02g091830.3	Solyc02g091830	-2.55212
Solyc04g051350.3	Solyc04g051350	1.90797
Solyc06g071990.3	Solyc06g071990	-1.17094
Solyc03g096220.3	Solyc03g096220	-1.4478
Solyc02g090380.3	Solyc02g090380	-1.00487
Solyc01g005570.3	Solyc01g005570	-1.16334
Solyc09g011420.3	Solyc09g011420	1.04853
Solyc02g091960.3	Solyc02g091960	1.0333
Solyc07g049670.3	Solyc07g049670	1.21475
Solyc08g077110.3	Solyc08g077110	2.90557
Solyc01g087730.3	Solyc01g087730	-1.03277
Solyc03g080190.3	Solyc03g080190	1.60814
Solyc01g066770.3	Solyc01g066770	-1.03739
Solyc01g005540.3	Solyc01g005540	1.12893
Solyc03g044150.3	Solyc03g044150	-1.04404
Solyc11g071270.2	Solyc11g071270	-1.0267
Solyc12g044920.2	Solyc12g044920	2.05829
Solyc06g065035.1	Solyc06g065035	-1.18534
Solyc05g013960.3	Solyc05g013960	-1.16594
Solyc03g033650.3	Solyc03g033650	-1.22344
Solyc01g103610.3	Solyc01g103610	-2.29732
Solyc11g010420.2	Solyc11g010420	-1.37973
Solyc05g013440.3	Solyc05g013440	1.04867
Solyc07g066120.3	Solyc07g066120	-1.02805
Solyc01g106055.1	Solyc01g106055	-1.87978
Solyc12g044610.2	Solyc12g044610	1.04957
Solyc03g033640.3	Solyc03g033640	-1.10593
Solyc03g051790.3	Solyc03g051790	-1.01151
Solyc08g081690.3	Solyc08g081690	1.17342
Solyc10g074700.2	Solyc10g074700	1.02183
Solyc03g013304.1	Solyc03g013304	-2.05961
Solyc09g082570.3	Solyc09g082570	-1.44607
Solyc12g010140.2	Solyc12g010140	1.00125
Solyc02g093220.3	Solyc02g093220	-1.10973
Solyc06g054580.3	Solyc06g054580	-2.12239
Solyc01g073755.1	Solyc01g073755	-1.09991
Solyc05g008000.3	Solyc05g008000	1.87654
Solyc04g072450.3	Solyc04g072450	1.16306
Solyc02g077750.3	Solyc02g077750	-1.02045
Solyc05g054880.3	Solyc05g054880	-1.84046
Solyc09g092680.3	Solyc09g092680	-1.09774
Solyc03g063730.3	Solyc03g063730	1.60456
Solyc12g056830.1	Solyc12g056830	-1.07344
Solyc08g076030.3	Solyc08g076030	1.01765
Solyc10g024320.2	Solyc10g024320	1.02625
Solyc06g074420.1	Solyc06g074420	2.83339
Solyc06g035580.3	Solyc06g035580	-1.05083
Solyc12g009240.1	Solyc12g009240	-1.01301
Solyc05g009500.3	Solyc05g009500	1.00337
Solyc09g059250.1	Solyc09g059250	-2.91818
Solyc02g077070.3	Solyc02g077070	-4.91603
Solyc04g081755.1	Solyc04g081755	-1.0175
Solyc09g091030.3	Solyc09g091030	1.00835
Solyc04g049710.3	Solyc04g049710	1.08779
Solyc11g012700.2	Solyc11g012700	1.01218
Solyc01g066590.3	Solyc01g066590	-1.01047
Solyc03g120720.3	Solyc03g120720	-1.00569
Solyc08g066730.3	Solyc08g066730	-1.0272
Solyc12g099970.2	Solyc12g099970	-1.04361
Solyc05g052710.3	Solyc05g052710	1.15828
Solyc08g008610.3	Solyc08g008610	-2.59845
Solyc11g008550.2	Solyc11g008550	-1.68224
Solyc02g088510.3	Solyc02g088510	-2.35976
Solyc12g096700.2	Solyc12g096700	1.01203
Solyc06g065180.3	Solyc06g065180	1.00149
Solyc01g109720.3	Solyc01g109720	1.95477
Solyc01g095930.3	Solyc01g095930	1.05287
Solyc04g063360.3	Solyc04g063360	1.13171
Solyc08g062210.3	Solyc08g062210	-1.00042
Solyc03g116920.2	Solyc03g116920	3.57952
Solyc04g076860.3	Solyc04g076860	1.13217
Solyc09g089580.3	Solyc09g089580	1.00621
Solyc10g080730.2	Solyc10g080730	1.34167
Solyc09g013070.3	Solyc09g013070	-1.70415
Solyc11g006270.2	Solyc11g006270	1.22634
Solyc01g095000.3	Solyc01g095000	-1.92067
Solyc10g076660.2	Solyc10g076660	4.4409
Solyc12g005140.2	Solyc12g005140	1.25272
Solyc03g032090.1	Solyc03g032090	1.05007
Solyc08g079600.3	Solyc08g079600	1.39384
Solyc01g098460.3	Solyc01g098460	-1.10416
Solyc10g076180.1	Solyc10g076180	2.78247
Solyc03g007550.3	Solyc03g007550	3.17705
Solyc04g074510.3	Solyc04g074510	1.00181
Solyc06g068060.3	Solyc06g068060	-1.03526
Solyc04g078290.3	Solyc04g078290	1.5439
Solyc05g051570.3	Solyc05g051570	-1.04037
Solyc01g065530.3	Solyc01g065530	-1.09868
Solyc10g079200.2	Solyc10g079200	1.24967
Solyc01g010200.3	Solyc01g010200	1.02718
Solyc07g009530.1	Solyc07g009530	-3.06813
Solyc05g006530.3	Solyc05g006530	1.21853
Solyc11g065830.2	Solyc11g065830	1.03592
Solyc03g026270.3	Solyc03g026270	-2.45113
Solyc12g036390.2	Solyc12g036390	3.86737
Solyc02g085740.3	Solyc02g085740	1.07649
Solyc04g007767.1	Solyc04g007767	1.82533
Solyc02g093120.3	Solyc02g093120	-1.27216
Solyc05g050380.3	Solyc05g050380	1.90563
Solyc08g075920.3	Solyc08g075920	-1.37034
Solyc09g005760.3	Solyc09g005760	-1.01658
Solyc01g057520.3	Solyc01g057520	1.0323
Solyc02g069750.2	Solyc02g069750	1.23971
Solyc10g086520.2	Solyc10g086520	-1.36273
Solyc05g007880.3	Solyc05g007880	-1.31903
Solyc11g019910.1	Solyc11g019910	-1.94888
Solyc06g009770.1	Solyc06g009770	-1.27923
Solyc02g085310.3	Solyc02g085310	-1.83561
Solyc10g055200.1	Solyc10g055200	2.29817
Solyc07g041735.1	Solyc07g041735	-2.02626
Solyc01g107450.3	Solyc01g107450	1.24275
Solyc03g111730.3	Solyc03g111730	1.60982
Solyc08g080150.1	Solyc08g080150	-1.63405
Solyc03g117330.3	Solyc03g117330	1.88996
Solyc04g077860.3	Solyc04g077860	1.02498
Solyc07g054320.3	Solyc07g054320	-1.0186
Solyc08g066520.3	Solyc08g066520	1.72639
Solyc03g111120.3	Solyc03g111120	-1.71834
Solyc12g014360.2	Solyc12g014360	1.4448
Solyc03g025810.3	Solyc03g025810	4.42025
Solyc06g068470.3	Solyc06g068470	-1.66934
Solyc04g016130.3	Solyc04g016130	-1.01305
Solyc07g042590.3	Solyc07g042590	-1.68365
Solyc06g006090.1	Solyc06g006090	-1.77016
Solyc05g051750.3	Solyc05g051750	-1.07647
Solyc10g011940.2	Solyc10g011940	-1.96796
Solyc05g006420.3	Solyc05g006420	1.09835
Solyc02g068430.3	Solyc02g068430	-1.03442
Solyc01g006950.3	Solyc01g006950	1.41811
Solyc10g084080.2	Solyc10g084080	1.88998
Solyc09g007440.3	Solyc09g007440	1.11473
Solyc10g085160.2	Solyc10g085160	-1.16079
Solyc08g048290.3	Solyc08g048290	-1.36766
Solyc11g045100.2	Solyc11g045100	-1.18253
Solyc08g077790.3	Solyc08g077790	-1.09326
Solyc04g071650.3	Solyc04g071650	-1.05582
Solyc03g113215.1	Solyc03g113215	-2.27332
Solyc03g120810.3	Solyc03g120810	1.13963
Solyc08g081830.3	Solyc08g081830	1.19015
Solyc01g106630.2	Solyc01g106630	-2.16358
Solyc02g080610.3	Solyc02g080610	1.28203
Solyc10g085950.2	Solyc10g085950	2.40356
Solyc08g068850.3	Solyc08g068850	2.86793
Solyc01g073890.3	Solyc01g073890	2.02882
Solyc00g050430.3	Solyc00g050430	1.26249
Solyc05g053900.3	Solyc05g053900	1.99182
Solyc05g052640.3	Solyc05g052640	-1.04814
Solyc12g007030.2	Solyc12g007030	1.40499
Solyc07g054300.3	Solyc07g054300	1.46281
Solyc01g014103.1	Solyc01g014103	-1.73553
Solyc09g083100.1	Solyc09g083100	-1.24031
Solyc06g035760.3	Solyc06g035760	1.35789
Solyc09g066150.1	Solyc09g066150	1.13365
Solyc10g084340.2	Solyc10g084340	-2.36357
Solyc08g082480.3	Solyc08g082480	1.40145
Solyc03g118920.3	Solyc03g118920	1.01361
Solyc02g085230.3	Solyc02g085230	1.66886
Solyc07g005210.3	Solyc07g005210	-1.12846
Solyc02g081330.4	Solyc02g081330	1.09828
Solyc03g005100.3	Solyc03g005100	-1.23717
Solyc08g082230.3	Solyc08g082230	-1.47792
Solyc03g096645.1	Solyc03g096645	-1.00547
Solyc04g014500.3	Solyc04g014500	1.0332
Solyc05g052560.1	Solyc05g052560	-1.03863
Solyc10g011770.3	Solyc10g011770	1.10783
Solyc00g273110.2	Solyc00g273110	-2.64644
Solyc02g091680.3	Solyc02g091680	-1.32841
Solyc04g078195.1	Solyc04g078195	-1.05108
Solyc11g006410.2	Solyc11g006410	1.85145
Solyc08g079690.3	Solyc08g079690	-1.26335
Solyc06g050790.3	Solyc06g050790	1.32979
Solyc06g076110.2	Solyc06g076110	-1.20443
Solyc04g055200.3	Solyc04g055200	1.09621
Solyc09g056130.3	Solyc09g056130	-2.68817
Solyc03g096740.3	Solyc03g096740	-1.457
Solyc06g009680.3	Solyc06g009680	1.9705
Solyc03g120420.3	Solyc03g120420	-1.50048
Solyc07g008910.3	Solyc07g008910	-1.26241
Solyc01g105710.3	Solyc01g105710	-1.10799
Solyc11g009020.2	Solyc11g009020	1.64546
Solyc01g096940.3	Solyc01g096940	1.27451
Solyc11g006540.2	Solyc11g006540	-1.17877
Solyc01g108930.3	Solyc01g108930	-1.81577
Solyc10g006150.3	Solyc10g006150	1.97277
Solyc01g107810.3	Solyc01g107810	1.05589
Solyc11g066080.1	Solyc11g066080	-1.08345
Solyc12g041880.2	Solyc12g041880	-1.06608
Solyc03g096390.3	Solyc03g096390	1.53098
Solyc11g010895.1	Solyc11g010895	-1.49557
Solyc09g092080.3	Solyc09g092080	1.11595
Solyc03g095490.3	Solyc03g095490	1.31199
Solyc08g077830.1	Solyc08g077830	-1.16962
Solyc12g099800.2	Solyc12g099800	1.21477
Solyc02g092660.3	Solyc02g092660	-1.37463
Solyc06g072830.3	Solyc06g072830	2.70242
Solyc12g095810.2	Solyc12g095810	2.1937
Solyc10g086760.2	Solyc10g086760	-1.00666
Solyc06g008820.3	Solyc06g008820	1.05469
Solyc12g056900.2	Solyc12g056900	-1.02461
Solyc07g017530.3	Solyc07g017530	-1.57424
Solyc03g117270.1	Solyc03g117270	-1.45977
Solyc08g061630.3	Solyc08g061630	1.30996
Solyc07g055100.3	Solyc07g055100	-1.89562
Solyc02g091640.3	Solyc02g091640	1.1235
Solyc07g054370.3	Solyc07g054370	-2.72491
Solyc08g079440.1	Solyc08g079440	-2.57432
Solyc05g054210.3	Solyc05g054210	-1.14096
Solyc03g026370.1	Solyc03g026370	1.56313
Solyc11g010180.2	Solyc11g010180	-1.06531
Solyc04g079760.3	Solyc04g079760	1.53259
Solyc03g071690.3	Solyc03g071690	-1.63369
Solyc09g072800.3	Solyc09g072800	3.55795
Solyc07g049550.3	Solyc07g049550	1.8443
Solyc08g006570.3	Solyc08g006570	-1.11458
Solyc10g074720.2	Solyc10g074720	2.39355
Solyc04g016470.3	Solyc04g016470	-2.0694
Solyc04g072265.1	Solyc04g072265	1.55124
Solyc02g079025.1	Solyc02g079025	1.48226
Solyc06g066020.3	Solyc06g066020	2.44643
Solyc06g066770.1	Solyc06g066770	-1.04259
Solyc10g054010.1	Solyc10g054010	1.80061
Solyc02g081680.3	Solyc02g081680	1.063
Solyc12g056510.2	Solyc12g056510	-1.00251
Solyc02g082210.3	Solyc02g082210	-1.53962
Solyc01g094780.3	Solyc01g094780	-2.11014
Solyc07g019650.3	Solyc07g019650	1.26769
Solyc12g095920.2	Solyc12g095920	-1.0438
Solyc02g024050.3	Solyc02g024050	1.08507
Solyc01g097270.3	Solyc01g097270	1.25026
Solyc02g069925.1	Solyc02g069925	1.41623
Solyc03g093890.3	Solyc03g093890	4.2895
Solyc08g081220.1	Solyc08g081220	-1.0313
Solyc04g009570.3	Solyc04g009570	1.16021
Solyc08g075780.3	Solyc08g075780	-1.38495
Solyc01g095720.3	Solyc01g095720	-1.16149
Solyc03g113370.3	Solyc03g113370	1.06249
Solyc02g088500.1	Solyc02g088500	-1.44405
Solyc10g054910.1	Solyc10g054910	1.22729
Solyc02g092537.1	Solyc02g092537	-2.33436
Solyc10g083690.3	Solyc10g083690	2.94092
Solyc02g062700.3	Solyc02g062700	1.37138
Solyc11g006590.2	Solyc11g006590	-1.19335
Solyc06g060770.3	Solyc06g060770	2.79097
Solyc08g042140.3	Solyc08g042140	-2.29264
Solyc04g009380.2	Solyc04g009380	-1.67288
Solyc06g068980.3	Solyc06g068980	1.41624
Solyc01g106440.3	Solyc01g106440	-1.13816
Solyc01g112170.3	Solyc01g112170	-1.15034
Solyc10g084670.2	Solyc10g084670	1.61894
Solyc02g067180.3	Solyc02g067180	-1.00495
Solyc02g062610.3	Solyc02g062610	1.23713
Solyc12g056280.2	Solyc12g056280	-1.13387
Solyc08g067340.3	Solyc08g067340	2.06304
Solyc04g076290.3	Solyc04g076290	-1.05995
Solyc10g076930.2	Solyc10g076930	-1.26109
Solyc05g050500.1	Solyc05g050500	-1.02168
Solyc02g021063.1	Solyc02g021063	1.93598
Solyc02g087150.3	Solyc02g087150	1.02264
Solyc01g080530.3	Solyc01g080530	-1.02853
Solyc08g008083.1	Solyc08g008083	1.01901
Solyc02g092230.3	Solyc02g092230	-1.06496
Solyc08g068070.3	Solyc08g068070	-1.07869
Solyc03g111170.3	Solyc03g111170	1.91935
Solyc03g123440.3	Solyc03g123440	-1.21948
Solyc08g043140.3	Solyc08g043140	2.23465
Solyc09g090050.3	Solyc09g090050	-1.11537
Solyc02g085580.3	Solyc02g085580	1.76637
Solyc04g077160.1	Solyc04g077160	-1.03328
Solyc12g010750.2	Solyc12g010750	1.81063
Solyc03g007130.3	Solyc03g007130	3.518
Solyc12g010590.2	Solyc12g010590	-1.04473
Solyc02g067520.3	Solyc02g067520	-1.78988
Solyc05g051425.1	Solyc05g051425	2.23739
Solyc03g095860.3	Solyc03g095860	-2.01777
Solyc08g067270.3	Solyc08g067270	1.45933
Solyc01g087820.2	Solyc01g087820	-1.12433
Solyc04g078900.3	Solyc04g078900	1.01671
Solyc04g040170.3	Solyc04g040170	1.11325
Solyc10g005100.3	Solyc10g005100	-1.03192
Solyc12g056590.2	Solyc12g056590	1.34479
Solyc03g113090.3	Solyc03g113090	2.20555
Solyc01g008220.3	Solyc01g008220	-1.93795
Solyc09g007370.3	Solyc09g007370	-1.59665
Solyc05g007780.3	Solyc05g007780	1.31566
Solyc08g005660.2	Solyc08g005660	2.63221
Solyc05g055340.3	Solyc05g055340	-1.11976
Solyc06g053715.1	Solyc06g053715	1.59454
Solyc10g076790.2	Solyc10g076790	-2.96684
Solyc11g067140.2	Solyc11g067140	1.02084
Solyc04g076700.3	Solyc04g076700	-1.53727
Solyc08g008455.1	Solyc08g008455	-1.01888
Solyc11g066770.2	Solyc11g066770	-1.0758
Solyc07g045140.3	Solyc07g045140	1.77587
Solyc01g107990.3	Solyc01g107990	-1.25699
Solyc04g082130.3	Solyc04g082130	-1.52958
Solyc02g076740.2	Solyc02g076740	2.83949
Solyc01g081380.3	Solyc01g081380	-1.79897
Solyc01g086860.3	Solyc01g086860	-1.06745
Solyc11g045610.2	Solyc11g045610	1.37089
Solyc07g056170.3	Solyc07g056170	1.32224
Solyc01g081200.3	Solyc01g081200	-1.0208
Solyc05g050770.3	Solyc05g050770	-2.36872
Solyc05g053200.2	Solyc05g053200	1.45997
Solyc03g097930.3	Solyc03g097930	-2.08797
Solyc09g091780.3	Solyc09g091780	1.08133
Solyc02g064980.1	Solyc02g064980	-1.40118
Solyc01g007110.3	Solyc01g007110	1.05006
Solyc08g008410.3	Solyc08g008410	1.81346
Solyc01g010990.2	Solyc01g010990	-1.19747
Solyc11g027830.2	Solyc11g027830	1.09971
Solyc05g016390.3	Solyc05g016390	-1.09122
Solyc09g009630.3	Solyc09g009630	-2.35009
Solyc08g013940.3	Solyc08g013940	2.45031
Solyc02g071740.3	Solyc02g071740	1.02908
Solyc03g119310.3	Solyc03g119310	-1.49469
Solyc10g007880.3	Solyc10g007880	2.50227
Solyc05g010590.3	Solyc05g010590	1.5591
Solyc09g091100.3	Solyc09g091100	-2.18924
Solyc10g083310.2	Solyc10g083310	3.85616
Solyc08g077210.3	Solyc08g077210	-1.46899
Solyc02g094160.1	Solyc02g094160	1.60429
Solyc10g086640.2	Solyc10g086640	1.15262
Solyc04g074760.3	Solyc04g074760	1.32984
Solyc04g074140.3	Solyc04g074140	-1.34925
Solyc10g055620.2	Solyc10g055620	1.00633
Solyc04g080060.3	Solyc04g080060	-1.14882
Solyc05g006020.3	Solyc05g006020	1.38962
Solyc01g108670.3	Solyc01g108670	2.12467
Solyc12g056300.2	Solyc12g056300	-1.13356
Solyc05g005620.3	Solyc05g005620	-1.0593
Solyc01g102940.3	Solyc01g102940	1.00115
Solyc09g009900.3	Solyc09g009900	3.03128
Solyc04g076695.1	Solyc04g076695	-1.49275
Solyc04g007690.3	Solyc04g007690	1.5456
Solyc07g008280.3	Solyc07g008280	2.51226
Solyc01g093960.3	Solyc01g093960	2.37336
Solyc02g038690.1	Solyc02g038690	3.59771
Solyc09g082870.2	Solyc09g082870	-1.5655
Solyc11g005560.2	Solyc11g005560	1.42377
Solyc10g008160.3	Solyc10g008160	-1.91794
Solyc06g053625.1	Solyc06g053625	2.06469
Solyc06g062887.1	Solyc06g062887	-1.89519
Solyc04g071860.3	Solyc04g071860	1.15581
Solyc06g084180.3	Solyc06g084180	-1.85416
Solyc12g098560.2	Solyc12g098560	-1.63134
Solyc06g069740.1	Solyc06g069740	2.92103
Solyc11g011340.2	Solyc11g011340	4.1457
Solyc09g091600.3	Solyc09g091600	1.77015
Solyc06g053245.1	Solyc06g053245	-2.23131
Solyc12g094550.2	Solyc12g094550	-1.22705
Solyc01g008290.3	Solyc01g008290	1.15688
Solyc06g048590.3	Solyc06g048590	-1.17346
Solyc08g063070.3	Solyc08g063070	-1.09282
Solyc05g047580.3	Solyc05g047580	-2.80937
Solyc10g085555.1	Solyc10g085555	1.13021
Solyc08g061500.2	Solyc08g061500	1.01097
Solyc02g068150.3	Solyc02g068150	1.01596
Solyc01g105300.3	Solyc01g105300	2.79103
Solyc07g053525.1	Solyc07g053525	1.2641
Solyc01g008260.3	Solyc01g008260	-1.60594
Solyc10g081010.2	Solyc10g081010	-1.01954
Solyc09g060100.3	Solyc09g060100	1.41515
Solyc12g010890.2	Solyc12g010890	-1.29407
Solyc10g009280.3	Solyc10g009280	-1.07005
Solyc06g082370.3	Solyc06g082370	-1.12125
Solyc07g062460.3	Solyc07g062460	-5.26405
Solyc06g005680.3	Solyc06g005680	4.59837
Solyc06g009110.3	Solyc06g009110	-1.32317
Solyc05g018125.1	Solyc05g018125	-1.33434
Solyc09g009830.3	Solyc09g009830	-1.33353
Solyc03g112010.3	Solyc03g112010	-1.85171
Solyc04g079700.3	Solyc04g079700	2.57354
Solyc06g073055.1	Solyc06g073055	1.08297
Solyc06g054610.2	Solyc06g054610	-2.32831
Solyc03g026300.3	Solyc03g026300	-1.3278
Solyc03g118710.3	Solyc03g118710	-1.46372
Solyc12g043030.2	Solyc12g043030	-1.38492
Solyc04g081890.1	Solyc04g081890	1.8906
Solyc11g067270.1	Solyc11g067270	1.60515
Solyc10g083795.1	Solyc10g083795	1.12073
Solyc11g008820.2	Solyc11g008820	2.20757
Solyc02g063140.3	Solyc02g063140	-3.07472
Solyc11g066270.2	Solyc11g066270	5.41911
Solyc11g007070.2	Solyc11g007070	-1.06542
Solyc10g083330.1	Solyc10g083330	-1.99579
Solyc04g050490.3	Solyc04g050490	-1.24636
Solyc03g115610.3	Solyc03g115610	1.72721
Solyc05g010530.3	Solyc05g010530	-1.12721
Solyc09g014900.3	Solyc09g014900	-1.77236
Solyc05g013460.3	Solyc05g013460	-1.21707
Solyc01g103960.3	Solyc01g103960	1.29093
Solyc07g008410.3	Solyc07g008410	3.39111
Solyc12g094580.2	Solyc12g094580	1.04977
Solyc03g114070.3	Solyc03g114070	1.55859
Solyc01g104500.2	Solyc01g104500	1.03568
Solyc01g028800.2	Solyc01g028800	1.74841
Solyc10g078340.2	Solyc10g078340	1.64721
Solyc08g008670.3	Solyc08g008670	-1.46847
Solyc12g008460.2	Solyc12g008460	1.33392
Solyc04g015030.3	Solyc04g015030	1.27977
Solyc11g061700.2	Solyc11g061700	2.6586
Solyc08g078130.3	Solyc08g078130	-1.09478
Solyc11g065740.2	Solyc11g065740	1.02921
Solyc05g013750.3	Solyc05g013750	1.7233
Solyc08g080520.3	Solyc08g080520	-1.10159
Solyc01g098570.2	Solyc01g098570	-1.4763
Solyc03g007380.2	Solyc03g007380	2.97261
Solyc01g014375.1	Solyc01g014375	-2.20183
Solyc01g006890.3	Solyc01g006890	1.20294
Solyc11g005800.2	Solyc11g005800	1.79691
Solyc11g071570.2	Solyc11g071570	1.68742
Solyc09g090400.3	Solyc09g090400	2.32912
Solyc04g017720.3	Solyc04g017720	-2.36409
Solyc05g012060.3	Solyc05g012060	1.61543
Solyc02g079220.3	Solyc02g079220	1.06381
Solyc08g015620.3	Solyc08g015620	1.04403
Solyc08g006790.3	Solyc08g006790	2.88322
Solyc09g018060.3	Solyc09g018060	1.10082
Solyc04g072230.3	Solyc04g072230	-1.40723
Solyc10g047210.1	Solyc10g047210	-1.07834
Solyc09g083290.3	Solyc09g083290	1.24077
Solyc01g110960.3	Solyc01g110960	1.96837
Solyc12g042720.2	Solyc12g042720	-1.19589
Solyc03g044600.2	Solyc03g044600	-2.66816
Solyc04g007490.3	Solyc04g007490	-1.00199
Solyc09g059650.3	Solyc09g059650	-1.19577
Solyc09g015170.3	Solyc09g015170	2.64113
Solyc12g088390.2	Solyc12g088390	-1.31554
Solyc11g066950.2	Solyc11g066950	1.38837
Solyc07g008380.2	Solyc07g008380	7.36988
Solyc02g084650.3	Solyc02g084650	-1.01956
Solyc01g009040.3	Solyc01g009040	3.17696
Solyc04g072000.3	Solyc04g072000	2.92096
Solyc11g008720.2	Solyc11g008720	1.162
Solyc06g073930.3	Solyc06g073930	-1.39458
Solyc02g089010.2	Solyc02g089010	-1.75203
Solyc06g082380.3	Solyc06g082380	-1.12569
Solyc04g077270.3	Solyc04g077270	-1.61155
Solyc04g005690.3	Solyc04g005690	-1.04285
Solyc02g085340.1	Solyc02g085340	1.04261
Solyc09g075020.3	Solyc09g075020	1.06339
Solyc07g063300.3	Solyc07g063300	1.0261
Solyc01g098410.3	Solyc01g098410	-1.59036
Solyc03g082480.3	Solyc03g082480	1.27691
Solyc05g055120.3	Solyc05g055120	-1.33966
Solyc06g084280.1	Solyc06g084280	4.01383
Solyc07g061930.1	Solyc07g061930	-1.72056
Solyc10g080070.2	Solyc10g080070	2.02639
Solyc05g050325.1	Solyc05g050325	-1.30551
Solyc09g005230.3	Solyc09g005230	-1.01327
Solyc03g116880.3	Solyc03g116880	-1.25054
Solyc12g005620.1	Solyc12g005620	-3.35471
Solyc12g088430.1	Solyc12g088430	-1.46666
Solyc07g005540.1	Solyc07g005540	1.73816
Solyc04g051470.1	Solyc04g051470	-1.71048
Solyc02g021290.1	Solyc02g021290	-2.25975
Solyc05g051630.3	Solyc05g051630	-1.36276
Solyc06g084150.3	Solyc06g084150	-1.47497
Solyc01g098690.2	Solyc01g098690	-1.31558
Solyc10g074470.2	Solyc10g074470	-1.05585
Solyc09g010060.3	Solyc09g010060	2.13357
Solyc09g074090.3	Solyc09g074090	1.16691
Solyc10g006730.1	Solyc10g006730	-1.33011
Solyc11g056340.1	Solyc11g056340	-2.04567
Solyc02g088170.2	Solyc02g088170	-1.48088
Solyc05g055550.3	Solyc05g055550	1.05731
Solyc01g107190.3	Solyc01g107190	-1.09744
Solyc01g110440.4	Solyc01g110440	1.04042
Solyc02g090040.2	Solyc02g090040	-1.62241
Solyc06g043036.1	Solyc06g043036	3.6644
Solyc11g044360.2	Solyc11g044360	1.3233
Solyc10g018885.1	Solyc10g018885	-1.38027
Solyc03g007050.3	Solyc03g007050	-2.10615
Solyc04g082120.3	Solyc04g082120	1.62124
Solyc03g119940.3	Solyc03g119940	2.60565
Solyc11g066450.2	Solyc11g066450	-1.08789
Solyc02g068610.2	Solyc02g068610	1.91486
Solyc08g079680.3	Solyc08g079680	1.48207
[truncated: 1,742 more rows]

## Sheet: HH_changed path
Number	Pathway name	p value
1	phenylalanine biosynthesis II	0.000897344
2	superpathway of phenylalanine and tyrosine biosynthesis	0.000897344
3	phosphatidylethanolamine biosynthesis II	0.00187554
4	tyrosine biosynthesis II	0.00278656
5	tyrosine biosynthesis III	0.00278656
6	brassinosteroid biosynthesis II	0.0046253
7	C4 photosynthetic carbon assimilation cycle	0.00837607
8	tyrosine biosynthesis I	0.00837607
9	trehalose degradation II (trehalase)	0.00959592
10	ethylene biosynthesis from methionine	0.010322
11	wax esters biosynthesis II	0.0174284
12	polyhydroxybutyrate biosynthesis	0.0223319
13	serine biosynthesis	0.0265109
14	superpathway of phosphatidylcholine biosynthesis	0.0265109
15	monolignol glucosides biosynthesis	0.0273658
16	phosphatidylcholine biosynthesis I	0.0273658
17	purine degradation III (anaerobic)	0.0273658
18	dopamine degradation	0.0333765
19	salvage pathways of purine nucleosides II (plant)	0.0333765
20	pyridoxal 5'-phosphate biosynthesis	0.0365859
21	phaseic acid biosynthesis	0.040637
22	glutamate degradation IV	0.040637
23	phenylethylamine degradation	0.0487145
24	superpathway of pyridoxal 5'-phosphate biosynthesis and salvage	0.0487145
25	cuticular wax biosynthesis	0.0518776
26	β-carotene biosynthesis	0.0539339
27	proline degradation II	0.0539339
28	proline degradation I	0.0539339
29	glucose and glucose-1-phosphate degradation	0.0569371
30	gluconeogenesis	0.0607645
31	threonine degradation III (to methylglyoxal)	0.0629354
32	trehalose biosynthesis I	0.0640265
33	phenylalanine biosynthesis I	0.0792384
34	phospholipid desaturation	0.0903472
35	glycolipid desaturation	0.0903472
36	glycolysis III	0.0972783
37	tryptophan degradation VI (via tryptamine)	0.102933
38	superpathway of phenylalanine, tyrosine, and tryptophan biosynthesis	0.106485
39	hydroxycinnamic acid tyramine amides biosynthesis	0.117829
40	guanosine nucleotides de novo biosynthesis	0.118842
41	phosphatidylcholine biosynthesis II	0.121838
42	spermine biosynthesis	0.121838
43	chlorogenic acid biosynthesis II	0.139892
44	superpathway of serine and glycine biosynthesis I	0.139892
45	methionine and methyl-donor-molecule biosynthesis	0.139892
46	formate oxidation to CO2	0.140958
47	formate to nitrate electron transfer	0.140958
48	formate to trimethylamine N-oxide electron transfer	0.140958
49	formate to dimethyl sulfoxide electron transfer	0.140958
50	lipoate salvage and modification	0.140958
51	sulfite oxidation IV	0.140958
52	glycine biosynthesis IV	0.140958
53	triacylglycerol degradation	0.141502
54	wound-induced proteolysis I	0.148269
55	glutamate dependent acid resistance	0.148269
56	4-aminobutyrate degradation I	0.148269
57	GA12 biosynthesis	0.148269
58	seed germination protein turnover	0.148269
59	glutaminyl-tRNAgln biosynthesis via transamidation	0.149979
60	coniferin metabolism	0.149979
61	cellulose biosynthesis	0.150172
62	divinyl ether biosynthesis II (13-LOX)	0.154168
63	13-LOX and 13-HPL pathway	0.154168
64	avenacin biosynthesis	0.156638
65	methionine degradation I (to homocysteine)	0.1636
66	dimethylsulfoniopropionate biosynthesis I (Wollastonia)	0.178993
67	dimethylsulfoniopropionate biosynthesis II (Spartina)	0.178993
68	flavonol biosynthesis	0.188342
69	starch degradation	0.188342
70	heme biosynthesis I	0.188774
71	oxygenic photosynthesis	0.192189
72	purine degradation I (aerobic)	0.192783
73	IAA biosynthesis I	0.192885
74	benzoate degradation II (aerobic and anaerobic)	0.194026
75	lysine degradation I	0.194026
76	stachyose biosynthesis	0.194026
77	arginine dependent acid resistance	0.202384
78	choline degradation I	0.202384
79	trans-lycopene biosynthesis	0.202384
80	S-adenosylmethionine biosynthesis	0.202384
81	glycine betaine biosynthesis I (Gram-negative bacteria)	0.202384
82	volatile benzenoid ester biosynthesis	0.202384
83	phospholipid biosynthesis II	0.204944
84	GDP-glucose biosynthesis	0.209687
85	removal of superoxide radicals	0.209687
86	oxidative ethanol degradation III	0.216222
87	phospholipases	0.216886
88	N-methyl-Δ1-pyrrolinium cation biosynthesis	0.2333
89	S-adenosyl-L-methionine cycle	0.2333
90	spermidine biosynthesis	0.2333
91	urate biosynthesis	0.2333
92	chlorophyllide a biosynthesis I	0.2333
93	syringetin biosynthesis	0.23347
94	flavonoid biosynthesis	0.236829
95	superpathway of purines degradation in plants	0.236829
96	glycolysis I	0.251768
97	Calvin-Benson-Bassham cycle	0.258105
98	thioredoxin pathway	0.258189
99	superpathway of asparagine biosynthesis	0.258189
100	salvage pathways of adenine, hypoxanthine, and their nucleosides	0.258189
101	esculetin biosynthesis	0.258189
102	asparagine biosynthesis I	0.258189
103	methionine biosynthesis I	0.258189
104	superpathway of geranylgeranyldiphosphate biosynthesis I (via mevalonate)	0.25947
105	actinorhodin biosynthesis	0.262081
106	GDP-α-D-perosamine biosynthesis	0.262081
107	glutamate biosynthesis IV	0.262081
108	cyanide degradation	0.262081
109	salvage pathways of pyrimidine deoxyribonucleotides	0.262081
110	pantothenate biosynthesis I	0.262081
111	cholesterol biosynthesis II (via 24,25-dihydrolanosterol)	0.271124
112	cholesterol biosynthesis I	0.271124
113	cholesterol biosynthesis III (via desmosterol)	0.271124
114	5,6-dimethylbenzimidazole biosynthesis	0.273802
115	2'-deoxymugineic acid phytosiderophore biosynthesis	0.273802
116	tetrapyrrole biosynthesis I	0.273802
117	simple coumarins biosynthesis	0.274203
118	trehalose biosynthesis II	0.274759
119	trehalose biosynthesis III	0.274759
120	superpathway of polyamine biosynthesis II	0.300164
121	arginine degradation III (arginine decarboxylase/agmatinase pathway)	0.314136
122	mevalonate degradation	0.314136
123	putrescine biosynthesis I	0.314136
124	tyrosine degradation I	0.314937
125	cysteine biosynthesis I	0.314937
126	homoserine and methionine biosynthesis	0.314937
127	ferulate and sinapate biosynthesis	0.314937
128	triacylglycerol biosynthesis	0.318006
129	glycogen degradation I	0.32966
130	isoleucine degradation I	0.32966
131	superpathway of glycolysis, pyruvate dehydrogenase, TCA, and glyoxylate bypass	0.33415
132	purine nucleotides de novo biosynthesis I	0.334904
133	mevalonate pathway	0.342564
134	purine degradation II (anaerobic)	0.342564
135	formaldehyde assimilation III (dihydroxyacetone cycle)	0.34832
136	anandamide degradation	0.356176
137	branched-chain α-keto acid dehydrogenase complex	0.356176
138	free phenylpropanoid acid biosynthesis	0.356176
139	photosynthesis light reactions	0.356176
140	wax esters biosynthesis I	0.359415
141	β-alanine biosynthesis I	0.363024
142	jasmonic acid biosynthesis	0.364765
143	leucopelargonidin and leucocyanidin biosynthesis	0.364876
144	leucodelphinidin biosynthesis	0.364876
145	cyanide detoxification	0.366154
146	GDP-D-rhamnose biosynthesis	0.366154
147	GDP-L-fucose biosynthesis I (from GDP-D-mannose)	0.366154
148	S-methylmethionine cycle	0.366154
149	hypusine biosynthesis	0.366154
150	threonine biosynthesis from homoserine	0.366154
151	arginine degradation IV (arginine decarboxylase/agmatine deiminase pathway)	0.369079
152	heme biosynthesis from uroporphyrinogen I	0.369079
153	putrescine biosynthesis II	0.369079
154	betaxanthin biosynthesis	0.369079
155	ammonium transport	0.369079
156	superpathway of leucine, valine, and isoleucine biosynthesis	0.370924
157	coumarin biosynthesis (via 2-coumarate)	0.370924
158	sucrose degradation I	0.370924
159	β-alanine biosynthesis V	0.397065
160	fatty acid ω-oxidation	0.397065
161	DIMBOA-glucoside degradation	0.397743
162	lactose degradation III	0.410744
163	isoleucine biosynthesis I (from threonine)	0.410744
164	adenosine nucleotides de novo biosynthesis	0.418983
165	glycerol degradation I	0.422189
166	UDP-D-galacturonate biosynthesis I (from UDP-D-glucuronate)	0.422189
167	glycolysis IV (plant cytosol)	0.436834
168	leucine degradation I	0.437217
169	fatty acid activation	0.444344
170	very long chain fatty acid biosynthesis	0.448465
171	glucosinolate biosynthesis from homomethionine	0.452867
172	xylan biosynthesis	0.455574
173	UDP-L-arabinose biosynthesis I (from UDP-xylose)	0.455574
174	phosphatidylcholine biosynthesis III	0.455574
175	phytyl diphosphate biosynthesis	0.455574
176	L-idonate degradation	0.455574
177	phosphatidylcholine biosynthesis IV	0.455574
178	lutein biosynthesis	0.455574
179	arginine degradation I (arginase pathway)	0.455574
180	asparagine degradation I	0.455574
181	ternatin C5 biosynthesis	0.472892
182	glutamate degradation II	0.472892
183	fatty acid α-oxidation	0.476316
184	tryptophan biosynthesis	0.476316
185	tetrahydrofolate biosynthesis I	0.476316
186	gibberellin inactivation	0.477338
187	choline biosynthesis III	0.477338
188	pyruvate fermentation to ethanol II	0.477549
189	fatty acid β-oxidation II (core pathway)	0.497161
190	leucine degradation III	0.503329
191	valine degradation II	0.503329
192	plant sterol biosynthesis	0.509552
193	monoterpene biosynthesis	0.514108
194	valine biosynthesis	0.514108
195	fatty acid β-oxidation I	0.517932
196	tryptophan degradation VII (via indole-3-pyruvate)	0.52081
197	geranyldiphosphate biosynthesis	0.52081
198	chlorogenic acid biosynthesis I	0.524545
199	asparagine biosynthesis II	0.532401
200	pyridoxal 5'-phosphate salvage pathway	0.532401
201	selenocysteine biosynthesis	0.532401
202	xyloglucan biosynthesis	0.532401
203	ppGpp biosynthesis	0.532401
204	acetyl-CoA biosynthesis (from citrate)	0.532401
205	linoleate biosynthesis II (animals)	0.534027
206	linoleate biosynthesis I (plants)	0.534027
207	pyridine nucleotide cycling (plants)	0.540837
208	γ-linolenate biosynthesis II (animals)	0.550396
209	superpathway of phylloquinone biosynthesis	0.550396
210	leucine biosynthesis	0.550396
211	aspartate degradation II	0.550396
212	gentiodelphin biosynthesis	0.550396
213	superpathway of anthocyanin biosynthesis (from delphinidin 3-O-glucoside)	0.550396
214	superpathway of geranylgeranyldiphosphate biosynthesis II (via MEP)	0.553693
215	phenylpropanoid biosynthesis	0.55963
216	ammonia assimilation cycle II	0.56572
217	superpathway of GA12 biosynthesis	0.56572
218	saponin biosynthesis I	0.571074
219	flavin biosynthesis	0.585035
220	luteolin biosynthesis	0.585035
221	isoleucine biosynthesis IV	0.585035
222	saponin biosynthesis II	0.585035
223	glyoxylate cycle	0.585035
224	oleate biosynthesis II (animals)	0.585035
225	oxidative ethanol degradation I	0.592413
226	NAD salvage pathway II	0.592413
227	1,4-dihydroxy-2-naphthoate biosynthesis I	0.598404
228	lysine degradation II	0.598404
229	glycolate and glyoxylate degradation II	0.598404
230	chlorophyll a biosynthesis II	0.598404
231	thiosulfate disproportionation III (rhodanese)	0.598404
232	uridine-5'-phosphate biosynthesis	0.598404
233	choline biosynthesis I	0.598404
234	betaxanthin biosynthesis (via dopamine)	0.598404
235	1,4-dihydroxy-2-naphthoate biosynthesis II (plants)	0.598404
236	molybdenum cofactor (sulfide) biosynthesis	0.598404
237	homocysteine and cysteine interconversion	0.598404
238	abscisic acid biosynthesis	0.600166
239	UDP-galactose biosynthesis (salvage pathway from galactose using UDP-glucose)	0.607518
240	hyoscyamine and scopolamine biosynthesis	0.607518
241	lipid-independent phytate biosynthesis	0.607518
242	TCA cycle variation IV	0.613929
243	anthocyanin biosynthesis (pelargonidin 3-O-glucoside, cyanidin 3-O-glucoside)	0.617924
244	trehalose degradation V	0.617924
245	superpathway of glyoxylate cycle	0.637595
246	sucrose degradation III	0.644339
247	linalool biosynthesis	0.646186
248	trans,trans-farnesyl diphosphate biosynthesis	0.646186
249	Fe(III)-reduction and Fe(II) transport	0.646186
250	fatty acid elongation -- saturated	0.646186
251	sucrose biosynthesis	0.649001
252	sulfate activation for sulfonation	0.655106
253	homoserine biosynthesis	0.655106
254	pentose phosphate pathway (partial)	0.655106
255	NAD biosynthesis I (from aspartate)	0.655106
256	IAA biosynthesis II	0.655106
257	PRPP biosynthesis I	0.655106
258	α-amyrin biosynthesis	0.655106
259	hypoglycin biosynthesis	0.655106
260	UDP-D-xylose biosynthesis	0.661153
261	pyrimidine ribonucleotides de novo biosynthesis	0.678238
262	suberin biosynthesis	0.693853
263	urate degradation to allantoin	0.703816
264	4-hydroxyphenylpyruvate biosynthesis	0.703816
265	acetate conversion to acetyl-CoA	0.703816
266	glycolipid biosynthesis	0.703816
267	cyanate degradation	0.714382
268	tetrahydrofolate biosynthesis II	0.714382
269	cinnamate esters biosynthesis	0.725692
270	methylerythritol phosphate pathway	0.731209
271	phenylethanol biosynthesis	0.731856
272	pentose phosphate pathway (oxidative branch)	0.74414
273	pyrimidine ribonucleotides interconversion	0.74414
274	γ-glutamyl cycle	0.745659
275	germacrene biosynthesis	0.745659
276	methylquercetin biosynthesis	0.745659
277	vitamin E biosynthesis	0.745659
278	biotin biosynthesis II	0.745659
279	arginine degradation X (arginine monooxygenase pathway)	0.745659
280	mannitol degradation II	0.745659
281	ornithine biosynthesis	0.745659
282	methionine biosynthesis II	0.745659
283	isoleucine degradation II	0.767953
284	palmitate biosynthesis II (bacteria and plants)	0.771203
285	stearate biosynthesis II (plants)	0.771203
286	ascorbate biosynthesis I (L-galactose pathway)	0.771203
287	lipid-dependent phytate biosynthesis II (via Ins(1,3,4)P3)	0.7816
288	glycine cleavage complex	0.7816
289	sulfate reduction I (assimilatory)	0.7816
290	glutathione redox reactions I	0.7816
291	glutamine biosynthesis	0.7816
292	superpathway of lipid-dependent phytate biosynthesis	0.7816
293	tyrosine degradation III	0.786728
294	homogalacturonan biosynthesis	0.795737
295	anthocyanin biosynthesis (delphinidin 3-O-glucoside)	0.795737
296	CDP-diacylglycerol biosynthesis I	0.79749
297	CDP-diacylglycerol biosynthesis II	0.79749
298	galactose degradation II	0.804273
299	geranylgeranyldiphosphate biosynthesis	0.81247
300	citrulline biosynthesis	0.81247
301	nonaprenyl diphosphate biosynthesis	0.81247
302	all trans undecaprenyl diphosphate biosynthesis	0.81247
303	hexaprenyl diphosphate biosynthesis	0.81247
304	octaprenyl diphosphate biosynthesis	0.81247
305	decaprenyl diphosphate biosynthesis	0.81247
306	dodecaprenyl diphosphate biosynthesis	0.81247
307	tridecaprenyl diphosphate biosynthesis	0.81247
308	heptaprenyl diphosphate biosynthesis	0.81247
309	glycogen degradation II	0.81247
310	5-aminoimidazole ribonucleotide biosynthesis II	0.81247
311	glycine betaine biosynthesis II (Gram-positive bacteria)	0.816318
312	fatty acid β-oxidation IV (unsaturated, even number)	0.817916
313	methylglyoxal degradation I	0.817916
314	phenylalanine degradation III	0.82063
315	colanic acid building blocks biosynthesis	0.827154
316	pentose phosphate pathway	0.83364
317	phosphatidylglycerol biosynthesis I (plastid)	0.83364
318	phosphatidylglycerol biosynthesis II	0.83364
319	arginine biosynthesis II (acetyl cycle)	0.838985
320	lysine biosynthesis VI	0.838985
321	chlorophyll a degradation	0.838985
322	stearate biosynthesis I (animals)	0.849539
323	homogalacturonan degradation	0.858895
324	arginine biosynthesis III	0.861757
325	pentose phosphate pathway (non-oxidative branch)	0.861757
326	nitrate reduction II (assimilatory)	0.861757
327	nitrate reduction VI (assimilatory)	0.861757
328	Rubisco shunt	0.865163
329	tRNA charging pathway	0.878905
330	myo-inositol biosynthesis	0.881314
331	methionine salvage pathway	0.881314
332	biotin-carboxyl carrier protein	0.881314
333	glycogen biosynthesis II (from UDP-D-Glucose)	0.881314
334	arsenate detoxification II	0.898109
335	sphingolipid biosynthesis (plants)	0.898109
336	GDP-mannose metabolism	0.898109
337	arginine biosynthesis I	0.898109
338	betanidin degradation	0.8982
339	superpathway of citrulline metabolism	0.912531
340	GDP-mannose biosynthesis I	0.912531
341	GDP-mannose biosynthesis II	0.912531
342	photorespiration	0.919771
343	gibberellin biosynthesis III (early C-13 hydroxylation)	0.921336
344	superpathway of gibberellin biosynthesis	0.921336
345	salicylate biosynthesis	0.924915
346	phenylpropanoid biosynthesis, initial reactions	0.924915
347	fatty acid biosynthesis initiation I	0.935549
348	apigenin glycosides biosynthesis	0.935549
349	cytokinins-O-glucoside biosynthesis	0.938371
350	peptidoglycan biosynthesis I	0.94468
351	ascorbate glutathione cycle	0.948267
352	β-alanine biosynthesis II	0.952334
353	chorismate biosynthesis	0.952519
354	folate transformations	0.952519
355	pantothenate and coenzymeA biosynthesis II	0.963231
356	formylTHF biosynthesis I	0.965027
357	superpathway of fatty acid biosynthesis II (plant)	0.96722
358	superpathway of acetyl-CoA biosynthesis	0.969987
359	valine degradation I	0.975228
360	TCA cycle variation III (eukaryotic)	0.977995
361	starch biosynthesis	0.983074
362	glycogen biosynthesis I (from ADP-D-Glucose)	0.983729
363	trans-zeatin biosynthesis	0.98604
364	glutathione-mediated detoxification	0.989846
365	aerobic respiration -- electron donor III	0.999891
366	NADH to cytochrome bd oxidase electron transfer	0.999943
367	NADH to cytochrome bo oxidase electron transfer	0.999943
368	NAD/NADH phosphorylation and dephosphorylation	0.999972
369	aerobic respiration -- electron donor II	0.999999

## Sheet: HH gos classification
GO term ID	Description	Category	# of genes
GO:0000003	reproduction	Biological process	724
GO:0005975	carbohydrate metabolic process	Biological process	760
GO:0006091	generation of precursor metabolites and energy	Biological process	297
GO:0006139	nucleobase, nucleoside, nucleotide and nucleic acid metabolic process	Biological process	653
GO:0006259	DNA metabolic process	Biological process	383
GO:0006350	transcription	Biological process	723
GO:0006412	translation	Biological process	145
GO:0006464	protein modification process	Biological process	802
GO:0006519	cellular amino acid and derivative metabolic process	Biological process	663
GO:0006629	lipid metabolic process	Biological process	737
GO:0006810	transport	Biological process	1275
GO:0006950	response to stress	Biological process	1585
GO:0007049	cell cycle	Biological process	477
GO:0007154	cell communication	Biological process	324
GO:0007165	signal transduction	Biological process	970
GO:0007267	cell-cell signaling	Biological process	131
GO:0007275	multicellular organismal development	Biological process	1210
GO:0007610	behavior	Biological process	92
GO:0008152	metabolic process	Biological process	1345
GO:0008219	cell death	Biological process	507
GO:0009056	catabolic process	Biological process	970
GO:0009058	biosynthetic process	Biological process	1541
GO:0009605	response to external stimulus	Biological process	618
GO:0009606	tropism	Biological process	73
GO:0009607	response to biotic stimulus	Biological process	803
GO:0009628	response to abiotic stimulus	Biological process	1127
GO:0009653	anatomical structure morphogenesis	Biological process	845
GO:0009719	response to endogenous stimulus	Biological process	880
GO:0009790	embryonic development	Biological process	338
GO:0009791	post-embryonic development	Biological process	528
GO:0009835	ripening	Biological process	60
GO:0009838	abscission	Biological process	48
GO:0009856	pollination	Biological process	142
GO:0009875	pollen-pistil interaction	Biological process	21
GO:0009908	flower development	Biological process	422
GO:0009987	cellular process	Biological process	2083
GO:0009991	response to extracellular stimulus	Biological process	326
GO:0015979	photosynthesis	Biological process	115
GO:0016043	cellular component organization	Biological process	1416
GO:0016049	cell growth	Biological process	439
GO:0019538	protein metabolic process	Biological process	385
GO:0019725	cellular homeostasis	Biological process	211
GO:0019748	secondary metabolic process	Biological process	657
GO:0022904	respiratory electron transport chain	Biological process	11
GO:0030154	cell differentiation	Biological process	758
GO:0040007	growth	Biological process	368
GO:0040029	regulation of gene expression, epigenetic	Biological process	214

## Sheet: HH process enriched
Gene Ontology term	Cluster frequency	Genome frequency of use	Corrected P-value	FDR	False Positives	Genes annotated to the term
response to stimulus	1929 out of 3741 genes, 51.6%	15482 out of 34727 genes, 44.6%		0	0	Solyc03g111730, Solyc09g014510, Solyc08g067340, Solyc02g091830, Solyc04g081670, Solyc07g066120, Solyc10g084340, Solyc11g044560, Solyc03g115770, Solyc01g098520, Solyc11g071970, Solyc04g080850, Solyc06g053190, Solyc00g050430, Solyc05g013750, Solyc07g056670, Solyc09g092450, Solyc07g065330, Solyc08g083060, Solyc01g005440, Solyc12g042480, Solyc08g078760, Solyc07g065820, Solyc08g079430, Solyc09g075930,…
response to chemical stimulus	1421 out of 3741 genes, 38.0%	10951 out of 34727 genes, 31.5%		0	0	Solyc07g043460, Solyc02g091130, Solyc12g017250, Solyc02g088070, Solyc09g009420, Solyc02g085910, Solyc04g074810, Solyc02g076750, Solyc06g062360, Solyc01g006560, Solyc08g066320, Solyc10g084690, Solyc02g069260, Solyc12g100000, Solyc07g056600, Solyc02g082310, Solyc04g074990, Solyc02g069490, Solyc03g078520, Solyc03g120390, Solyc02g089010, Solyc07g032180, Solyc06g073380, Solyc01g096190, Solyc08g065350,…
organic acid metabolic process	890 out of 3741 genes, 23.8%	6568 out of 34727 genes, 18.9%		0	0	Solyc08g008610, Solyc01g006540, Solyc10g079640, Solyc02g062500, Solyc08g036640, Solyc05g013160, Solyc10g086760, Solyc06g066020, Solyc08g061250, Solyc09g082870, Solyc08g066290, Solyc06g074420, Solyc08g077780, Solyc10g050160, Solyc07g065530, Solyc07g065320, Solyc03g097820, Solyc05g039950, Solyc04g077490, Solyc04g063210, Solyc11g066430, Solyc07g043310, Solyc02g082190, Solyc08g062220, Solyc06g066070,…
response to abiotic stimulus	1126 out of 3741 genes, 30.1%	8617 out of 34727 genes, 24.8%		0	0	Solyc01g009990, Solyc07g008920, Solyc07g026650, Solyc02g087880, Solyc10g054910, Solyc12g056900, Solyc08g075540, Solyc02g064980, Solyc08g066310, Solyc12g088340, Solyc03g113210, Solyc08g075550, Solyc07g043250, Solyc06g068700, Solyc03g114810, Solyc05g012380, Solyc02g078170, Solyc08g081140, Solyc07g061750, Solyc09g014900, Solyc02g014470, Solyc06g069190, Solyc03g081240, Solyc04g007330, Solyc10g005510,…
anatomical structure development	1289 out of 3741 genes, 34.5%	10051 out of 34727 genes, 28.9%		0	0	Solyc03g098210, Solyc07g049160, Solyc07g041230, Solyc02g081690, Solyc04g007470, Solyc02g092880, Solyc02g072500, Solyc03g080190, Solyc07g045540, Solyc02g077050, Solyc04g015620, Solyc02g091080, Solyc02g090970, Solyc09g007760, Solyc01g111560, Solyc09g065660, Solyc11g069240, Solyc05g016390, Solyc12g006380, Solyc02g068000, Solyc01g067790, Solyc02g071830, Solyc03g082480, Solyc09g075120, Solyc01g086920,…
carboxylic acid metabolic process	885 out of 3741 genes, 23.7%	6546 out of 34727 genes, 18.8%		0	0	Solyc08g079440, Solyc03g083440, Solyc09g092330, Solyc04g074640, Solyc06g068270, Solyc12g099220, Solyc06g053240, Solyc04g078090, Solyc05g054230, Solyc04g064720, Solyc04g055010, Solyc09g074250, Solyc01g007110, Solyc12g008980, Solyc03g093890, Solyc10g085020, Solyc12g005140, Solyc02g079280, Solyc11g066130, Solyc07g056140, Solyc01g066730, Solyc04g080060, Solyc03g078730, Solyc09g072830, Solyc02g076760,…
response to stress	1568 out of 3741 genes, 41.9%	12568 out of 34727 genes, 36.2%		0	0	Solyc06g062290, Solyc05g005700, Solyc03g026020, Solyc01g106630, Solyc09g061250, Solyc01g101070, Solyc09g082060, Solyc10g009550, Solyc12g006570, Solyc02g088210, Solyc05g054860, Solyc08g066530, Solyc03g025870, Solyc10g080660, Solyc09g065640, Solyc10g007830, Solyc09g057630, Solyc10g044480, Solyc05g010650, Solyc01g095740, Solyc11g012980, Solyc06g009130, Solyc02g069750, Solyc01g091380, Solyc01g008290,…
cellular amino acid and derivative metabolic process	590 out of 3741 genes, 15.8%	4118 out of 34727 genes, 11.9%		0	0	Solyc08g005050, Solyc02g063430, Solyc02g084440, Solyc02g088560, Solyc02g093180, Solyc03g121610, Solyc03g083730, Solyc01g094140, Solyc03g044330, Solyc12g013620, Solyc03g114210, Solyc08g077110, Solyc03g096050, Solyc10g083970, Solyc06g062290, Solyc07g064970, Solyc05g005720, Solyc09g059170, Solyc06g008960, Solyc03g098240, Solyc09g061250, Solyc10g009550, Solyc09g082060, Solyc12g005350, Solyc11g005650,…
biosynthetic process	1738 out of 3741 genes, 46.5%	14138 out of 34727 genes, 40.7%		0	0	Solyc06g053780, Solyc06g083700, Solyc05g005550, Solyc02g089520, Solyc06g060770, Solyc02g036430, Solyc01g091690, Solyc01g096410, Solyc01g088380, Solyc02g086530, Solyc04g080790, Solyc10g045190, Solyc03g007380, Solyc04g009640, Solyc06g076860, Solyc01g107660, Solyc06g062900, Solyc07g018190, Solyc06g068510, Solyc09g015170, Solyc09g090400, Solyc10g055680, Solyc12g019320, Solyc09g091650, Solyc05g009550,…
biological regulation	1882 out of 3741 genes, 50.3%	15484 out of 34727 genes, 44.6%		0	0	Solyc04g055200, Solyc01g095160, Solyc08g075080, Solyc06g065910, Solyc01g110440, Solyc04g074700, Solyc06g068910, Solyc11g071660, Solyc11g006270, Solyc12g096670, Solyc12g013960, Solyc05g051510, Solyc02g082180, Solyc11g005800, Solyc05g007080, Solyc01g098500, Solyc10g054100, Solyc09g066100, Solyc07g055690, Solyc10g079510, Solyc02g083640, Solyc02g014730, Solyc02g079980, Solyc01g101060, Solyc07g062490,…
cellular biosynthetic process	1701 out of 3741 genes, 45.5%	13831 out of 34727 genes, 39.8%		0	0	Solyc05g005700, Solyc02g062610, Solyc03g026020, Solyc06g062290, Solyc10g009280, Solyc11g069700, Solyc02g088210, Solyc05g054860, Solyc11g005650, Solyc10g080660, Solyc03g025870, Solyc09g065640, Solyc09g059170, Solyc01g101070, Solyc09g061250, Solyc10g009550, Solyc09g082060, Solyc12g005350, Solyc04g008810, Solyc11g012980, Solyc10g080130, Solyc06g053210, Solyc09g090050, Solyc05g010650, Solyc03g119290,…
regulation of DNA replication	110 out of 3741 genes, 2.9%	494 out of 34727 genes, 1.4%		0	0	Solyc04g080200, Solyc01g009040, Solyc04g078850, Solyc09g010060, Solyc05g050960, Solyc11g071300, Solyc09g075480, Solyc01g104230, Solyc01g108670, Solyc01g096750, Solyc06g069180, Solyc09g074830, Solyc06g084390, Solyc11g040120, Solyc03g082860, Solyc04g081660, Solyc03g083170, Solyc09g062970, Solyc05g014540, Solyc02g070780, Solyc03g093700, Solyc07g051930, Solyc06g009780, Solyc07g055900, Solyc09g092510,…
response to salt stress	500 out of 3741 genes, 13.4%	3415 out of 34727 genes, 9.8%		0	0	Solyc02g064720, Solyc06g073380, Solyc03g033390, Solyc03g096290, Solyc11g072600, Solyc06g076350, Solyc12g100000, Solyc04g064690, Solyc09g008560, Solyc12g005940, Solyc06g011350, Solyc08g005580, Solyc02g076750, Solyc08g080940, Solyc07g018010, Solyc12g009570, Solyc11g066730, Solyc01g006560, Solyc09g089610, Solyc06g062360, Solyc05g047600, Solyc05g054480, Solyc01g067710, Solyc02g071700, Solyc05g052760,…
lipid biosynthetic process	539 out of 3741 genes, 14.4%	3761 out of 34727 genes, 10.8%		0	0	Solyc08g080390, Solyc04g082630, Solyc10g074700, Solyc04g071650, Solyc06g066820, Solyc03g097650, Solyc10g078230, Solyc06g066070, Solyc10g082030, Solyc09g072860, Solyc12g008840, Solyc03g071690, Solyc10g086760, Solyc08g061250, Solyc06g074420, Solyc08g077780, Solyc07g065530, Solyc04g077490, Solyc02g082190, Solyc03g112880, Solyc08g062220, Solyc08g008610, Solyc01g006540, Solyc06g060510, Solyc07g007790,…
secondary metabolic process	579 out of 3741 genes, 15.5%	4093 out of 34727 genes, 11.8%		0	0	Solyc04g081560, Solyc08g062210, Solyc02g080620, Solyc03g114940, Solyc08g067360, Solyc06g083030, Solyc07g049660, Solyc02g093590, Solyc07g043580, Solyc06g006080, Solyc06g050900, Solyc07g049670, Solyc09g014900, Solyc04g079710, Solyc02g014470, Solyc04g079830, Solyc08g081140, Solyc03g115850, Solyc01g102500, Solyc01g088170, Solyc11g011340, Solyc08g080380, Solyc09g055940, Solyc09g014730, Solyc03g117870,…
response to endogenous stimulus	874 out of 3741 genes, 23.4%	6589 out of 34727 genes, 19.0%		0	0	Solyc01g105870, Solyc10g085550, Solyc03g005330, Solyc04g074510, Solyc07g049530, Solyc01g105650, Solyc04g051690, Solyc02g094000, Solyc06g059730, Solyc01g096820, Solyc10g047110, Solyc01g097240, Solyc11g011210, Solyc02g081190, Solyc10g083500, Solyc10g085680, Solyc04g009910, Solyc09g092520, Solyc02g067340, Solyc01g107780, Solyc07g008250, Solyc10g084640, Solyc07g005440, Solyc01g091230, Solyc12g008520,…
multicellular organismal development	1375 out of 3741 genes, 36.8%	10982 out of 34727 genes, 31.6%		0	0	Solyc03g007050, Solyc10g076700, Solyc01g097500, Solyc01g102300, Solyc01g081490, Solyc08g007370, Solyc11g067300, Solyc02g085630, Solyc09g010650, Solyc03g115720, Solyc04g054710, Solyc11g067140, Solyc06g048420, Solyc03g111170, Solyc07g053530, Solyc12g006470, Solyc09g075550, Solyc02g089160, Solyc09g091260, Solyc03g112760, Solyc06g068040, Solyc12g056510, Solyc10g076710, Solyc12g005010, Solyc04g015520,…
multicellular organismal process	1434 out of 3741 genes, 38.3%	11521 out of 34727 genes, 33.2%		0	0	Solyc03g081240, Solyc04g007330, Solyc07g061750, Solyc06g062880, Solyc09g014900, Solyc04g079710, Solyc01g087650, Solyc02g078170, Solyc08g081140, Solyc02g070890, Solyc03g083170, Solyc05g012380, Solyc08g067360, Solyc02g080620, Solyc02g085930, Solyc07g005540, Solyc05g047460, Solyc10g005510, Solyc06g035970, Solyc11g065250, Solyc07g065680, Solyc08g075920, Solyc02g064980, Solyc08g066310, Solyc10g054910,…
response to hexose stimulus	155 out of 3741 genes, 4.1%	821 out of 34727 genes, 2.4%		0	0	Solyc12g056590, Solyc10g008980, Solyc06g060760, Solyc02g065250, Solyc02g089130, Solyc10g082030, Solyc07g005840, Solyc12g056600, Solyc09g010650, Solyc11g065830, Solyc03g123790, Solyc04g078840, Solyc11g017440, Solyc06g006110, Solyc04g082630, Solyc02g072240, Solyc04g071650, Solyc06g007240, Solyc01g111380, Solyc12g088190, Solyc12g008510, Solyc05g047590, Solyc03g098210, Solyc03g116530, Solyc09g007760,…
cellular aromatic compound metabolic process	578 out of 3741 genes, 15.5%	4125 out of 34727 genes, 11.9%		0	0	Solyc09g009420, Solyc06g062360, Solyc01g006560, Solyc09g089610, Solyc07g043460, Solyc09g011550, Solyc02g083890, Solyc01g095700, Solyc02g088070, Solyc09g075930, Solyc06g050630, Solyc02g069490, Solyc11g007530, Solyc03g111120, Solyc08g061010, Solyc02g082070, Solyc02g089010, Solyc01g005730, Solyc10g080100, Solyc02g071790, Solyc12g100000, Solyc07g056600, Solyc02g089060, Solyc00g050430, Solyc02g092820,…
response to monosaccharide stimulus	155 out of 3741 genes, 4.1%	824 out of 34727 genes, 2.4%		0	0	Solyc04g071340, Solyc04g064900, Solyc01g065530, Solyc11g071300, Solyc03g113460, Solyc12g098810, Solyc10g085570, Solyc10g054820, Solyc03g120720, Solyc04g017720, Solyc12g089300, Solyc09g091670, Solyc05g050380, Solyc03g005330, Solyc05g008260, Solyc12g099970, Solyc03g123630, Solyc10g055630, Solyc02g089120, Solyc11g008820, Solyc03g097980, Solyc05g012100, Solyc06g075650, Solyc07g017600, Solyc01g065980,…
system development	989 out of 3741 genes, 26.4%	7621 out of 34727 genes, 21.9%		0	0	Solyc10g008160, Solyc04g016010, Solyc08g082670, Solyc04g009020, Solyc01g096750, Solyc07g045190, Solyc03g082860, Solyc12g056300, Solyc02g079860, Solyc02g068430, Solyc02g092480, Solyc08g066040, Solyc09g055570, Solyc01g105450, Solyc08g082710, Solyc02g063320, Solyc06g074760, Solyc01g095970, Solyc09g007520, Solyc09g009790, Solyc08g008030, Solyc07g006350, Solyc11g006590, Solyc06g073730, Solyc07g061730,…
cellular lipid metabolic process	678 out of 3741 genes, 18.1%	4970 out of 34727 genes, 14.3%		0	0	Solyc02g067560, Solyc04g081300, Solyc09g008560, Solyc03g120070, Solyc12g010590, Solyc11g066450, Solyc03g117600, Solyc07g018010, Solyc12g009570, Solyc05g047600, Solyc06g007510, Solyc06g074370, Solyc03g120100, Solyc06g082990, Solyc03g033260, Solyc02g087000, Solyc06g071640, Solyc03g026300, Solyc03g119720, Solyc02g065800, Solyc10g080870, Solyc01g080680, Solyc06g009280, Solyc01g108240, Solyc11g008630,…
response to fructose stimulus	123 out of 3741 genes, 3.3%	611 out of 34727 genes, 1.8%		0	0	Solyc12g099970, Solyc05g008260, Solyc03g005330, Solyc10g017960, Solyc11g008820, Solyc02g089120, Solyc10g055630, Solyc05g050360, Solyc03g123630, Solyc07g017600, Solyc06g075650, Solyc05g012100, Solyc04g014510, Solyc03g097980, Solyc09g082060, Solyc04g055200, Solyc05g053620, Solyc03g098240, Solyc01g101070, Solyc11g069400, Solyc10g083730, Solyc11g011210, Solyc11g005560, Solyc06g068980, Solyc06g072620,…
response to organic substance	641 out of 3741 genes, 17.1%	4667 out of 34727 genes, 13.4%		0	0	Solyc09g065660, Solyc09g007760, Solyc01g005140, Solyc01g079260, Solyc03g080190, Solyc07g045540, Solyc06g051250, Solyc04g007470, Solyc03g098210, Solyc03g116530, Solyc06g084070, Solyc07g045080, Solyc07g064180, Solyc02g081970, Solyc05g050970, Solyc09g091580, Solyc12g013610, Solyc11g061980, Solyc11g072500, Solyc12g006380, Solyc11g008000, Solyc07g042520, Solyc07g065270, Solyc11g017440, Solyc02g021680,…
organ development	953 out of 3741 genes, 25.5%	7333 out of 34727 genes, 21.1%		0	0	Solyc10g079090, Solyc07g049160, Solyc07g041230, Solyc02g081690, Solyc02g072500, Solyc07g045540, Solyc08g076030, Solyc04g007470, Solyc02g077050, Solyc01g111560, Solyc09g007760, Solyc01g005140, Solyc08g016500, Solyc11g008000, Solyc11g069240, Solyc03g082480, Solyc05g050970, Solyc02g071830, Solyc08g006790, Solyc05g016390, Solyc11g072500, Solyc01g067790, Solyc06g071680, Solyc05g007880, Solyc01g086920,…
response to osmotic stress	518 out of 3741 genes, 13.8%	3657 out of 34727 genes, 10.5%		0	0	Solyc05g007830, Solyc08g006110, Solyc04g071770, Solyc01g105660, Solyc06g053710, Solyc01g008440, Solyc12g098520, Solyc03g113270, Solyc01g094360, Solyc02g077620, Solyc03g006640, Solyc11g066840, Solyc11g065530, Solyc02g063250, Solyc02g036430, Solyc01g091690, Solyc03g007890, Solyc04g012050, Solyc11g010710, Solyc04g080790, Solyc10g055680, Solyc08g062210, Solyc02g085930, Solyc09g090040, Solyc10g005510,…
regulation of developmental process	834 out of 3741 genes, 22.3%	6320 out of 34727 genes, 18.2%		0	0	Solyc03g098430, Solyc06g073550, Solyc04g078140, Solyc03g118260, Solyc02g070280, Solyc11g062400, Solyc08g006110, Solyc03g025320, Solyc04g071770, Solyc08g008280, Solyc03g113270, Solyc01g094360, Solyc12g098440, Solyc03g123830, Solyc02g031790, Solyc06g072830, Solyc03g025560, Solyc04g081290, Solyc06g072340, Solyc05g014000, Solyc10g075030, Solyc01g008440, Solyc12g006370, Solyc02g036430, Solyc08g065790,…
DNA-dependent DNA replication	132 out of 3741 genes, 3.5%	678 out of 34727 genes, 2.0%		0	0	Solyc02g090990, Solyc09g008630, Solyc03g096890, Solyc04g082430, Solyc12g014490, Solyc10g074720, Solyc11g030550, Solyc11g067140, Solyc06g068060, Solyc04g078470, Solyc06g073610, Solyc04g045530, Solyc01g110130, Solyc03g032190, Solyc01g103960, Solyc04g082840, Solyc03g031900, Solyc05g056530, Solyc12g007200, Solyc02g086470, Solyc08g080510, Solyc03g093260, Solyc10g083310, Solyc08g042030, Solyc01g104490,…
response to hormone stimulus	783 out of 3741 genes, 20.9%	5884 out of 34727 genes, 16.9%		0	0	Solyc12g008520, Solyc07g005440, Solyc07g008250, Solyc01g091230, Solyc06g069180, Solyc12g009580, Solyc10g080990, Solyc07g043480, Solyc06g060970, Solyc02g089260, Solyc03g115220, Solyc08g067520, Solyc07g008590, Solyc02g065070, Solyc06g084100, Solyc09g091670, Solyc07g049530, Solyc01g105650, Solyc10g085550, Solyc04g074510, Solyc03g005330, Solyc01g096820, Solyc10g047110, Solyc01g097240, Solyc06g059730,…
DNA replication initiation	54 out of 3741 genes, 1.4%	189 out of 34727 genes, 0.5%		0	0	Solyc05g008620, Solyc07g065210, Solyc10g083310, Solyc03g093260, Solyc12g098630, Solyc09g092510, Solyc03g093700, Solyc02g070780, Solyc07g051930, Solyc04g081660, Solyc05g014540, Solyc08g042030, Solyc03g116920, Solyc09g074830, Solyc04g009020, Solyc11g040120, Solyc09g091650, Solyc01g104230, Solyc02g087980, Solyc09g007030, Solyc04g008600, Solyc04g011430, Solyc01g006100, Solyc03g119220, Solyc09g010060,…
nitrogen compound biosynthetic process	273 out of 3741 genes, 7.3%	1711 out of 34727 genes, 4.9%		0	0	Solyc07g025510, Solyc09g007520, Solyc07g062810, Solyc07g043580, Solyc02g094120, Solyc07g007590, Solyc02g089110, Solyc03g120680, Solyc07g049660, Solyc07g056070, Solyc12g056300, Solyc02g068430, Solyc02g080620, Solyc01g097950, Solyc01g110360, Solyc10g083170, Solyc03g120450, Solyc04g079830, Solyc05g012380, Solyc10g005320, Solyc01g105710, Solyc06g084140, Solyc02g014470, Solyc11g006590, Solyc09g082550,…
lipid metabolic process	727 out of 3741 genes, 19.4%	5426 out of 34727 genes, 15.6%		0	0	Solyc05g047590, Solyc06g051620, Solyc10g076710, Solyc03g095820, Solyc08g063090, Solyc12g100180, Solyc03g115560, Solyc08g075870, Solyc12g044920, Solyc07g053270, Solyc06g072740, Solyc12g010980, Solyc04g078290, Solyc05g005200, Solyc01g094790, Solyc09g083220, Solyc07g043500, Solyc06g062320, Solyc02g071130, Solyc10g076700, Solyc03g119530, Solyc03g007050, Solyc01g094580, Solyc06g008920, Solyc01g102300,…
intracellular signaling cascade	848 out of 3741 genes, 22.7%	6527 out of 34727 genes, 18.8%		0	0	Solyc09g011550, Solyc05g052760, Solyc01g095700, Solyc02g088070, Solyc02g085910, Solyc08g080940, Solyc04g074810, Solyc02g076750, Solyc01g081320, Solyc06g062360, Solyc11g066730, Solyc03g096870, Solyc09g089610, Solyc01g006560, Solyc01g005730, Solyc08g066320, Solyc07g061920, Solyc11g072600, Solyc02g084600, Solyc06g076350, Solyc10g084690, Solyc10g080100, Solyc07g056600, Solyc12g100000, Solyc04g064690,…
developmental process	1482 out of 3741 genes, 39.6%	12139 out of 34727 genes, 35.0%		0	0	Solyc11g040120, Solyc06g083470, Solyc02g088560, Solyc02g087200, Solyc02g093180, Solyc01g103120, Solyc08g005610, Solyc02g084440, Solyc05g026240, Solyc02g063430, Solyc09g060110, Solyc11g045240, Solyc03g123440, Solyc08g077110, Solyc05g014240, Solyc03g096050, Solyc07g051930, Solyc09g082790, Solyc04g078900, Solyc03g044150, Solyc08g065430, Solyc01g068490, Solyc11g012670, Solyc06g008960, Solyc01g006720,…
anatomical structure morphogenesis	824 out of 3741 genes, 22.0%	6327 out of 34727 genes, 18.2%		0	0	Solyc11g011880, Solyc03g119940, Solyc11g008520, Solyc01g005460, Solyc11g073120, Solyc11g071730, Solyc02g091470, Solyc02g085340, Solyc01g081540, Solyc02g087830, Solyc10g051390, Solyc04g006960, Solyc05g056120, Solyc01g006950, Solyc09g005560, Solyc11g012580, Solyc04g079700, Solyc09g074570, Solyc08g007080, Solyc07g052510, Solyc03g098250, Solyc01g102520, Solyc07g006350, Solyc08g008030, Solyc07g061730,…
regulation of DNA metabolic process	135 out of 3741 genes, 3.6%	732 out of 34727 genes, 2.1%		0	0	Solyc07g053980, Solyc03g116920, Solyc04g051490, Solyc06g072830, Solyc01g088390, Solyc07g065210, Solyc06g008210, Solyc06g065450, Solyc03g119220, Solyc02g093760, Solyc02g087980, Solyc04g011650, Solyc10g055680, Solyc06g076860, Solyc06g068510, Solyc06g008840, Solyc04g064860, Solyc04g011560, Solyc03g096870, Solyc06g071600, Solyc03g098030, Solyc07g061920, Solyc01g088380, Solyc09g082500, Solyc09g007330,…
regulation of biological quality	893 out of 3741 genes, 23.9%	6939 out of 34727 genes, 20.0%		0	0	Solyc06g060830, Solyc07g049550, Solyc08g066020, Solyc10g008200, Solyc06g075150, Solyc03g025470, Solyc02g090380, Solyc04g081890, Solyc02g032660, Solyc08g005520, Solyc02g021680, Solyc11g017440, Solyc07g065270, Solyc12g014570, Solyc07g008560, Solyc07g049430, Solyc02g071360, Solyc02g065250, Solyc01g098690, Solyc02g089130, Solyc04g056410, Solyc03g078770, Solyc08g006160, Solyc07g064180, Solyc06g084070,…
regulation of multicellular organismal process	544 out of 3741 genes, 14.5%	3963 out of 34727 genes, 11.4%		0	0	Solyc11g071300, Solyc03g033660, Solyc09g092710, Solyc11g044940, Solyc04g080200, Solyc01g107670, Solyc12g013770, Solyc01g106460, Solyc01g087050, Solyc03g123400, Solyc10g054820, Solyc02g070780, Solyc02g072440, Solyc05g050700, Solyc10g080940, Solyc06g075960, Solyc02g092600, Solyc09g042260, Solyc02g080400, Solyc09g065240, Solyc06g065190, Solyc05g006420, Solyc08g023280, Solyc02g084860, Solyc01g098980,…
response to carbohydrate stimulus	538 out of 3741 genes, 14.4%	3915 out of 34727 genes, 11.3%		0	0	Solyc11g062400, Solyc08g066360, Solyc08g006110, Solyc04g071770, Solyc03g117250, Solyc01g105660, Solyc03g098430, Solyc08g013940, Solyc02g083860, Solyc01g008440, Solyc06g053710, Solyc10g075030, Solyc12g098520, Solyc08g008280, Solyc03g113270, Solyc02g031790, Solyc12g094410, Solyc03g083460, Solyc07g009380, Solyc01g005210, Solyc11g065530, Solyc01g073720, Solyc04g058110, Solyc02g089520, Solyc04g012050,…
nitrogen compound metabolic process	563 out of 3741 genes, 15.0%	4126 out of 34727 genes, 11.9%		0	0	Solyc03g078800, Solyc03g098210, Solyc03g080190, Solyc09g007760, Solyc01g111560, Solyc01g005140, Solyc11g008000, Solyc03g095310, Solyc05g050970, Solyc02g067180, Solyc09g090900, Solyc11g061980, Solyc08g006790, Solyc05g016390, Solyc12g006380, Solyc11g072500, Solyc03g078770, Solyc08g006160, Solyc07g064180, Solyc05g007880, Solyc09g075120, Solyc07g008560, Solyc02g071360, Solyc01g098690, Solyc02g065250,…
serine family amino acid metabolic process	156 out of 3741 genes, 4.2%	887 out of 34727 genes, 2.6%		0	0	Solyc02g065250, Solyc01g102300, Solyc06g060760, Solyc10g082030, Solyc10g076700, Solyc06g066640, Solyc02g071360, Solyc10g086190, Solyc10g006230, Solyc12g014490, Solyc11g017440, Solyc05g007590, Solyc12g006820, Solyc10g008200, Solyc04g082630, Solyc04g082830, Solyc07g049550, Solyc08g014130, Solyc04g072760, Solyc01g006540, Solyc05g047590, Solyc03g095820, Solyc01g005140, Solyc03g115560, Solyc12g013710,…
regulation of biological process	1669 out of 3741 genes, 44.6%	13875 out of 34727 genes, 40.0%		0	0	Solyc09g092240, Solyc01g008820, Solyc03g096670, Solyc06g068060, Solyc05g012040, Solyc12g007300, Solyc02g065250, Solyc11g072490, Solyc01g098690, Solyc10g006830, Solyc03g120810, Solyc02g021680, Solyc11g017440, Solyc02g081210, Solyc07g065270, Solyc03g031900, Solyc02g090380, Solyc05g056530, Solyc06g075150, Solyc12g005300, Solyc04g074310, Solyc06g074530, Solyc04g081890, Solyc04g040170, Solyc10g081320,…
cellular nitrogen compound metabolic process	523 out of 3741 genes, 14.0%	3803 out of 34727 genes, 11.0%		0	0	Solyc09g075120, Solyc05g007880, Solyc07g064180, Solyc08g006160, Solyc03g078770, Solyc12g006380, Solyc11g072500, Solyc11g061980, Solyc05g016390, Solyc09g090900, Solyc02g067180, Solyc05g050970, Solyc03g095310, Solyc11g008000, Solyc01g005140, Solyc01g111560, Solyc09g007760, Solyc03g080190, Solyc03g098210, Solyc03g078800, Solyc04g082830, Solyc01g010050, Solyc07g049550, Solyc10g086290, Solyc04g081890,…
response to external stimulus	812 out of 3741 genes, 21.7%	6280 out of 34727 genes, 18.1%		0	0	Solyc07g054210, Solyc05g013750, Solyc02g092820, Solyc00g050430, Solyc01g096880, Solyc03g093470, Solyc02g089060, Solyc07g065820, Solyc12g042480, Solyc01g005440, Solyc08g065350, Solyc09g092450, Solyc08g062360, Solyc04g055260, Solyc09g082710, Solyc08g067340, Solyc11g071970, Solyc06g066770, Solyc11g006300, Solyc11g044560, Solyc07g043170, Solyc10g076480, Solyc01g006560, Solyc03g096870, Solyc11g066730,…
monocarboxylic acid metabolic process	639 out of 3741 genes, 17.1%	4805 out of 34727 genes, 13.8%		0	0	Solyc07g062810, Solyc07g043580, Solyc11g065250, Solyc06g011530, Solyc07g049660, Solyc09g009440, Solyc11g010450, Solyc06g035970, Solyc10g005510, Solyc01g106440, Solyc08g067360, Solyc01g099160, Solyc11g066410, Solyc04g081560, Solyc03g120450, Solyc12g009440, Solyc08g081140, Solyc02g078170, Solyc04g079830, Solyc01g105300, Solyc07g049670, Solyc06g006080, Solyc04g079090, Solyc05g050360, Solyc04g015630,…
amine biosynthetic process	242 out of 3741 genes, 6.5%	1553 out of 34727 genes, 4.5%		0	0	Solyc07g066120, Solyc12g099090, Solyc06g006100, Solyc07g061940, Solyc11g062400, Solyc12g044250, Solyc03g019820, Solyc02g062340, Solyc01g088310, Solyc08g077140, Solyc02g077620, Solyc03g123830, Solyc04g009960, Solyc10g079500, Solyc06g069730, Solyc01g105050, Solyc10g054440, Solyc11g017240, Solyc07g054210, Solyc07g007750, Solyc02g036430, Solyc10g085020, Solyc00g059500, Solyc12g005940, Solyc02g071790,…
serine family amino acid biosynthetic process	127 out of 3741 genes, 3.4%	700 out of 34727 genes, 2.0%		0	0	Solyc01g101060, Solyc01g009990, Solyc11g011210, Solyc02g081190, Solyc07g026650, Solyc06g071480, Solyc01g081540, Solyc10g054910, Solyc10g049890, Solyc12g044330, Solyc01g091380, Solyc03g051790, Solyc06g076510, Solyc03g007130, Solyc12g043030, Solyc02g092620, Solyc11g008820, Solyc10g055630, Solyc02g082830, Solyc07g049530, Solyc07g064970, Solyc11g006070, Solyc06g075650, Solyc02g093080, Solyc09g082060,…
cell communication	1097 out of 3741 genes, 29.3%	8803 out of 34727 genes, 25.3%		0	0	Solyc02g079860, Solyc08g007230, Solyc02g063320, Solyc01g095970, Solyc09g055570, Solyc08g066040, Solyc09g082320, Solyc07g061730, Solyc12g096570, Solyc05g055160, Solyc06g073390, Solyc06g084140, Solyc09g083100, Solyc02g072540, Solyc12g009560, Solyc01g094590, Solyc04g071860, Solyc07g054830, Solyc05g056120, Solyc09g011080, Solyc01g110110, Solyc01g006950, Solyc04g012060, Solyc01g102520, Solyc11g010550,…
response to other organism	736 out of 3741 genes, 19.7%	5651 out of 34727 genes, 16.3%		0	0	Solyc05g050500, Solyc01g009160, Solyc08g065220, Solyc07g043480, Solyc04g016470, Solyc01g091230, Solyc02g065070, Solyc06g084100, Solyc01g096720, Solyc09g091670, Solyc12g007320, Solyc02g092800, Solyc11g019910, Solyc02g089260, Solyc12g014110, Solyc07g008590, Solyc01g097240, Solyc10g047110, Solyc01g096820, Solyc06g059730, Solyc07g064160, Solyc12g094640, Solyc04g051690, Solyc01g106330, Solyc02g094000,…
amino acid metabolic process	381 out of 3741 genes, 10.2%	2674 out of 34727 genes, 7.7%		0	0	Solyc02g080620, Solyc08g007230, Solyc07g056070, Solyc12g056300, Solyc06g059850, Solyc07g007590, Solyc01g005540, Solyc04g025530, Solyc03g120680, Solyc06g011530, Solyc09g007520, Solyc02g067690, Solyc07g043580, Solyc07g062810, Solyc07g025510, Solyc02g094120, Solyc04g055050, Solyc09g082550, Solyc09g011570, Solyc07g006350, Solyc07g053120, Solyc04g005450, Solyc02g014470, Solyc06g084140, Solyc01g105710,…
amino acid derivative metabolic process	397 out of 3741 genes, 10.6%	2805 out of 34727 genes, 8.1%		0	0	Solyc06g074800, Solyc05g009270, Solyc01g107810, Solyc07g054860, Solyc04g014830, Solyc05g050770, Solyc01g087240, Solyc10g052500, Solyc04g017720, Solyc03g120720, Solyc11g019910, Solyc10g005840, Solyc03g115220, Solyc04g058000, Solyc04g076060, Solyc01g087050, Solyc01g106460, Solyc07g043480, Solyc08g078640, Solyc10g084640, Solyc06g035760, Solyc02g079710, Solyc01g065530, Solyc10g052490, Solyc04g071900,…
cellular amine metabolic process	488 out of 3741 genes, 13.0%	3559 out of 34727 genes, 10.2%		0	0	Solyc12g044330, Solyc04g071900, Solyc07g017680, Solyc01g102410, Solyc11g069570, Solyc02g067340, Solyc02g081190, Solyc11g011210, Solyc02g086880, Solyc02g005180, Solyc06g075650, Solyc11g006070, Solyc07g017600, Solyc02g094000, Solyc09g011870, Solyc08g081550, Solyc01g110640, Solyc11g010420, Solyc11g010850, Solyc02g089620, Solyc01g098980, Solyc12g094640, Solyc03g007130, Solyc04g074510, Solyc03g005330,…
water transport	142 out of 3741 genes, 3.8%	813 out of 34727 genes, 2.3%		0	0	Solyc02g093080, Solyc06g075650, Solyc07g043230, Solyc07g017600, Solyc05g053620, Solyc09g014480, Solyc03g005330, Solyc08g061500, Solyc07g049530, Solyc03g123630, Solyc02g089120, Solyc10g055630, Solyc11g008820, Solyc12g044330, Solyc04g064620, Solyc03g082470, Solyc11g005560, Solyc02g081190, Solyc03g115610, Solyc06g053760, Solyc06g072620, Solyc02g085600, Solyc01g107670, Solyc02g062460, Solyc01g091230,…
fluid transport	142 out of 3741 genes, 3.8%	813 out of 34727 genes, 2.3%		0	0	Solyc01g099880, Solyc01g086920, Solyc07g064180, Solyc08g077780, Solyc10g086760, Solyc05g050970, Solyc06g072710, Solyc01g094790, Solyc09g007760, Solyc02g062500, Solyc08g066840, Solyc02g077050, Solyc05g047590, Solyc12g088190, Solyc03g116620, Solyc04g049920, Solyc07g049550, Solyc10g012360, Solyc06g006110, Solyc06g007240, Solyc04g071650, Solyc02g072240, Solyc03g123790, Solyc11g065830, Solyc11g072910,…
cell proliferation	169 out of 3741 genes, 4.5%	1013 out of 34727 genes, 2.9%		0	0	Solyc08g005450, Solyc03g093700, Solyc07g051930, Solyc03g005620, Solyc04g081660, Solyc05g014540, Solyc04g008820, Solyc01g105710, Solyc02g089350, Solyc09g018060, Solyc12g098630, Solyc04g015690, Solyc12g009560, Solyc09g083100, Solyc03g114210, Solyc08g066050, Solyc06g007910, Solyc01g086930, Solyc11g006230, Solyc01g009040, Solyc09g010060, Solyc01g096750, Solyc11g040120, Solyc12g056300, Solyc01g104230,…
regulation of hormone levels	375 out of 3741 genes, 10.0%	2649 out of 34727 genes, 7.6%		0	0	Solyc04g051190, Solyc12g056920, Solyc01g065980, Solyc04g079570, Solyc12g006790, Solyc08g078190, Solyc06g076110, Solyc02g093080, Solyc11g008820, Solyc02g089120, Solyc01g091640, Solyc11g045520, Solyc02g093050, Solyc08g061500, Solyc07g053030, Solyc03g093550, Solyc02g092620, Solyc04g081590, Solyc09g089580, Solyc12g088390, Solyc09g092270, Solyc06g071480, Solyc07g052880, Solyc09g030450, Solyc09g018230,…
reproductive structure development	679 out of 3741 genes, 18.2%	5206 out of 34727 genes, 15.0%		0	0	Solyc03g025220, Solyc02g070450, Solyc03g120620, Solyc08g014120, Solyc09g083220, Solyc02g069770, Solyc12g006240, Solyc04g076220, Solyc09g007030, Solyc05g025510, Solyc01g094790, Solyc02g089340, Solyc12g014140, Solyc02g071350, Solyc06g074110, Solyc12g014490, Solyc03g007430, Solyc03g007050, Solyc12g056590, Solyc08g007370, Solyc08g014440, Solyc01g102300, Solyc02g085630, Solyc02g071740, Solyc11g067300,…
response to nematode	108 out of 3741 genes, 2.9%	583 out of 34727 genes, 1.7%		0	0	Solyc06g059730, Solyc07g006730, Solyc02g079220, Solyc07g017600, Solyc04g051690, Solyc07g043230, Solyc07g064970, Solyc09g042260, Solyc03g123630, Solyc11g008820, Solyc05g014390, Solyc10g055630, Solyc03g007130, Solyc07g008520, Solyc01g091380, Solyc12g095810, Solyc03g083770, Solyc10g054100, Solyc07g064170, Solyc01g098500, Solyc02g005180, Solyc01g081540, Solyc08g062490, Solyc10g078370, Solyc04g074070,…
cysteine biosynthetic process	118 out of 3741 genes, 3.2%	654 out of 34727 genes, 1.9%		0	0	Solyc08g006160, Solyc06g062320, Solyc09g083220, Solyc07g007760, Solyc04g063210, Solyc01g094790, Solyc10g050160, Solyc10g086760, Solyc02g067180, Solyc05g050970, Solyc11g072500, Solyc09g074630, Solyc10g086640, Solyc08g066840, Solyc01g105050, Solyc07g007750, Solyc07g054210, Solyc01g005140, Solyc09g007760, Solyc12g013710, Solyc02g062500, Solyc03g115560, Solyc03g019820, Solyc01g088310, Solyc02g062340,…
reproductive developmental process	702 out of 3741 genes, 18.8%	5412 out of 34727 genes, 15.6%		0	0	Solyc03g116920, Solyc08g077140, Solyc11g010930, Solyc04g051490, Solyc11g008760, Solyc07g053980, Solyc04g007690, Solyc12g019410, Solyc10g083700, Solyc11g068910, Solyc10g051010, Solyc10g054440, Solyc01g111500, Solyc07g063610, Solyc06g009280, Solyc03g119220, Solyc01g014560, Solyc07g063450, Solyc01g108240, Solyc08g081690, Solyc02g065800, Solyc06g069000, Solyc01g006660, Solyc06g008590, Solyc06g071640,…
response to radiation	589 out of 3741 genes, 15.7%	4446 out of 34727 genes, 12.8%		0	0	Solyc02g093590, Solyc06g035970, Solyc07g065680, Solyc07g043580, Solyc07g005540, Solyc02g094120, Solyc05g047460, Solyc08g066050, Solyc02g080620, Solyc08g062210, Solyc04g081560, Solyc08g067360, Solyc04g079830, Solyc05g012380, Solyc03g093700, Solyc08g081140, Solyc09g061890, Solyc09g014900, Solyc02g014470, Solyc03g081240, Solyc04g007330, Solyc12g088340, Solyc03g115850, Solyc06g068700, Solyc03g114810,…
response to water deprivation	338 out of 3741 genes, 9.0%	2358 out of 34727 genes, 6.8%		0	0	Solyc06g066020, Solyc08g061250, Solyc08g077780, Solyc12g006380, Solyc11g008000, Solyc07g042520, Solyc04g077490, Solyc07g065320, Solyc06g084070, Solyc11g072860, Solyc08g062220, Solyc01g006540, Solyc04g076190, Solyc04g007470, Solyc02g081690, Solyc09g065480, Solyc09g007760, Solyc08g036640, Solyc02g090970, Solyc01g079260, Solyc08g016500, Solyc08g077210, Solyc11g010270, Solyc03g026280, Solyc11g065930,…
amino acid biosynthetic process	225 out of 3741 genes, 6.0%	1459 out of 34727 genes, 4.2%		0	0	Solyc12g008520, Solyc11g008590, Solyc03g005050, Solyc05g007050, Solyc04g064900, Solyc02g062460, Solyc09g008670, Solyc03g113460, Solyc02g063140, Solyc01g091320, Solyc08g065220, Solyc06g009780, Solyc10g054820, Solyc01g087730, Solyc02g078990, Solyc12g009200, Solyc04g017720, Solyc11g073130, Solyc03g120720, Solyc12g098810, Solyc12g096340, Solyc05g013150, Solyc05g009270, Solyc10g080940, Solyc07g064600,…
microtubule cytoskeleton organization	222 out of 3741 genes, 5.9%	1440 out of 34727 genes, 4.1%		0	0	Solyc08g006890, Solyc01g098460, Solyc06g005390, Solyc02g031790, Solyc11g020180, Solyc11g061960, Solyc05g021530, Solyc02g094100, Solyc06g008210, Solyc06g072340, Solyc06g072830, Solyc07g065210, Solyc11g071970, Solyc03g119220, Solyc03g123720, Solyc07g063610, Solyc01g080640, Solyc06g073550, Solyc04g049710, Solyc12g005050, Solyc01g087970, Solyc09g091650, Solyc12g096700, Solyc05g007830, Solyc06g052010,…
cysteine metabolic process	118 out of 3741 genes, 3.2%	659 out of 34727 genes, 1.9%		0	0	Solyc12g017250, Solyc10g076700, Solyc10g082030, Solyc02g065250, Solyc01g102300, Solyc06g060760, Solyc02g071360, Solyc06g066640, Solyc09g092670, Solyc06g074820, Solyc11g066730, Solyc04g080790, Solyc10g006230, Solyc10g086190, Solyc10g080680, Solyc05g007590, Solyc06g011350, Solyc12g014490, Solyc06g005750, Solyc11g017440, Solyc12g005940, Solyc10g085020, Solyc04g082630, Solyc10g008200, Solyc11g065530,…
regulation of cellular process	1517 out of 3741 genes, 40.6%	12658 out of 34727 genes, 36.5%		0	0	Solyc12g088390, Solyc09g098490, Solyc01g100460, Solyc07g045180, Solyc04g082220, Solyc06g073930, Solyc06g033850, Solyc06g075930, Solyc10g084050, Solyc07g044980, Solyc11g008720, Solyc02g085600, Solyc05g054210, Solyc09g018230, Solyc08g082200, Solyc09g005120, Solyc04g051350, Solyc08g042100, Solyc08g078190, Solyc09g072580, Solyc02g079170, Solyc01g010410, Solyc07g063110, Solyc06g005680, Solyc09g008230,…
histone H3-K9 methylation	64 out of 3741 genes, 1.7%	292 out of 34727 genes, 0.8%		0	0	Solyc08g042030, Solyc03g093260, Solyc07g065210, Solyc10g083310, Solyc08g068050, Solyc06g072830, Solyc06g065450, Solyc01g006100, Solyc09g007030, Solyc03g119220, Solyc08g062330, Solyc02g087980, Solyc11g030550, Solyc09g056130, Solyc06g068510, Solyc04g082430, Solyc12g014490, Solyc03g096890, Solyc02g062780, Solyc02g090990, Solyc03g096870, Solyc10g080100, Solyc02g069260, Solyc08g005420, Solyc11g010440,…
regulation of ion transport	103 out of 3741 genes, 2.8%	555 out of 34727 genes, 1.6%		0	0	Solyc12g017250, Solyc01g079470, Solyc01g107660, Solyc02g071740, Solyc03g097940, Solyc04g080060, Solyc07g018010, Solyc12g009570, Solyc11g066730, Solyc02g090990, Solyc03g123790, Solyc05g047600, Solyc06g062360, Solyc03g096890, Solyc12g006820, Solyc02g089520, Solyc03g095860, Solyc12g010380, Solyc08g005520, Solyc06g006110, Solyc07g056140, Solyc07g061920, Solyc04g082630, Solyc12g088190, Solyc03g083440,…
response to water	338 out of 3741 genes, 9.0%	2370 out of 34727 genes, 6.8%		0	0	Solyc01g110440, Solyc12g009840, Solyc01g014840, Solyc01g106630, Solyc01g006720, Solyc01g068490, Solyc03g026020, Solyc04g074700, Solyc06g007120, Solyc01g098500, Solyc05g018510, Solyc07g017780, Solyc05g012210, Solyc01g095740, Solyc11g012980, Solyc08g062490, Solyc11g072840, Solyc05g005290, Solyc01g096370, Solyc06g005420, Solyc12g100060, Solyc02g087200, Solyc02g064960, Solyc01g096320, Solyc08g036660,…
cellular alcohol metabolic process	382 out of 3741 genes, 10.2%	2734 out of 34727 genes, 7.9%		0	0	Solyc02g067010, Solyc08g066840, Solyc12g013710, Solyc02g086470, Solyc05g009500, Solyc10g076710, Solyc06g051620, Solyc05g047590, Solyc11g066160, Solyc01g102490, Solyc09g009830, Solyc06g082150, Solyc08g006030, Solyc01g094790, Solyc06g072710, Solyc06g072740, Solyc07g053270, Solyc05g051220, Solyc11g072910, Solyc07g054300, Solyc11g065830, Solyc09g097960, Solyc12g096660, Solyc01g081490, Solyc11g066950,…
cellular component organization	1400 out of 3741 genes, 37.4%	11618 out of 34727 genes, 33.5%		0	0	Solyc01g111560, Solyc09g007760, Solyc02g090970, Solyc02g077050, Solyc03g026280, Solyc07g045540, Solyc03g080190, Solyc05g013680, Solyc04g007470, Solyc10g024320, Solyc07g049160, Solyc02g090930, Solyc03g098210, Solyc07g009530, Solyc06g071680, Solyc01g086920, Solyc09g075120, Solyc02g071830, Solyc03g082480, Solyc12g006380, Solyc01g103930, Solyc01g067790, Solyc05g016390, Solyc04g063360, Solyc02g081210,…
aromatic compound biosynthetic process	383 out of 3741 genes, 10.2%	2751 out of 34727 genes, 7.9%		0	0	Solyc06g061080, Solyc09g091510, Solyc08g076060, Solyc08g081540, Solyc04g054710, Solyc09g097960, Solyc01g102300, Solyc07g005840, Solyc11g068940, Solyc02g082050, Solyc12g007030, Solyc07g008410, Solyc10g086180, Solyc02g072240, Solyc09g065100, Solyc12g006820, Solyc03g025220, Solyc03g033790, Solyc12g013710, Solyc07g006570, Solyc08g082110, Solyc12g100180, Solyc12g014010, Solyc12g036390, Solyc10g044680,…
regulation of meristem development	198 out of 3741 genes, 5.3%	1268 out of 34727 genes, 3.7%		0	0	Solyc01g091230, Solyc08g006550, Solyc11g044940, Solyc04g064900, Solyc10g007800, Solyc04g008650, Solyc02g067230, Solyc10g076790, Solyc04g079430, Solyc01g087050, Solyc11g066920, Solyc01g107670, Solyc02g068760, Solyc08g066500, Solyc12g013770, Solyc02g072440, Solyc12g098810, Solyc07g008590, Solyc10g085570, Solyc01g109650, Solyc03g124110, Solyc02g083760, Solyc06g009780, Solyc06g008300, Solyc01g109500,…
cellular developmental process	771 out of 3741 genes, 20.6%	6053 out of 34727 genes, 17.4%		0	0	Solyc10g079410, Solyc06g083760, Solyc01g010020, Solyc10g083500, Solyc08g077990, Solyc04g009910, Solyc09g092520, Solyc02g086840, Solyc10g085680, Solyc02g067340, Solyc04g071660, Solyc10g085550, Solyc09g074730, Solyc01g091480, Solyc02g094000, Solyc11g012720, Solyc04g051690, Solyc07g045350, Solyc05g005570, Solyc06g059730, Solyc01g096820, Solyc10g047110, Solyc07g008590, Solyc01g094880, Solyc03g065250,…
amino acid derivative biosynthetic process	310 out of 3741 genes, 8.3%	2161 out of 34727 genes, 6.2%		0	0	Solyc02g093180, Solyc01g096370, Solyc03g122190, Solyc02g088560, Solyc08g036660, Solyc12g099290, Solyc08g005050, Solyc02g063430, Solyc08g077110, Solyc03g096050, Solyc10g083970, Solyc05g013460, Solyc06g062600, Solyc02g093280, Solyc12g013620, Solyc01g094140, Solyc04g078360, Solyc11g005650, Solyc01g110440, Solyc03g025870, Solyc09g059170, Solyc10g009550, Solyc12g005350, Solyc06g062290, Solyc04g016230,…
tissue development	589 out of 3741 genes, 15.7%	4492 out of 34727 genes, 12.9%		0	0	Solyc09g061890, Solyc08g081140, Solyc03g093700, Solyc08g082630, Solyc08g016050, Solyc12g014350, Solyc04g079830, Solyc06g062880, Solyc04g079710, Solyc07g025510, Solyc07g043580, Solyc05g047460, Solyc08g066050, Solyc07g005540, Solyc11g065250, Solyc09g010060, Solyc06g035970, Solyc03g114940, Solyc04g081560, Solyc02g085930, Solyc07g026650, Solyc07g005210, Solyc08g079740, Solyc02g062680, Solyc07g055100,…
response to light stimulus	555 out of 3741 genes, 14.8%	4203 out of 34727 genes, 12.1%		0	0	Solyc04g080790, Solyc04g009640, Solyc04g064860, Solyc11g010710, Solyc08g006570, Solyc00g027770, Solyc07g018190, Solyc01g107660, Solyc09g092670, Solyc11g065530, Solyc05g005550, Solyc11g066840, Solyc05g010060, Solyc03g083460, Solyc03g044090, Solyc03g007890, Solyc02g089520, Solyc02g036430, Solyc01g091690, Solyc02g063250, Solyc12g098520, Solyc05g010320, Solyc05g014000, Solyc02g083860, Solyc01g094360,…
sulfur amino acid biosynthetic process	159 out of 3741 genes, 4.3%	979 out of 34727 genes, 2.8%		0	0	Solyc03g121060, Solyc09g092670, Solyc06g074820, Solyc02g087000, Solyc12g017250, Solyc06g052010, Solyc10g080680, Solyc06g011350, Solyc06g005750, Solyc11g066730, Solyc04g080790, Solyc10g085020, Solyc02g071790, Solyc12g005940, Solyc02g069490, Solyc02g064720, Solyc11g065530, Solyc06g068270, Solyc01g088310, Solyc02g062340, Solyc03g019820, Solyc02g077620, Solyc10g079500, Solyc06g069730, Solyc01g105050,…
isoprenoid metabolic process	243 out of 3741 genes, 6.5%	1633 out of 34727 genes, 4.7%		0	0	Solyc08g079280, Solyc04g079640, Solyc10g084340, Solyc04g078140, Solyc07g056160, Solyc11g044560, Solyc06g083490, Solyc11g006300, Solyc04g015490, Solyc03g111730, Solyc08g005650, Solyc08g006110, Solyc01g088310, Solyc02g062340, Solyc09g092450, Solyc08g065350, Solyc08g065970, Solyc10g085500, Solyc12g056830, Solyc02g031790, Solyc02g083860, Solyc10g083700, Solyc03g025560, Solyc12g100160, Solyc01g007100,…
sulfur compound biosynthetic process	181 out of 3741 genes, 4.8%	1149 out of 34727 genes, 3.3%		0	0	Solyc10g054910, Solyc04g050050, Solyc10g054100, Solyc10g085920, Solyc01g091380, Solyc01g010650, Solyc01g009990, Solyc01g101060, Solyc07g026650, Solyc05g010420, Solyc01g081540, Solyc02g087830, Solyc09g065640, Solyc04g055200, Solyc09g082060, Solyc09g061250, Solyc05g005720, Solyc12g043030, Solyc02g062610, Solyc09g083050, Solyc07g064970, Solyc10g083970, Solyc01g006450, Solyc11g065180, Solyc09g082550,…
sulfur amino acid metabolic process	240 out of 3741 genes, 6.4%	1614 out of 34727 genes, 4.6%		0	0	Solyc03g114210, Solyc07g053120, Solyc07g006350, Solyc11g065180, Solyc09g082550, Solyc03g096050, Solyc10g083970, Solyc07g061730, Solyc11g006590, Solyc02g093280, Solyc02g089350, Solyc01g105710, Solyc06g084140, Solyc02g014470, Solyc04g079830, Solyc01g110360, Solyc03g120450, Solyc03g121610, Solyc08g066620, Solyc01g097950, Solyc01g010360, Solyc08g007230, Solyc03g117120, Solyc02g088560, Solyc03g122190,…
phytosteroid biosynthetic process	89 out of 3741 genes, 2.4%	474 out of 34727 genes, 1.4%		0	0	Solyc02g064830, Solyc03g116280, Solyc07g065540, Solyc10g006610, Solyc08g016050, Solyc04g078900, Solyc10g005840, Solyc03g114210, Solyc07g006350, Solyc07g055350, Solyc09g091670, Solyc05g009270, Solyc10g080940, Solyc08g081190, Solyc06g075220, Solyc06g051750, Solyc02g088390, Solyc07g055440, Solyc04g064900, Solyc04g008650, Solyc12g099260, Solyc10g005820, Solyc08g005610, Solyc12g006860, Solyc10g076790,…
brassinosteroid biosynthetic process	89 out of 3741 genes, 2.4%	474 out of 34727 genes, 1.4%		0	0	Solyc07g053530, Solyc02g067560, Solyc12g006820, Solyc04g081300, Solyc03g096290, Solyc10g085020, Solyc06g068270, Solyc05g009100, Solyc02g089160, Solyc03g120800, Solyc01g108210, Solyc02g085360, Solyc02g069490, Solyc03g095490, Solyc02g092790, Solyc07g043460, Solyc10g055680, Solyc12g008840, Solyc09g013070, Solyc02g021680, Solyc06g005750, Solyc10g086760, Solyc03g095310, Solyc07g056160, Solyc07g065530,…
isoprenoid biosynthetic process	219 out of 3741 genes, 5.9%	1450 out of 34727 genes, 4.2%		0	0	Solyc11g045520, Solyc07g040990, Solyc05g017760, Solyc01g091640, Solyc01g105870, Solyc07g045350, Solyc12g094640, Solyc01g098980, Solyc02g084860, Solyc11g010850, Solyc04g051190, Solyc06g053960, Solyc12g009260, Solyc04g049800, Solyc02g093080, Solyc03g118790, Solyc03g112010, Solyc05g047580, Solyc01g102950, Solyc08g063130, Solyc02g081360, Solyc03g082470, Solyc10g005820, Solyc08g078040, Solyc06g035760,…
negative regulation of megakaryocyte differentiation	10 out of 3741 genes, 0.3%	14 out of 34727 genes, 0.0%		0	0	Solyc06g005430, Solyc06g075960, Solyc04g011390, Solyc11g072860, Solyc06g005420, Solyc06g075830, Solyc06g075930, Solyc11g072840, Solyc05g054610, Solyc11g066160
establishment or maintenance of chromatin architecture	298 out of 3741 genes, 8.0%	2084 out of 34727 genes, 6.0%		0	0	Solyc06g084090, Solyc09g007330, Solyc11g005550, Solyc09g082500, Solyc12g094410, Solyc11g066840, Solyc07g065600, Solyc08g007530, Solyc09g090320, Solyc06g062900, Solyc06g008840, Solyc06g068510, Solyc11g010710, Solyc06g082070, Solyc09g074300, Solyc01g079290, Solyc04g080790, Solyc06g065450, Solyc03g118260, Solyc01g096850, Solyc09g007460, Solyc02g093760, Solyc12g056540, Solyc03g114410, Solyc00g059100,…
cellular process	2622 out of 3741 genes, 70.1%	23063 out of 34727 genes, 66.4%		0	0	Solyc01g091850, Solyc11g067270, Solyc12g015770, Solyc08g077990, Solyc08g063130, Solyc07g049680, Solyc11g010420, Solyc07g045350, Solyc10g047110, Solyc08g005120, Solyc01g097240, Solyc10g051140, Solyc05g012100, Solyc04g009500, Solyc10g085660, Solyc03g123630, Solyc01g105650, Solyc09g074730, Solyc02g083130, Solyc03g006980, Solyc03g005330, Solyc04g071660, Solyc04g074510, Solyc01g105870, Solyc10g085550,…
g094480, Solyc02g082260, Solyc07g024070, Solyc04g050170, Solyc06g082370, Solyc04g015090, Solyc03g006210, Solyc08g005660, Solyc02g069670, Solyc02g064960, Solyc04g005070, Solyc10g083530, Solyc09g064940, Solyc06g007910, Solyc08g013740, Solyc01g044520, Solyc05g052840, Solyc04g074810, Solyc09g009420, Solyc08g076370, Solyc04g005590, Solyc08g067070, Solyc11g066730, Solyc03g096870, Solyc02g005060, Solyc1…
primary metabolic process	2264 out of 3741 genes, 60.5%	19671 out of 34727 genes, 56.6%		0	0	Solyc04g007320, Solyc01g106880, Solyc12g014140, Solyc09g091510, Solyc12g014490, Solyc02g071350, Solyc12g056590, Solyc08g014440, Solyc01g079940, Solyc12g056600, Solyc02g071740, Solyc05g008090, Solyc02g091680, Solyc03g120380, Solyc11g008940, Solyc02g086470, Solyc01g097270, Solyc02g070450, Solyc05g006770, Solyc03g120620, Solyc01g080150, Solyc08g014120, Solyc07g043500, Solyc09g083440, Solyc12g005020,…
g068240, Solyc10g005100, Solyc11g010710, Solyc12g014530, Solyc04g064860, Solyc04g015030, Solyc10g079480, Solyc10g080680, Solyc02g092790, Solyc01g105310, Solyc05g006020, Solyc09g092670, Solyc08g079860, Solyc12g095800, Solyc05g053430, Solyc05g009560, Solyc02g093320, Solyc01g005210, Solyc01g073720, Solyc12g094410, Solyc03g006640, Solyc05g010060, Solyc12g099160, Solyc09g007330, Solyc04g012050, Solyc0…
cell differentiation	724 out of 3741 genes, 19.4%	5692 out of 34727 genes, 16.4%		0	0	Solyc08g044260, Solyc02g090990, Solyc05g054090, Solyc03g116500, Solyc02g094010, Solyc05g054240, Solyc12g097010, Solyc07g005840, Solyc06g060760, Solyc12g088370, Solyc02g085360, Solyc12g005030, Solyc05g009100, Solyc07g008410, Solyc12g007030, Solyc12g007200, Solyc06g007240, Solyc04g071990, Solyc09g065100, Solyc06g072460, Solyc03g095860, Solyc01g103960, Solyc03g121180, Solyc08g066840, Solyc10g076990,…
signal transduction	938 out of 3741 genes, 25.1%	7570 out of 34727 genes, 21.8%		0	0	Solyc09g082320, Solyc02g071510, Solyc08g066040, Solyc09g055570, Solyc01g095970, Solyc09g007520, Solyc02g063320, Solyc10g008160, Solyc08g007230, Solyc08g082670, Solyc12g056300, Solyc02g092480, Solyc02g079860, Solyc07g045190, Solyc04g071860, Solyc01g094590, Solyc03g121070, Solyc04g077190, Solyc10g083170, Solyc09g011570, Solyc12g009560, Solyc02g072540, Solyc07g053120, Solyc09g083100, Solyc12g096570,…
organic acid biosynthetic process	258 out of 3741 genes, 6.9%	1775 out of 34727 genes, 5.1%		0	0	Solyc01g007100, Solyc07g054210, Solyc06g008210, Solyc00g050430, Solyc07g056670, Solyc11g008630, Solyc10g054440, Solyc02g089060, Solyc09g092450, Solyc02g062340, Solyc01g005440, Solyc08g067340, Solyc10g080870, Solyc04g055260, Solyc03g111730, Solyc04g015490, Solyc01g108240, Solyc11g044560, Solyc10g084340, Solyc01g006560, Solyc07g018010, Solyc08g080940, Solyc06g005750, Solyc06g082990, Solyc02g076750,…
carboxylic acid biosynthetic process	258 out of 3741 genes, 6.9%	1775 out of 34727 genes, 5.1%		0	0	Solyc02g064980, Solyc05g011940, Solyc02g085340, Solyc03g117870, Solyc01g010700, Solyc01g081540, Solyc01g009990, Solyc11g069940, Solyc01g110110, Solyc03g115850, Solyc01g088170, Solyc11g006590, Solyc06g073730, Solyc07g061730, Solyc07g049670, Solyc01g006450, Solyc01g110360, Solyc10g083170, Solyc08g081140, Solyc01g097950, Solyc01g094590, Solyc04g079830, Solyc04g076960, Solyc08g067360, Solyc01g099160,…
response to inorganic substance	434 out of 3741 genes, 11.6%	3227 out of 34727 genes, 9.3%		0	0	Solyc11g069400, Solyc07g056460, Solyc01g105370, Solyc10g051390, Solyc07g026650, Solyc02g087880, Solyc09g014730, Solyc03g114860, Solyc01g112170, Solyc06g073080, Solyc10g054910, Solyc08g066310, Solyc07g008470, Solyc02g090040, Solyc11g071470, Solyc02g091470, Solyc02g085340, Solyc01g098000, Solyc03g113210, Solyc12g043030, Solyc07g052510, Solyc05g050360, Solyc02g082830, Solyc04g012060, Solyc01g079150,…
response to abscisic acid stimulus	446 out of 3741 genes, 11.9%	3328 out of 34727 genes, 9.6%		0	0	Solyc06g071680, Solyc04g077490, Solyc06g084070, Solyc08g077170, Solyc08g061250, Solyc06g066020, Solyc08g077780, Solyc11g008000, Solyc09g007760, Solyc01g111560, Solyc08g036640, Solyc02g062500, Solyc01g100630, Solyc02g090970, Solyc02g091080, Solyc01g079260, Solyc08g016500, Solyc08g077210, Solyc11g010270, Solyc03g026280, Solyc01g006540, Solyc03g080190, Solyc04g076190, Solyc07g041230, Solyc02g081690,…
anaphase	80 out of 3741 genes, 2.1%	421 out of 34727 genes, 1.2%		0	0	Solyc01g091480, Solyc07g064970, Solyc03g007130, Solyc11g012580, Solyc01g098980, Solyc01g006950, Solyc08g082070, Solyc09g057630, Solyc08g079740, Solyc07g049680, Solyc02g062680, Solyc06g083760, Solyc06g053760, Solyc10g080950, Solyc01g106750, Solyc06g043150, Solyc11g071730, Solyc03g082470, Solyc01g091380, Solyc09g075480, Solyc01g009040, Solyc09g010060, Solyc09g074830, Solyc01g096750, Solyc03g082860,…
Golgi organization	152 out of 3741 genes, 4.1%	948 out of 34727 genes, 2.7%		0	0	Solyc02g092620, Solyc05g008260, Solyc07g049530, Solyc11g008820, Solyc10g055630, Solyc02g089120, Solyc06g076110, Solyc02g093080, Solyc06g075650, Solyc08g075960, Solyc01g098980, Solyc02g081190, Solyc11g005560, Solyc02g085600, Solyc06g072620, Solyc10g084050, Solyc12g044330, Solyc10g081940, Solyc11g044940, Solyc04g064900, Solyc05g013300, Solyc10g005820, Solyc01g065530, Solyc11g071300, Solyc01g107670,…
negative regulation of biological process	997 out of 3741 genes, 26.7%	8120 out of 34727 genes, 23.4%		0	0	Solyc08g078190, Solyc06g053960, Solyc09g083420, Solyc03g114690, Solyc08g042100, Solyc07g063110, Solyc05g013960, Solyc06g005680, Solyc04g079570, Solyc01g065980, Solyc04g078650, Solyc02g079170, Solyc04g081900, Solyc12g088040, Solyc03g093550, Solyc08g061500, Solyc06g048900, Solyc11g008540, Solyc01g088740, Solyc07g040990, Solyc12g088390, Solyc09g098490, Solyc11g018610, Solyc09g089580, Solyc01g100460,…
metabolic process	2444 out of 3741 genes, 65.3%	21410 out of 34727 genes, 61.7%		0	0	Solyc01g110540, Solyc02g068680, Solyc01g098500, Solyc05g007080, Solyc12g013960, Solyc05g051510, Solyc05g007780, Solyc02g082180, Solyc12g096670, Solyc11g006270, Solyc04g077450, Solyc11g071660, Solyc06g068910, Solyc04g074700, Solyc03g007900, Solyc01g110440, Solyc05g053320, Solyc01g095160, Solyc01g056780, Solyc00g021630, Solyc01g010720, Solyc03g071620, Solyc04g078360, Solyc12g015780, Solyc01g010360,…
g097950, Solyc04g018100, Solyc09g082550, Solyc05g055790, Solyc03g044590, Solyc04g082090, Solyc02g069240, Solyc06g073730, Solyc03g083720, Solyc01g106010, Solyc02g071510, Solyc01g105450, Solyc07g054430, Solyc12g044820, Solyc04g016010, Solyc11g007840, Solyc08g082670, Solyc07g045190, Solyc03g082860, Solyc04g050730, Solyc02g084950, Solyc02g081330, Solyc08g022240, Solyc09g089530, Solyc06g074820, Solyc0…
calcium ion transport	89 out of 3741 genes, 2.4%	489 out of 34727 genes, 1.4%		0	0	Solyc12g006820, Solyc06g006110, Solyc12g006470, Solyc04g071650, Solyc06g007240, Solyc03g096290, Solyc02g072240, Solyc02g064720, Solyc11g007200, Solyc10g081320, Solyc02g089130, Solyc07g005840, Solyc06g060760, Solyc06g074820, Solyc09g098440, Solyc11g066730, Solyc01g006560, Solyc02g081210, Solyc05g054480, Solyc03g123790, Solyc06g011350, Solyc07g041900, Solyc09g074630, Solyc05g050970, Solyc09g082870,…
localization	1333 out of 3741 genes, 35.6%	11143 out of 34727 genes, 32.1%		0	0	Solyc11g012290, Solyc04g007490, Solyc02g085630, Solyc09g010650, Solyc11g067300, Solyc03g115720, Solyc03g007050, Solyc01g081490, Solyc01g102300, Solyc03g112760, Solyc09g091260, Solyc02g089160, Solyc11g068940, Solyc12g006470, Solyc05g014710, Solyc03g031990, Solyc03g111690, Solyc03g120690, Solyc07g006570, Solyc04g015520, Solyc02g094190, Solyc05g047590, Solyc11g066680, Solyc10g076710, Solyc06g051620,…
regulation of meristem growth	174 out of 3741 genes, 4.7%	1125 out of 34727 genes, 3.2%		0	0	Solyc05g014000, Solyc04g081290, Solyc08g079690, Solyc04g007690, Solyc01g106650, Solyc07g007750, Solyc12g019410, Solyc08g067370, Solyc02g031790, Solyc12g095920, Solyc10g008300, Solyc05g009700, Solyc03g111730, Solyc04g080840, Solyc04g074180, Solyc10g084340, Solyc03g098430, Solyc02g076750, Solyc11g010710, Solyc08g076370, Solyc01g098410, Solyc04g009640, Solyc09g015170, Solyc05g006020, Solyc02g087000,…
phytosteroid metabolic process	100 out of 3741 genes, 2.7%	571 out of 34727 genes, 1.6%		0	0	Solyc08g016050, Solyc04g078900, Solyc10g005840, Solyc03g116280, Solyc02g064830, Solyc07g065540, Solyc10g006610, Solyc10g080940, Solyc08g081190, Solyc06g075220, Solyc01g107810, Solyc05g009270, Solyc03g114210, Solyc07g055350, Solyc07g006350, Solyc12g042600, Solyc09g091670, Solyc12g099260, Solyc10g005820, Solyc08g005610, Solyc12g006860, Solyc02g067690, Solyc06g051750, Solyc07g055440, Solyc04g008650,…
brassinosteroid metabolic process	100 out of 3741 genes, 2.7%	571 out of 34727 genes, 1.6%		0	0	Solyc01g107780, Solyc05g011940, Solyc05g010710, Solyc03g120980, Solyc06g073080, Solyc09g030450, Solyc02g084720, Solyc02g014730, Solyc07g055100, Solyc07g045350, Solyc01g101070, Solyc02g068060, Solyc06g076110, Solyc12g015690, Solyc02g093080, Solyc10g007880, Solyc11g045520, Solyc06g062290, Solyc06g068910, Solyc02g088380, Solyc11g008820, Solyc05g017760, Solyc09g083050, Solyc07g053030, Solyc02g093050,…
response to cadmium ion	212 out of 3741 genes, 5.7%	1429 out of 34727 genes, 4.1%		0	0	Solyc12g094640, Solyc01g096820, Solyc02g093080, Solyc02g061770, Solyc10g074570, Solyc12g005040, Solyc06g075650, Solyc04g051350, Solyc11g006070, Solyc07g049530, Solyc11g020330, Solyc10g055630, Solyc02g089120, Solyc11g008820, Solyc03g115650, Solyc04g074510, Solyc04g081900, Solyc10g085550, Solyc10g081560, Solyc02g067340, Solyc12g044330, Solyc10g086410, Solyc11g018610, Solyc01g100640, Solyc02g085600,…
response to wounding	407 out of 3741 genes, 10.9%	3029 out of 34727 genes, 8.7%		0	0	Solyc09g074300, Solyc01g098410, Solyc03g098030, Solyc04g080790, Solyc09g089530, Solyc10g055680, Solyc09g092670, Solyc01g099190, Solyc08g014000, Solyc02g084950, Solyc08g022240, Solyc03g006640, Solyc05g054230, Solyc11g007200, Solyc05g024010, Solyc07g009380, Solyc05g010060, Solyc01g010030, Solyc06g068270, Solyc01g108390, Solyc11g065530, Solyc01g109340, Solyc02g036430, Solyc03g093890, Solyc02g079280,…
cytokinesis by cell plate formation	142 out of 3741 genes, 3.8%	887 out of 34727 genes, 2.6%		0	0	Solyc08g006790, Solyc05g016390, Solyc09g007030, Solyc12g014420, Solyc01g080750, Solyc07g065320, Solyc09g091780, Solyc09g074340, Solyc08g062220, Solyc02g070450, Solyc08g042030, Solyc08g076030, Solyc01g104490, Solyc07g049160, Solyc02g090970, Solyc01g109590, Solyc11g013240, Solyc02g067010, Solyc03g093260, Solyc10g083310, Solyc05g005580, Solyc04g082840, Solyc09g075550, Solyc04g078470, Solyc06g073610,…
hydrogen peroxide metabolic process	98 out of 3741 genes, 2.6%	560 out of 34727 genes, 1.6%		0	0	Solyc04g064690, Solyc07g061920, Solyc04g082630, Solyc02g072240, Solyc04g071650, Solyc12g099220, Solyc06g083700, Solyc01g104860, Solyc09g074430, Solyc03g120800, Solyc04g074640, Solyc06g060760, Solyc07g005840, Solyc10g082030, Solyc06g074820, Solyc05g012040, Solyc02g085630, Solyc12g008840, Solyc09g089610, Solyc07g041900, Solyc02g076750, Solyc05g050970, Solyc05g025510, Solyc01g059950, Solyc08g077780,…
microtubule-based process	239 out of 3741 genes, 6.4%	1652 out of 34727 genes, 4.8%		0	0	Solyc03g120690, Solyc03g093260, Solyc10g083310, Solyc11g013240, Solyc01g109590, Solyc01g111560, Solyc10g011940, Solyc01g104490, Solyc03g095820, Solyc07g049160, Solyc06g074870, Solyc08g042030, Solyc11g066430, Solyc03g115050, Solyc06g084070, Solyc09g091780, Solyc07g065320, Solyc01g080750, Solyc01g086920, Solyc02g069770, Solyc09g083280, Solyc07g006760, Solyc05g007250, Solyc12g014420, Solyc10g086760,…
cellular metabolic process	2361 out of 3741 genes, 63.1%	20675 out of 34727 genes, 59.5%		0	0	Solyc03g005080, Solyc09g010810, Solyc02g079540, Solyc09g083050, Solyc09g007380, Solyc08g006240, Solyc02g067090, Solyc10g080040, Solyc01g105350, Solyc05g055590, Solyc04g078540, Solyc07g064170, Solyc12g008770, Solyc01g100220, Solyc08g013740, Solyc06g007910, Solyc02g064960, Solyc04g005070, Solyc08g005660, Solyc02g069670, Solyc04g050170, Solyc07g024070, Solyc03g006210, Solyc06g082370, Solyc04g015090,…
g070450, Solyc08g014120, Solyc03g120620, Solyc01g080150, Solyc05g006770, Solyc11g008940, Solyc02g086470, Solyc01g097270, Solyc02g062610, Solyc03g026020, Solyc06g062290, Solyc05g054860, Solyc02g088210, Solyc03g025870, Solyc10g080660, Solyc10g007830, Solyc10g009550, Solyc04g008810, Solyc01g095740, Solyc10g080130, Solyc09g057630, Solyc09g090050, Solyc05g010650, Solyc01g008290, Solyc01g091380, Solyc1…
regulation of immune system process	388 out of 3741 genes, 10.4%	2882 out of 34727 genes, 8.3%		0	0	Solyc12g094410, Solyc11g007200, Solyc05g024010, Solyc05g054230, Solyc04g058110, Solyc02g089520, Solyc04g012050, Solyc11g066130, Solyc02g036430, Solyc03g078730, Solyc09g072600, Solyc03g007380, Solyc04g080790, Solyc01g112120, Solyc03g098030, Solyc01g066730, Solyc07g041900, Solyc09g072830, Solyc01g105310, Solyc07g018190, Solyc06g008840, Solyc02g084950, Solyc01g014180, Solyc09g015170, Solyc12g095800,…
heterocycle metabolic process	356 out of 3741 genes, 9.5%	2617 out of 34727 genes, 7.5%		0	0	Solyc12g006470, Solyc03g095860, Solyc12g006820, Solyc07g056440, Solyc01g108210, Solyc02g085360, Solyc04g079320, Solyc09g074430, Solyc12g013690, Solyc01g080530, Solyc09g097960, Solyc02g094010, Solyc02g085630, Solyc11g066950, Solyc01g102300, Solyc12g056590, Solyc04g054740, Solyc08g079020, Solyc06g061080, Solyc03g007430, Solyc05g007590, Solyc01g094790, Solyc04g078290, Solyc10g086640, Solyc02g071130,…
root hair elongation	181 out of 3741 genes, 4.8%	1196 out of 34727 genes, 3.4%		0	0	Solyc11g006030, Solyc01g005140, Solyc01g109590, Solyc09g007760, Solyc01g111560, Solyc08g016500, Solyc02g083740, Solyc03g111690, Solyc08g075870, Solyc03g121180, Solyc08g066840, Solyc10g086760, Solyc06g066020, Solyc02g079360, Solyc09g074630, Solyc05g051220, Solyc03g019890, Solyc06g084070, Solyc01g086920, Solyc01g106200, Solyc07g007760, Solyc08g062220, Solyc01g098690, Solyc06g060760, Solyc07g005840,…
negative regulation of cellular process	894 out of 3741 genes, 23.9%	7262 out of 34727 genes, 20.9%		0	0	Solyc06g072360, Solyc06g084580, Solyc02g092110, Solyc06g071690, Solyc02g091690, Solyc08g075960, Solyc09g014480, Solyc05g053620, Solyc12g009240, Solyc12g006790, Solyc12g006180, Solyc04g077330, Solyc06g009900, Solyc04g049800, Solyc06g071480, Solyc06g074710, Solyc03g118780, Solyc05g053020, Solyc08g082210, Solyc03g121630, Solyc11g005560, Solyc06g043150, Solyc01g008520, Solyc03g096610, Solyc07g008540,…
regulation of developmental growth	180 out of 3741 genes, 4.8%	1190 out of 34727 genes, 3.4%		0	0	Solyc02g076750, Solyc08g076370, Solyc11g010710, Solyc01g098410, Solyc04g009640, Solyc09g015170, Solyc05g006020, Solyc02g087000, Solyc02g092790, Solyc07g018190, Solyc03g095490, Solyc02g069490, Solyc03g078520, Solyc07g009380, Solyc05g008060, Solyc05g005550, Solyc03g120070, Solyc11g066130, Solyc10g085020, Solyc01g104930, Solyc08g066320, Solyc01g005730, Solyc11g072600, Solyc02g084600, Solyc04g081300,…
sulfur metabolic process	263 out of 3741 genes, 7.0%	1858 out of 34727 genes, 5.4%		0	0	Solyc07g063110, Solyc04g079570, Solyc01g065980, Solyc03g063730, Solyc12g056920, Solyc08g078190, Solyc12g009260, Solyc02g093080, Solyc11g045520, Solyc11g008820, Solyc02g092620, Solyc03g093550, Solyc02g093050, Solyc07g042590, Solyc12g088390, Solyc03g051790, Solyc09g089580, Solyc09g018230, Solyc06g071480, Solyc02g062460, Solyc02g063140, Solyc07g061720, Solyc01g091320, Solyc05g007050, Solyc04g064900,…
response to blue light	74 out of 3741 genes, 2.0%	397 out of 34727 genes, 1.1%		0	0	Solyc01g110360, Solyc12g009200, Solyc01g103920, Solyc05g009270, Solyc02g086350, Solyc02g092600, Solyc08g005310, Solyc09g074560, Solyc05g047460, Solyc02g084440, Solyc02g093590, Solyc07g065680, Solyc04g080090, Solyc02g092480, Solyc02g079860, Solyc02g063140, Solyc06g069180, Solyc01g096320, Solyc02g080620, Solyc10g083500, Solyc10g078370, Solyc01g009990, Solyc09g009380, Solyc07g008540, Solyc04g074700,…
response to biotic stimulus	802 out of 3741 genes, 21.4%	6463 out of 34727 genes, 18.6%		0	0	Solyc06g008300, Solyc04g016220, Solyc12g042600, Solyc01g066020, Solyc10g084940, Solyc05g050380, Solyc01g109650, Solyc02g064830, Solyc11g065660, Solyc08g065190, Solyc11g066800, Solyc01g099200, Solyc09g011490, Solyc11g045610, Solyc10g076790, Solyc07g061720, Solyc02g062460, Solyc04g008650, Solyc01g058520, Solyc05g007050, Solyc01g103490, Solyc09g074560, Solyc03g031420, Solyc11g018610, Solyc12g088390,…
response to ethylene stimulus	301 out of 3741 genes, 8.0%	2173 out of 34727 genes, 6.3%		0	0	Solyc07g054830, Solyc11g069940, Solyc08g075550, Solyc01g006950, Solyc03g115850, Solyc07g009500, Solyc08g007080, Solyc02g076690, Solyc02g064980, Solyc11g073120, Solyc02g085340, Solyc08g075540, Solyc09g014730, Solyc06g073080, Solyc11g011880, Solyc08g079740, Solyc07g026650, Solyc09g082250, Solyc12g056300, Solyc02g077040, Solyc08g067360, Solyc08g082670, Solyc08g007230, Solyc02g036370, Solyc04g081560,…
multidimensional cell growth	137 out of 3741 genes, 3.7%	863 out of 34727 genes, 2.5%		0	0	Solyc08g006550, Solyc11g044940, Solyc04g064900, Solyc01g065530, Solyc10g076790, Solyc01g107670, Solyc02g063140, Solyc12g098810, Solyc07g008590, Solyc02g072440, Solyc03g031980, Solyc11g073130, Solyc04g017720, Solyc02g092600, Solyc12g089300, Solyc01g109500, Solyc04g008210, Solyc04g005430, Solyc05g009270, Solyc10g080940, Solyc02g092620, Solyc11g008820, Solyc08g021820, Solyc02g089120, Solyc01g091640,…
oxygen and reactive oxygen species metabolic process	102 out of 3741 genes, 2.7%	601 out of 34727 genes, 1.7%		0	0	Solyc05g012040, Solyc06g074820, Solyc12g008840, Solyc02g085630, Solyc11g066390, Solyc06g060760, Solyc10g082030, Solyc07g005840, Solyc07g041900, Solyc02g076750, Solyc09g089610, Solyc06g048420, Solyc04g082630, Solyc07g061920, Solyc02g072240, Solyc04g071650, Solyc11g065930, Solyc04g064690, Solyc10g086290, Solyc09g074430, Solyc01g104860, Solyc06g083700, Solyc12g099220, Solyc04g074640, Solyc03g120800,…
trichoblast differentiation	262 out of 3741 genes, 7.0%	1858 out of 34727 genes, 5.4%		0	0	Solyc04g009640, Solyc01g098410, Solyc01g066730, Solyc04g064860, Solyc07g018190, Solyc06g068510, Solyc04g050730, Solyc06g074820, Solyc05g005550, Solyc03g120800, Solyc05g008060, Solyc05g013450, Solyc03g044090, Solyc03g083460, Solyc01g010030, Solyc07g009380, Solyc01g096410, Solyc01g091690, Solyc03g123620, Solyc10g085020, Solyc05g014000, Solyc03g063150, Solyc03g019820, Solyc02g070210, Solyc03g005100,…
organelle organization	797 out of 3741 genes, 21.3%	6432 out of 34727 genes, 18.5%		0	0	Solyc09g009790, Solyc04g015200, Solyc02g063320, Solyc01g095970, Solyc01g005540, Solyc01g099270, Solyc01g009040, Solyc09g091180, Solyc08g066040, Solyc05g056310, Solyc02g071510, Solyc03g082860, Solyc12g005760, Solyc12g056300, Solyc01g096750, Solyc08g082670, Solyc04g009020, Solyc04g016010, Solyc10g008160, Solyc01g110360, Solyc08g005450, Solyc04g018100, Solyc01g097950, Solyc07g065540, Solyc07g061730,…
cellular response to stress	674 out of 3741 genes, 18.0%	5356 out of 34727 genes, 15.4%		0	0	Solyc01g097950, Solyc08g005450, Solyc04g077190, Solyc04g071860, Solyc06g073730, Solyc09g097780, Solyc05g055160, Solyc06g084140, Solyc09g083100, Solyc07g053120, Solyc05g055790, Solyc03g044590, Solyc02g072540, Solyc09g011570, Solyc09g082550, Solyc02g063320, Solyc09g007520, Solyc09g091180, Solyc01g009040, Solyc02g071510, Solyc09g082320, Solyc12g056800, Solyc09g009690, Solyc01g096750, Solyc12g044820,…
response to red light	80 out of 3741 genes, 2.1%	444 out of 34727 genes, 1.3%		0	0	Solyc05g054480, Solyc02g081210, Solyc10g006230, Solyc02g076750, Solyc01g102300, Solyc01g107660, Solyc01g081490, Solyc01g079470, Solyc12g017250, Solyc09g092670, Solyc03g083440, Solyc04g074640, Solyc06g066820, Solyc01g005300, Solyc05g024010, Solyc01g108210, Solyc12g006820, Solyc03g005760, Solyc02g089520, Solyc04g082630, Solyc07g056140, Solyc03g005770, Solyc02g063250, Solyc04g049670, Solyc07g054210,…
glycolysis	126 out of 3741 genes, 3.4%	785 out of 34727 genes, 2.3%		0	0	Solyc02g071360, Solyc09g097960, Solyc06g074820, Solyc09g011550, Solyc08g079020, Solyc03g032130, Solyc02g089130, Solyc12g010030, Solyc07g005840, Solyc11g066950, Solyc06g060760, Solyc02g076750, Solyc06g011350, Solyc11g072910, Solyc07g041900, Solyc04g071650, Solyc10g085020, Solyc02g072240, Solyc04g082630, Solyc03g096290, Solyc07g056440, Solyc12g005940, Solyc12g008510, Solyc07g049550, Solyc06g048430,…
regulation of G2/M transition of mitotic cell cycle	39 out of 3741 genes, 1.0%	170 out of 34727 genes, 0.5%		0	0	Solyc02g087980, Solyc01g104230, Solyc09g091780, Solyc01g108670, Solyc09g074830, Solyc03g082860, Solyc09g007030, Solyc04g080200, Solyc01g009040, Solyc06g065450, Solyc11g071300, Solyc09g075480, Solyc07g055900, Solyc01g086690, Solyc03g093260, Solyc12g098630, Solyc05g014540, Solyc04g078940, Solyc06g009780, Solyc01g104490, Solyc04g078470, Solyc03g114690, Solyc07g065600, Solyc06g073610, Solyc01g110960,…
defense response, incompatible interaction	434 out of 3741 genes, 11.6%	3304 out of 34727 genes, 9.5%		0	0	Solyc04g007320, Solyc12g014140, Solyc02g079570, Solyc06g061080, Solyc08g076060, Solyc12g056590, Solyc01g102300, Solyc03g007050, Solyc03g119530, Solyc12g097010, Solyc02g071740, Solyc11g068940, Solyc12g007030, Solyc09g091260, Solyc02g082050, Solyc12g096680, Solyc12g005030, Solyc06g072460, Solyc07g008240, Solyc12g006820, Solyc03g111170, Solyc09g008830, Solyc09g065100, Solyc03g033790, Solyc08g082110,…
terpenoid metabolic process	185 out of 3741 genes, 4.9%	1249 out of 34727 genes, 3.6%		0	0	Solyc02g085340, Solyc05g011940, Solyc11g006270, Solyc02g080330, Solyc04g078540, Solyc06g068980, Solyc02g078670, Solyc12g005350, Solyc12g006570, Solyc01g110110, Solyc09g083050, Solyc08g080380, Solyc01g088170, Solyc03g005080, Solyc05g005700, Solyc02g014470, Solyc02g093280, Solyc12g006510, Solyc07g019650, Solyc07g061730, Solyc06g073730, Solyc05g014240, Solyc09g014900, Solyc01g112230, Solyc03g114210,…
hormone transport	90 out of 3741 genes, 2.4%	521 out of 34727 genes, 1.5%		0	0	Solyc06g068910, Solyc02g089120, Solyc11g008820, Solyc08g021820, Solyc03g005330, Solyc02g092620, Solyc08g061500, Solyc01g101070, Solyc05g005570, Solyc06g059730, Solyc12g015690, Solyc06g076110, Solyc12g009840, Solyc12g006790, Solyc09g030450, Solyc01g081540, Solyc10g083500, Solyc07g040740, Solyc11g005560, Solyc10g078370, Solyc04g081590, Solyc09g009380, Solyc08g066310, Solyc05g007080, Solyc04g009910,…
epidermis morphogenesis	329 out of 3741 genes, 8.8%	2426 out of 34727 genes, 7.0%		0	0	Solyc11g069240, Solyc08g066610, Solyc03g019890, Solyc02g071830, Solyc02g079360, Solyc06g066020, Solyc10g086760, Solyc08g062220, Solyc03g112880, Solyc02g087310, Solyc11g011600, Solyc06g071680, Solyc01g086920, Solyc06g084070, Solyc02g081690, Solyc07g052610, Solyc02g083740, Solyc08g016500, Solyc01g111560, Solyc09g007760, Solyc01g109590, Solyc01g005140, Solyc04g071650, Solyc03g025470, Solyc06g075150,…
epidermal cell differentiation	328 out of 3741 genes, 8.8%	2418 out of 34727 genes, 7.0%		0	0	Solyc12g014350, Solyc07g065540, Solyc08g081140, Solyc09g061890, Solyc08g016050, Solyc04g079710, Solyc09g010060, Solyc08g082710, Solyc09g055570, Solyc01g095970, Solyc09g007520, Solyc02g063320, Solyc07g005540, Solyc05g047460, Solyc02g085930, Solyc08g082670, Solyc02g092480, Solyc12g056300, Solyc06g034290, Solyc11g011880, Solyc11g073120, Solyc02g091470, Solyc11g071730, Solyc08g066310, Solyc07g052510,…
root epidermal cell differentiation	266 out of 3741 genes, 7.1%	1906 out of 34727 genes, 5.5%		0	0	Solyc07g056000, Solyc10g012360, Solyc03g116620, Solyc08g082440, Solyc06g075150, Solyc02g090380, Solyc04g071650, Solyc11g010440, Solyc03g114070, Solyc11g017440, Solyc08g063040, Solyc02g078780, Solyc05g055510, Solyc01g096940, Solyc09g083290, Solyc12g014570, Solyc12g008840, Solyc09g065200, Solyc07g049430, Solyc09g007550, Solyc02g089130, Solyc01g098690, Solyc03g112880, Solyc08g062220, Solyc11g011600,…
cellular response to stimulus	680 out of 3741 genes, 18.2%	5434 out of 34727 genes, 15.6%		0	0	Solyc09g015020, Solyc02g087200, Solyc11g040120, Solyc10g084290, Solyc02g085580, Solyc07g018300, Solyc08g005050, Solyc02g063430, Solyc08g077110, Solyc03g114210, Solyc05g005620, Solyc03g118710, Solyc05g040100, Solyc03g123440, Solyc07g042230, Solyc12g013620, Solyc08g065430, Solyc05g025590, Solyc07g051930, Solyc01g109920, Solyc12g005620, Solyc09g082790, Solyc02g083400, Solyc11g066370, Solyc02g088210,…
root morphogenesis	291 out of 3741 genes, 7.8%	2113 out of 34727 genes, 6.1%		0	0	Solyc04g050730, Solyc07g018190, Solyc06g068510, Solyc06g074820, Solyc03g121060, Solyc04g009640, Solyc01g098410, Solyc01g066730, Solyc04g064860, Solyc01g096410, Solyc03g123620, Solyc01g091690, Solyc10g085020, Solyc10g086600, Solyc05g005550, Solyc05g008060, Solyc03g120800, Solyc03g044090, Solyc05g013450, Solyc07g009380, Solyc01g010030, Solyc03g083460, Solyc03g063150, Solyc03g019820, Solyc05g005280,…
establishment of localization	1264 out of 3741 genes, 33.8%	10635 out of 34727 genes, 30.6%		0	0	Solyc06g053780, Solyc05g005550, Solyc03g083460, Solyc03g044090, Solyc02g089520, Solyc03g007890, Solyc02g036430, Solyc02g063250, Solyc01g096410, Solyc04g080790, Solyc03g007380, Solyc04g009640, Solyc01g066910, Solyc06g068510, Solyc07g018190, Solyc09g015170, Solyc10g055680, Solyc03g120880, Solyc04g071300, Solyc12g019320, Solyc09g005610, Solyc02g070280, Solyc09g018010, Solyc03g118260, Solyc01g096850,…
ion transport	416 out of 3741 genes, 11.1%	3162 out of 34727 genes, 9.1%		0	0	Solyc09g055940, Solyc06g073080, Solyc10g055740, Solyc08g066310, Solyc11g071470, Solyc06g034290, Solyc08g080580, Solyc04g014510, Solyc11g069940, Solyc01g006950, Solyc04g008060, Solyc03g113210, Solyc12g013820, Solyc12g043030, Solyc07g052510, Solyc06g016790, Solyc05g050360, Solyc01g079150, Solyc02g072540, Solyc07g053120, Solyc09g083100, Solyc05g055790, Solyc07g049670, Solyc06g050900, Solyc09g082550,…
cellular carbohydrate metabolic process	585 out of 3741 genes, 15.6%	4611 out of 34727 genes, 13.3%		0	0	Solyc05g050700, Solyc07g064600, Solyc05g009270, Solyc10g080940, Solyc02g089720, Solyc02g072440, Solyc12g009200, Solyc03g120720, Solyc03g123400, Solyc01g087730, Solyc10g054820, Solyc04g076060, Solyc03g062720, Solyc02g037490, Solyc04g071340, Solyc11g044940, Solyc07g006360, Solyc02g079710, Solyc01g065530, Solyc03g120980, Solyc12g044330, Solyc04g071900, Solyc10g086410, Solyc12g095810, Solyc03g082470,…
phenylpropanoid metabolic process	234 out of 3741 genes, 6.3%	1650 out of 34727 genes, 4.8%		0	0	Solyc06g075650, Solyc07g006730, Solyc02g093080, Solyc03g063730, Solyc02g091690, Solyc06g071690, Solyc02g068060, Solyc02g069920, Solyc02g089120, Solyc11g045520, Solyc01g105650, Solyc04g071900, Solyc12g044330, Solyc11g067270, Solyc09g089580, Solyc07g053230, Solyc05g010710, Solyc02g089770, Solyc02g067340, Solyc02g069250, Solyc11g067170, Solyc01g107780, Solyc05g053020, Solyc03g118780, Solyc03g115610,…
response to temperature stimulus	479 out of 3741 genes, 12.8%	3702 out of 34727 genes, 10.7%		0	0	Solyc02g024050, Solyc08g062490, Solyc05g055010, Solyc05g005290, Solyc10g050860, Solyc01g101060, Solyc11g012980, Solyc11g066100, Solyc01g095740, Solyc02g080330, Solyc06g007120, Solyc06g010060, Solyc09g015000, Solyc04g078540, Solyc01g010650, Solyc12g007070, Solyc09g083050, Solyc04g074700, Solyc12g010020, Solyc03g026020, Solyc02g065000, Solyc10g009550, Solyc09g082060, Solyc01g068490, Solyc01g110440,…
hormone-mediated signaling	470 out of 3741 genes, 12.6%	3628 out of 34727 genes, 10.4%		0	0	Solyc00g201160, Solyc10g084940, Solyc05g053210, Solyc12g089300, Solyc04g005380, Solyc08g062970, Solyc03g124110, Solyc08g065190, Solyc03g116280, Solyc12g098810, Solyc10g085600, Solyc02g064830, Solyc11g065660, Solyc01g109650, Solyc10g006610, Solyc10g085570, Solyc02g062460, Solyc12g099360, Solyc07g061720, Solyc06g075660, Solyc09g011490, Solyc10g076790, Solyc03g031420, Solyc05g013300, Solyc03g025810,…
hydrogen peroxide catabolic process	80 out of 3741 genes, 2.1%	454 out of 34727 genes, 1.3%		0	0	Solyc04g064900, Solyc01g058520, Solyc09g007520, Solyc02g084440, Solyc05g047460, Solyc02g085930, Solyc04g016010, Solyc01g110050, Solyc01g096320, Solyc01g108600, Solyc03g083730, Solyc01g010360, Solyc12g014110, Solyc12g088670, Solyc01g110360, Solyc08g082630, Solyc03g123400, Solyc10g078890, Solyc03g083720, Solyc07g052510, Solyc11g018800, Solyc11g008820, Solyc04g074700, Solyc03g123630, Solyc06g075650,…
tissue morphogenesis	332 out of 3741 genes, 8.9%	2462 out of 34727 genes, 7.1%		0	0	Solyc04g009740, Solyc06g009780, Solyc10g054820, Solyc04g017720, Solyc07g008590, Solyc02g072440, Solyc05g009270, Solyc10g080940, Solyc02g092600, Solyc12g007320, Solyc01g065530, Solyc01g100750, Solyc11g044940, Solyc08g006550, Solyc07g006360, Solyc01g107670, Solyc05g005630, Solyc01g106460, Solyc01g087050, Solyc10g083500, Solyc11g012700, Solyc07g055990, Solyc10g078370, Solyc03g115610, Solyc09g009380,…
multi-organism process	893 out of 3741 genes, 23.9%	7325 out of 34727 genes, 21.1%		0	0	Solyc03g033260, Solyc08g005580, Solyc06g011350, Solyc05g054480, Solyc07g018010, Solyc10g017970, Solyc08g082040, Solyc03g097940, Solyc01g073820, Solyc06g071640, Solyc06g008590, Solyc03g031820, Solyc06g064840, Solyc07g005860, Solyc03g033270, Solyc12g005940, Solyc01g106340, Solyc02g067560, Solyc02g087280, Solyc10g054440, Solyc12g019410, Solyc01g007100, Solyc07g007750, Solyc04g007690, Solyc02g062340,…
microtubule-based movement	40 out of 3741 genes, 1.1%	181 out of 34727 genes, 0.5%		0	0	Solyc02g087880, Solyc05g054210, Solyc12g044240, Solyc06g009130, Solyc11g071730, Solyc03g120810, Solyc01g005460, Solyc06g060960, Solyc03g025470, Solyc10g085020, Solyc01g091480, Solyc08g061500, Solyc09g010810, Solyc04g076310, Solyc01g098980, Solyc09g090320, Solyc08g077830, Solyc06g009780, Solyc03g005620, Solyc08g006890, Solyc08g042030, Solyc02g084390, Solyc03g120690, Solyc10g083310, Solyc07g065210,…
response to metal ion	307 out of 3741 genes, 8.2%	2257 out of 34727 genes, 6.5%		0	0	Solyc05g054480, Solyc02g071700, Solyc07g018010, Solyc10g017970, Solyc08g080940, Solyc03g120100, Solyc06g011350, Solyc02g076750, Solyc06g008590, Solyc02g091130, Solyc12g010030, Solyc09g011550, Solyc03g120390, Solyc11g007530, Solyc11g013110, Solyc12g005940, Solyc09g008560, Solyc04g064690, Solyc03g096290, Solyc06g076350, Solyc00g050430, Solyc11g006720, Solyc07g065820, Solyc08g006890, Solyc02g062340,…
trichoblast maturation	246 out of 3741 genes, 6.6%	1756 out of 34727 genes, 5.1%		0	0	Solyc04g064900, Solyc10g007800, Solyc11g044940, Solyc08g006550, Solyc10g081940, Solyc07g006360, Solyc01g065530, Solyc05g013300, Solyc10g076790, Solyc01g087050, Solyc02g063140, Solyc08g066500, Solyc01g107670, Solyc05g005630, Solyc03g031980, Solyc07g008590, Solyc12g098810, Solyc02g072440, Solyc08g065190, Solyc11g073130, Solyc04g017720, Solyc04g009740, Solyc10g054820, Solyc12g007320, Solyc12g089300,…
root hair cell differentiation	246 out of 3741 genes, 6.6%	1756 out of 34727 genes, 5.1%		0	0	Solyc01g102520, Solyc06g076040, Solyc06g068910, Solyc04g008430, Solyc09g083050, Solyc02g065000, Solyc06g008960, Solyc09g061250, Solyc05g054860, Solyc05g010650, Solyc08g066310, Solyc02g091470, Solyc05g007080, Solyc11g011880, Solyc08g005610, Solyc05g047460, Solyc06g007910, Solyc03g113910, Solyc07g005540, Solyc09g060110, Solyc02g063320, Solyc05g026240, Solyc09g007520, Solyc06g051750, Solyc09g055570,…
organ morphogenesis	410 out of 3741 genes, 11.0%	3131 out of 34727 genes, 9.0%		0	0	Solyc06g082150, Solyc08g006030, Solyc10g086150, Solyc09g083220, Solyc12g006240, Solyc12g005020, Solyc08g068100, Solyc05g025510, Solyc09g007030, Solyc10g086640, Solyc10g081010, Solyc09g074630, Solyc05g051220, Solyc01g094790, Solyc06g072710, Solyc12g013710, Solyc01g094600, Solyc03g093260, Solyc02g067010, Solyc03g120690, Solyc10g044680, Solyc12g056510, Solyc02g070450, Solyc12g005010, Solyc03g120620,…
aromatic amino acid family biosynthetic process, prephenate pathway	9 out of 3741 genes, 0.2%	16 out of 34727 genes, 0.0%		0.0001	0.02	Solyc09g011870, Solyc11g017240, Solyc02g080620, Solyc08g005310, Solyc06g050630, Solyc06g074530, Solyc07g007590, Solyc02g088460, Solyc04g054710
response to far red light	76 out of 3741 genes, 2.0%	431 out of 34727 genes, 1.2%		0.0001	0.02	Solyc02g085340, Solyc07g008540, Solyc07g045180, Solyc09g009380, Solyc01g009990, Solyc03g121630, Solyc10g078370, Solyc10g083500, Solyc02g085600, Solyc03g025870, Solyc12g006790, Solyc09g011080, Solyc06g059730, Solyc06g071690, Solyc12g094640, Solyc02g068550, Solyc08g021820, Solyc09g083050, Solyc05g009270, Solyc01g103920, Solyc03g081240, Solyc06g065940, Solyc04g079830, Solyc12g009200, Solyc10g086560,…
hyperosmotic response	202 out of 3741 genes, 5.4%	1406 out of 34727 genes, 4.0%		0.0001	0.02	Solyc10g085020, Solyc02g036430, Solyc03g096290, Solyc12g100000, Solyc04g012050, Solyc09g008560, Solyc12g005940, Solyc06g048430, Solyc03g120800, Solyc06g073380, Solyc12g099220, Solyc06g068270, Solyc06g074820, Solyc04g011650, Solyc10g055680, Solyc12g010030, Solyc06g011350, Solyc02g076750, Solyc03g120100, Solyc07g041900, Solyc03g098030, Solyc06g062360, Solyc01g105660, Solyc03g119580, Solyc07g043170,…
chromosome organization	368 out of 3741 genes, 9.8%	2780 out of 34727 genes, 8.0%		0.0001	0.02	Solyc10g009280, Solyc11g012130, Solyc07g064970, Solyc09g010810, Solyc02g065000, Solyc03g005080, Solyc05g055590, Solyc01g079110, Solyc02g067090, Solyc07g025380, Solyc03g116170, Solyc10g080660, Solyc01g110960, Solyc05g054860, Solyc11g072840, Solyc06g068980, Solyc09g057630, Solyc02g083640, Solyc08g077450, Solyc01g099410, Solyc11g005800, Solyc02g082180, Solyc05g051510, Solyc09g066100, Solyc07g017780,…
external encapsulating structure organization	492 out of 3741 genes, 13.2%	3837 out of 34727 genes, 11.0%		0.0001	0.02	Solyc05g012040, Solyc05g008310, Solyc12g008840, Solyc07g049430, Solyc05g053680, Solyc02g071360, Solyc01g093960, Solyc01g098690, Solyc06g066070, Solyc02g089130, Solyc03g114070, Solyc02g021680, Solyc04g078800, Solyc01g096940, Solyc12g014570, Solyc02g081210, Solyc07g053990, Solyc05g055510, Solyc02g078780, Solyc04g071650, Solyc10g049580, Solyc03g026270, Solyc04g081890, Solyc09g010090, Solyc07g056000,…
response to sucrose stimulus	157 out of 3741 genes, 4.2%	1048 out of 34727 genes, 3.0%		0.0001	0.02	Solyc09g010650, Solyc10g008980, Solyc11g017440, Solyc10g006830, Solyc01g096940, Solyc04g082630, Solyc09g065100, Solyc03g031900, Solyc12g006820, Solyc03g097650, Solyc10g086290, Solyc01g005300, Solyc04g078470, Solyc01g111380, Solyc01g010050, Solyc03g098210, Solyc04g007470, Solyc11g066680, Solyc11g010270, Solyc01g005140, Solyc01g091700, Solyc12g100180, Solyc07g006760, Solyc06g068670, Solyc03g115830,…
response to disaccharide stimulus	157 out of 3741 genes, 4.2%	1048 out of 34727 genes, 3.0%		0.0001	0.02	Solyc07g056140, Solyc11g072600, Solyc03g093890, Solyc06g054460, Solyc02g089520, Solyc09g008560, Solyc05g024010, Solyc12g094410, Solyc11g013110, Solyc01g005210, Solyc08g079440, Solyc03g083440, Solyc01g107660, Solyc12g017250, Solyc01g079470, Solyc11g010710, Solyc09g009420, Solyc09g072600, Solyc02g086530, Solyc10g076480, Solyc10g084340, Solyc01g105660, Solyc08g013940, Solyc01g111500, Solyc02g088500,…
regulation of secondary metabolic process	191 out of 3741 genes, 5.1%	1319 out of 34727 genes, 3.8%		0.0001	0.02	Solyc05g010650, Solyc02g079980, Solyc11g071470, Solyc06g048930, Solyc01g100220, Solyc10g049890, Solyc02g080330, Solyc07g064170, Solyc03g083770, Solyc03g117870, Solyc05g018510, Solyc04g016230, Solyc06g062290, Solyc12g005350, Solyc01g068490, Solyc03g098240, Solyc01g101070, Solyc10g007830, Solyc03g115850, Solyc01g006950, Solyc03g025870, Solyc01g014840, Solyc05g056120, Solyc04g078360, Solyc08g081140,…
transport	1238 out of 3741 genes, 33.1%	10446 out of 34727 genes, 30.1%		0.0001	0.02	Solyc03g096670, Solyc11g072490, Solyc02g065250, Solyc01g098690, Solyc01g105890, Solyc03g120810, Solyc02g021680, Solyc02g081210, Solyc07g065270, Solyc02g090380, Solyc10g038080, Solyc03g031900, Solyc12g005300, Solyc04g081890, Solyc06g074530, Solyc10g081320, Solyc01g097340, Solyc03g098210, Solyc02g081690, Solyc04g007470, Solyc03g080190, Solyc02g072500, Solyc05g013680, Solyc08g005540, Solyc02g077050,…
centrosome cycle	31 out of 3741 genes, 0.8%	129 out of 34727 genes, 0.4%		0.0001	0.02	Solyc12g098630, Solyc03g120810, Solyc11g071730, Solyc07g065210, Solyc10g083310, Solyc10g074720, Solyc03g007850, Solyc06g008210, Solyc08g080580, Solyc03g005620, Solyc03g007560, Solyc08g042030, Solyc02g084390, Solyc01g098460, Solyc11g061960, Solyc01g097500, Solyc08g023280, Solyc06g069180, Solyc09g074830, Solyc01g108670, Solyc09g090320, Solyc01g091480, Solyc11g071300, Solyc02g065000, Solyc09g010060,…
auxin polar transport	82 out of 3741 genes, 2.2%	477 out of 34727 genes, 1.4%		0.0001	0.02	Solyc06g075220, Solyc01g109500, Solyc09g083100, Solyc02g072540, Solyc02g092600, Solyc09g061890, Solyc02g089260, Solyc12g098810, Solyc07g008590, Solyc01g111050, Solyc07g065540, Solyc06g069180, Solyc08g082670, Solyc02g092480, Solyc10g076790, Solyc07g025510, Solyc01g065530, Solyc07g005440, Solyc04g008650, Solyc04g064900, Solyc08g006550, Solyc11g006250, Solyc08g066310, Solyc09g009380, Solyc04g081590,…
salicylic acid mediated signaling pathway	300 out of 3741 genes, 8.0%	2215 out of 34727 genes, 6.4%		0.0001	0.02	Solyc01g066910, Solyc01g105310, Solyc07g018190, Solyc02g084950, Solyc09g015170, Solyc04g080790, Solyc01g066730, Solyc03g007380, Solyc03g078730, Solyc10g076510, Solyc09g072830, Solyc02g089520, Solyc04g012050, Solyc04g058110, Solyc11g066130, Solyc02g036430, Solyc03g078570, Solyc07g043390, Solyc12g099220, Solyc05g024010, Solyc05g054230, Solyc07g053290, Solyc05g051570, Solyc01g008230, Solyc03g005100,…
meristem maintenance	219 out of 3741 genes, 5.9%	1549 out of 34727 genes, 4.5%		0.0001	0.02	Solyc12g007200, Solyc02g090380, Solyc02g089440, Solyc09g008830, Solyc05g009100, Solyc04g078470, Solyc02g091680, Solyc10g012360, Solyc06g060830, Solyc03g097650, Solyc04g081550, Solyc03g007050, Solyc01g098690, Solyc09g010650, Solyc01g093960, Solyc02g085630, Solyc02g094010, Solyc02g071740, Solyc12g008840, Solyc09g007550, Solyc05g054240, Solyc02g078780, Solyc08g063040, Solyc05g055510, Solyc12g014570,…
terpenoid biosynthetic process	158 out of 3741 genes, 4.2%	1060 out of 34727 genes, 3.1%		0.0001	0.02	Solyc02g081360, Solyc03g082470, Solyc08g063130, Solyc01g102950, Solyc05g047580, Solyc03g112010, Solyc02g093080, Solyc04g049800, Solyc06g053960, Solyc12g009260, Solyc11g010850, Solyc02g084860, Solyc07g045350, Solyc01g098980, Solyc04g051190, Solyc01g105870, Solyc11g045520, Solyc07g040990, Solyc05g017760, Solyc12g049270, Solyc06g084100, Solyc04g070980, Solyc05g009270, Solyc10g083690, Solyc02g072440,…
carbohydrate metabolic process	743 out of 3741 genes, 19.9%	6037 out of 34727 genes, 17.4%		0.0002	0.04	Solyc07g006000, Solyc03g083770, Solyc01g091380, Solyc07g017780, Solyc01g090730, Solyc05g010650, Solyc02g024050, Solyc09g057630, Solyc05g005290, Solyc09g082060, Solyc05g005720, Solyc01g101070, Solyc11g012670, Solyc03g025870, Solyc09g065640, Solyc05g054860, Solyc03g113470, Solyc11g012130, Solyc06g076040, Solyc07g064970, Solyc02g062610, Solyc05g005700, Solyc12g013620, Solyc07g042230, Solyc02g067080,…
cell maturation	247 out of 3741 genes, 6.6%	1782 out of 34727 genes, 5.1%		0.0002	0.04	Solyc10g076790, Solyc01g087050, Solyc01g107670, Solyc05g005630, Solyc02g063140, Solyc08g066500, Solyc11g044940, Solyc10g081940, Solyc07g006360, Solyc08g006550, Solyc04g064900, Solyc10g007800, Solyc01g065530, Solyc05g013300, Solyc12g089300, Solyc02g092600, Solyc12g007320, Solyc01g109500, Solyc04g076700, Solyc04g005430, Solyc10g080940, Solyc05g009270, Solyc02g072440, Solyc12g098810, Solyc07g008590,…
regulation of plant-type hypersensitive response	327 out of 3741 genes, 8.7%	2447 out of 34727 genes, 7.0%		0.0002	0.04	Solyc04g081890, Solyc06g006110, Solyc06g074530, Solyc05g012670, Solyc12g005300, Solyc02g090380, Solyc03g097650, Solyc10g012360, Solyc07g053100, Solyc07g049550, Solyc02g065250, Solyc12g008990, Solyc10g082030, Solyc04g081550, Solyc05g052040, Solyc01g107070, Solyc09g007550, Solyc05g008310, Solyc03g096670, Solyc07g065270, Solyc08g077230, Solyc08g061250, Solyc09g082870, Solyc11g072500, Solyc12g013610,…
negative regulation of myeloid cell differentiation	16 out of 3741 genes, 0.4%	47 out of 34727 genes, 0.1%		0.0002	0.04	Solyc03g114690, Solyc02g069770, Solyc06g005420, Solyc11g072860, Solyc04g011390, Solyc03g113070, Solyc06g005430, Solyc06g075830, Solyc03g098030, Solyc10g085680, Solyc06g075960, Solyc05g054610, Solyc11g066160, Solyc11g072840, Solyc12g011050, Solyc06g075930
root system development	354 out of 3741 genes, 9.5%	2675 out of 34727 genes, 7.7%		0.0002	0.04	Solyc07g025510, Solyc02g063320, Solyc09g007520, Solyc05g047460, Solyc07g005540, Solyc10g005510, Solyc09g055570, Solyc09g010060, Solyc08g082710, Solyc08g082670, Solyc12g056300, Solyc01g099160, Solyc02g092480, Solyc02g085930, Solyc09g061890, Solyc12g014350, Solyc07g065540, Solyc11g006590, Solyc06g062880, Solyc07g006350, Solyc04g079710, Solyc01g102520, Solyc07g052510, Solyc03g115850, Solyc12g055970,…
root development	354 out of 3741 genes, 9.5%	2675 out of 34727 genes, 7.7%		0.0002	0.04	Solyc11g005560, Solyc07g052880, Solyc02g085600, Solyc09g030450, Solyc09g018230, Solyc02g084720, Solyc04g008110, Solyc01g109860, Solyc04g081590, Solyc02g092620, Solyc12g088040, Solyc06g072360, Solyc11g008820, Solyc03g118810, Solyc02g089120, Solyc01g091640, Solyc06g076110, Solyc04g049800, Solyc12g006790, Solyc08g042100, Solyc01g065980, Solyc12g098810, Solyc03g031980, Solyc11g073130, Solyc08g065190,…
carbohydrate biosynthetic process	408 out of 3741 genes, 10.9%	3134 out of 34727 genes, 9.0%		0.0002	0.04	Solyc11g066100, Solyc01g101060, Solyc02g024050, Solyc01g010650, Solyc01g091380, Solyc01g090730, Solyc10g085920, Solyc07g017780, Solyc02g062610, Solyc12g010020, Solyc07g064970, Solyc04g008430, Solyc09g083050, Solyc11g012130, Solyc05g054860, Solyc03g025870, Solyc05g005720, Solyc11g012670, Solyc01g105350, Solyc09g082060, Solyc04g014220, Solyc04g050170, Solyc08g066940, Solyc01g097390, Solyc02g083400,…
steroid biosynthetic process	138 out of 3741 genes, 3.7%	907 out of 34727 genes, 2.6%		0.0003	0.06	Solyc06g075220, Solyc05g009270, Solyc10g080940, Solyc10g084940, Solyc08g078100, Solyc04g070980, Solyc09g091670, Solyc07g055350, Solyc06g064500, Solyc10g005840, Solyc10g006610, Solyc12g096340, Solyc02g064830, Solyc03g116280, Solyc03g113460, Solyc02g063140, Solyc02g062460, Solyc04g009860, Solyc10g076790, Solyc01g091320, Solyc12g006860, Solyc10g005820, Solyc04g008650, Solyc04g064900, Solyc07g055440,…
phloem or xylem histogenesis	113 out of 3741 genes, 3.0%	714 out of 34727 genes, 2.1%		0.0003	0.06	Solyc05g010620, Solyc10g078720, Solyc01g105660, Solyc10g084340, Solyc03g118260, Solyc11g072500, Solyc09g074630, Solyc09g090220, Solyc05g007830, Solyc05g007880, Solyc04g077490, Solyc01g009860, Solyc02g024010, Solyc11g066270, Solyc07g041230, Solyc03g113130, Solyc01g091610, Solyc02g070450, Solyc03g114410, Solyc07g065210, Solyc03g111690, Solyc02g067010, Solyc02g087280, Solyc05g014000, Solyc11g008940,…
defense response	748 out of 3741 genes, 20.0%	6089 out of 34727 genes, 17.5%		0.0003	0.06	Solyc12g056830, Solyc02g078500, Solyc02g062340, Solyc03g005020, Solyc07g053980, Solyc12g019410, Solyc01g007100, Solyc07g007750, Solyc02g087280, Solyc10g054440, Solyc01g014560, Solyc01g108240, Solyc02g089640, Solyc03g119720, Solyc08g081690, Solyc02g065800, Solyc02g032100, Solyc01g080680, Solyc06g006100, Solyc03g097270, Solyc03g121900, Solyc06g054270, Solyc03g031820, Solyc06g052010, Solyc06g008590,…
catabolic process	947 out of 3741 genes, 25.3%	7857 out of 34727 genes, 22.6%		0.0003	0.06	Solyc05g047690, Solyc05g012670, Solyc11g065930, Solyc03g031900, Solyc03g025470, Solyc12g005300, Solyc10g008200, Solyc01g010050, Solyc08g082440, Solyc10g006860, Solyc07g049550, Solyc10g086290, Solyc03g032130, Solyc02g089130, Solyc02g065250, Solyc02g071360, Solyc06g060710, Solyc03g096670, Solyc07g049430, Solyc07g008560, Solyc05g012040, Solyc06g068060, Solyc12g014570, Solyc04g078800, Solyc02g021680,…
response to nutrient levels	299 out of 3741 genes, 8.0%	2219 out of 34727 genes, 6.4%		0.0003	0.06	Solyc08g066840, Solyc12g014150, Solyc07g006570, Solyc08g063090, Solyc12g014010, Solyc04g072760, Solyc10g044680, Solyc06g063210, Solyc02g071130, Solyc07g043500, Solyc07g065250, Solyc03g119300, Solyc01g106200, Solyc06g082150, Solyc04g078290, Solyc11g011000, Solyc05g051220, Solyc07g053270, Solyc02g071350, Solyc08g076060, Solyc07g054300, Solyc02g079570, Solyc02g090990, Solyc03g123790, Solyc11g067300,…
acetyl-CoA metabolic process	72 out of 3741 genes, 1.9%	410 out of 34727 genes, 1.2%		0.0003	0.06	Solyc04g081300, Solyc12g006820, Solyc10g085020, Solyc03g096290, Solyc05g009100, Solyc03g111120, Solyc03g095490, Solyc02g069490, Solyc06g052010, Solyc03g032130, Solyc06g066070, Solyc02g092790, Solyc12g008840, Solyc02g085350, Solyc10g055680, Solyc06g005750, Solyc08g006790, Solyc10g086760, Solyc07g065530, Solyc04g080840, Solyc06g071680, Solyc03g112880, Solyc03g071590, Solyc08g006890, Solyc06g060510,…
response to extracellular stimulus	318 out of 3741 genes, 8.5%	2379 out of 34727 genes, 6.9%		0.0003	0.06	Solyc07g056160, Solyc01g105660, Solyc08g079280, Solyc02g068080, Solyc10g085500, Solyc01g094360, Solyc02g031790, Solyc07g053290, Solyc06g072830, Solyc06g050790, Solyc03g093890, Solyc03g032090, Solyc02g079280, Solyc02g085120, Solyc09g074250, Solyc02g089520, Solyc05g007950, Solyc04g058110, Solyc05g010060, Solyc03g083460, Solyc08g079440, Solyc11g065530, Solyc09g092330, Solyc06g053780, Solyc03g120800,…
epidermis development	340 out of 3741 genes, 9.1%	2564 out of 34727 genes, 7.4%		0.0003	0.06	Solyc12g019410, Solyc07g007750, Solyc00g050430, Solyc01g106650, Solyc04g007690, Solyc07g053980, Solyc11g066270, Solyc11g061960, Solyc07g065820, Solyc02g032100, Solyc08g081690, Solyc02g089640, Solyc08g079090, Solyc04g080840, Solyc07g043170, Solyc06g009280, Solyc11g071970, Solyc01g111500, Solyc08g076370, Solyc06g011350, Solyc04g074810, Solyc02g062780, Solyc05g054480, Solyc03g096870, Solyc07g018010,…
response to UV	240 out of 3741 genes, 6.4%	1732 out of 34727 genes, 5.0%		0.0003	0.06	Solyc10g076790, Solyc11g065190, Solyc01g106460, Solyc06g069180, Solyc08g074270, Solyc06g075660, Solyc02g063140, Solyc11g066790, Solyc08g078640, Solyc01g107670, Solyc04g064900, Solyc11g044940, Solyc08g006550, Solyc02g081680, Solyc01g065530, Solyc09g061840, Solyc12g042600, Solyc12g089300, Solyc02g092600, Solyc10g080940, Solyc05g050700, Solyc01g107810, Solyc04g005430, Solyc05g009270, Solyc04g076700,…
ectoderm development	341 out of 3741 genes, 9.1%	2577 out of 34727 genes, 7.4%		0.0003	0.06	Solyc11g005560, Solyc07g052880, Solyc02g085600, Solyc06g074710, Solyc09g030450, Solyc09g018230, Solyc02g084720, Solyc01g109860, Solyc04g081590, Solyc06g043150, Solyc07g053230, Solyc02g092620, Solyc12g088040, Solyc08g061500, Solyc11g008820, Solyc03g118810, Solyc06g072360, Solyc01g091640, Solyc02g089120, Solyc06g076110, Solyc08g042100, Solyc12g006790, Solyc02g068060, Solyc06g071690, Solyc02g091690,…
pigmentation	145 out of 3741 genes, 3.9%	968 out of 34727 genes, 2.8%		0.0003	0.06	Solyc03g019820, Solyc03g063150, Solyc07g065820, Solyc05g014000, Solyc07g007750, Solyc01g106650, Solyc04g007690, Solyc03g098430, Solyc07g056160, Solyc06g009280, Solyc08g079090, Solyc01g097570, Solyc06g074820, Solyc07g018190, Solyc06g008590, Solyc04g050730, Solyc07g049440, Solyc04g064860, Solyc08g076370, Solyc05g054480, Solyc04g009640, Solyc01g066730, Solyc11g066730, Solyc02g084600, Solyc01g005730,…
monosaccharide metabolic process	246 out of 3741 genes, 6.6%	1786 out of 34727 genes, 5.1%		0.0003	0.06	Solyc10g076710, Solyc06g051620, Solyc07g045540, Solyc11g066160, Solyc09g007760, Solyc12g013710, Solyc02g062500, Solyc02g086470, Solyc02g067010, Solyc02g077050, Solyc08g066840, Solyc05g050970, Solyc09g090900, Solyc10g086760, Solyc02g086650, Solyc08g077780, Solyc08g066100, Solyc01g094790, Solyc06g072710, Solyc06g082150, Solyc08g006030, Solyc11g011600, Solyc09g075120, Solyc09g009830, Solyc01g081490,…
regulation of localization	256 out of 3741 genes, 6.8%	1869 out of 34727 genes, 5.4%		0.0003	0.06	Solyc09g074560, Solyc03g097100, Solyc01g103490, Solyc04g080090, Solyc04g064900, Solyc02g063140, Solyc10g076790, Solyc09g075020, Solyc11g066800, Solyc06g076450, Solyc11g065660, Solyc02g084390, Solyc01g109650, Solyc05g053210, Solyc06g008300, Solyc01g088740, Solyc07g040990, Solyc03g118810, Solyc11g008820, Solyc02g092620, Solyc08g061500, Solyc02g068060, Solyc01g065980, Solyc09g014480, Solyc02g091690,…
cytokinesis during cell cycle	155 out of 3741 genes, 4.1%	1049 out of 34727 genes, 3.0%		0.0003	0.06	Solyc03g119220, Solyc12g005050, Solyc08g013940, Solyc01g080640, Solyc02g087980, Solyc10g085750, Solyc02g031790, Solyc11g020180, Solyc06g072830, Solyc06g072340, Solyc08g005420, Solyc02g069260, Solyc04g076310, Solyc09g082500, Solyc11g066130, Solyc10g080100, Solyc12g099220, Solyc12g098560, Solyc07g065600, Solyc09g090320, Solyc06g062680, Solyc03g078520, Solyc06g068510, Solyc09g015170, Solyc10g045290,…
positive regulation of DNA metabolic process	25 out of 3741 genes, 0.7%	98 out of 34727 genes, 0.3%		0.0003	0.06	Solyc01g088380, Solyc12g088340, Solyc08g005520, Solyc08g016670, Solyc07g017540, Solyc08g005420, Solyc04g082840, Solyc01g067790, Solyc02g093760, Solyc02g070300, Solyc08g023280, Solyc06g084390, Solyc09g091780, Solyc03g115720, Solyc09g082790, Solyc11g071870, Solyc06g008840, Solyc07g024070, Solyc10g074720, Solyc06g072830, Solyc06g043150, Solyc04g016370, Solyc06g008210, Solyc06g009680, Solyc03g096870
pigment accumulation	137 out of 3741 genes, 3.7%	908 out of 34727 genes, 2.6%		0.0003	0.06	Solyc03g111690, Solyc08g066840, Solyc08g075870, Solyc03g121180, Solyc01g111560, Solyc01g109590, Solyc01g005140, Solyc02g083740, Solyc03g120620, Solyc01g106200, Solyc01g086920, Solyc06g084070, Solyc07g007760, Solyc10g086760, Solyc06g066020, Solyc09g074630, Solyc03g114070, Solyc11g017440, Solyc02g071350, Solyc01g096940, Solyc09g083290, Solyc02g078780, Solyc05g055510, Solyc02g094010, Solyc01g093960,…
pigment accumulation in response to UV light	137 out of 3741 genes, 3.7%	908 out of 34727 genes, 2.6%		0.0003	0.06	Solyc08g066310, Solyc05g007080, Solyc04g008430, Solyc09g083050, Solyc09g061250, Solyc09g061890, Solyc01g111050, Solyc04g050170, Solyc02g089350, Solyc08g005490, Solyc07g005540, Solyc08g005610, Solyc06g007910, Solyc03g113910, Solyc11g006250, Solyc06g051750, Solyc08g013740, Solyc12g056300, Solyc02g092480, Solyc12g006460, Solyc08g082670, Solyc02g080620, Solyc06g074820, Solyc07g049440, Solyc07g018190,…
pigment accumulation in tissues in response to UV light	137 out of 3741 genes, 3.7%	908 out of 34727 genes, 2.6%		0.0003	0.06	Solyc03g098430, Solyc07g056160, Solyc06g009280, Solyc08g079090, Solyc03g019820, Solyc07g065820, Solyc03g063150, Solyc05g014000, Solyc04g007690, Solyc01g106650, Solyc07g007750, Solyc10g085020, Solyc01g091690, Solyc08g066320, Solyc01g005730, Solyc02g084600, Solyc04g081300, Solyc02g067560, Solyc02g069490, Solyc03g078520, Solyc02g064720, Solyc03g044090, Solyc05g008060, Solyc05g005550, Solyc06g064840,…
pigment accumulation in tissues	137 out of 3741 genes, 3.7%	908 out of 34727 genes, 2.6%		0.0003	0.06	Solyc08g066310, Solyc05g007080, Solyc09g083050, Solyc04g008430, Solyc09g061250, Solyc09g061890, Solyc01g111050, Solyc04g050170, Solyc02g089350, Solyc08g005490, Solyc07g005540, Solyc08g005610, Solyc06g007910, Solyc03g113910, Solyc08g013740, Solyc11g006250, Solyc06g051750, Solyc08g082670, Solyc12g056300, Solyc02g092480, Solyc12g006460, Solyc02g080620, Solyc06g074820, Solyc07g018190, Solyc06g008590,…
anthocyanin accumulation in tissues in response to UV light	137 out of 3741 genes, 3.7%	908 out of 34727 genes, 2.6%		0.0003	0.06	Solyc02g083740, Solyc01g005140, Solyc01g111560, Solyc01g109590, Solyc08g075870, Solyc03g121180, Solyc08g066840, Solyc03g111690, Solyc03g120620, Solyc07g007760, Solyc06g084070, Solyc01g106200, Solyc01g086920, Solyc09g074630, Solyc10g086760, Solyc06g066020, Solyc05g055510, Solyc02g078780, Solyc09g083290, Solyc01g096940, Solyc02g071350, Solyc03g114070, Solyc11g017440, Solyc07g005840, Solyc02g089130,…
steroid metabolic process	160 out of 3741 genes, 4.3%	1091 out of 34727 genes, 3.1%		0.0004	0.08	Solyc08g066940, Solyc02g082260, Solyc08g016050, Solyc10g083170, Solyc04g078900, Solyc07g065540, Solyc08g081190, Solyc03g114210, Solyc07g006350, Solyc12g099260, Solyc08g005610, Solyc02g067690, Solyc06g051750, Solyc02g088390, Solyc12g006460, Solyc08g067360, Solyc11g008790, Solyc08g082670, Solyc01g104410, Solyc02g085930, Solyc10g011730, Solyc02g014730, Solyc07g008920, Solyc07g040740, Solyc07g055100,…
negative regulation of gene expression	302 out of 3741 genes, 8.1%	2260 out of 34727 genes, 6.5%		0.0004	0.08	Solyc03g114210, Solyc05g014240, Solyc07g062100, Solyc07g008570, Solyc12g098500, Solyc03g123440, Solyc12g098630, Solyc04g008820, Solyc07g024070, Solyc02g079020, Solyc05g014540, Solyc04g081660, Solyc04g015090, Solyc02g094480, Solyc03g005620, Solyc11g066370, Solyc02g064960, Solyc11g040120, Solyc10g084290, Solyc11g005670, Solyc09g098390, Solyc09g082400, Solyc12g006300, Solyc09g075480, Solyc05g026240,…
phenylpropanoid biosynthetic process	187 out of 3741 genes, 5.0%	1311 out of 34727 genes, 3.8%		0.0004	0.08	Solyc04g078290, Solyc11g069240, Solyc10g050160, Solyc11g008000, Solyc11g061980, Solyc01g111070, Solyc06g074420, Solyc12g006380, Solyc09g091580, Solyc02g086650, Solyc08g062220, Solyc02g071130, Solyc04g063210, Solyc07g043500, Solyc02g081690, Solyc12g014010, Solyc11g066680, Solyc10g044680, Solyc03g025220, Solyc05g052240, Solyc02g091080, Solyc07g006570, Solyc01g079260, Solyc02g062500, Solyc04g071650,…
amine catabolic process	161 out of 3741 genes, 4.3%	1104 out of 34727 genes, 3.2%		0.0004	0.08	Solyc12g006470, Solyc12g006820, Solyc07g056440, Solyc10g008200, Solyc10g086180, Solyc05g013440, Solyc01g010050, Solyc10g086290, Solyc04g014730, Solyc06g060760, Solyc01g102300, Solyc07g008560, Solyc12g008840, Solyc11g017440, Solyc05g007590, Solyc08g077170, Solyc02g067180, Solyc11g072500, Solyc03g019890, Solyc11g061980, Solyc10g086640, Solyc01g094790, Solyc01g109460, Solyc05g007880, Solyc09g083220,…
response to hydrogen peroxide	141 out of 3741 genes, 3.8%	946 out of 34727 genes, 2.7%		0.0004	0.08	Solyc09g009100, Solyc05g050820, Solyc06g048420, Solyc02g021680, Solyc08g014440, Solyc06g060760, Solyc04g054740, Solyc10g082030, Solyc05g012040, Solyc02g085630, Solyc12g008840, Solyc09g074430, Solyc07g055710, Solyc04g082630, Solyc04g071990, Solyc03g115560, Solyc09g065660, Solyc01g100630, Solyc08g082110, Solyc02g077050, Solyc08g066840, Solyc11g010270, Solyc05g047590, Solyc03g118040, Solyc05g007880,…
protein tetramerization	29 out of 3741 genes, 0.8%	124 out of 34727 genes, 0.4%		0.0004	0.08	Solyc02g067180, Solyc09g007030, Solyc09g010060, Solyc04g071340, Solyc08g066290, Solyc05g053690, Solyc06g083490, Solyc04g012060, Solyc04g051350, Solyc10g006860, Solyc12g007030, Solyc08g062360, Solyc01g080210, Solyc08g066360, Solyc03g113460, Solyc08g062330, Solyc06g083470, Solyc10g079500, Solyc11g065760, Solyc03g123830, Solyc04g051410, Solyc10g049890, Solyc04g015690, Solyc01g006450, Solyc06g048420,…
systemic acquired resistance	315 out of 3741 genes, 8.4%	2374 out of 34727 genes, 6.8%		0.0004	0.08	Solyc05g051570, Solyc02g031790, Solyc08g008280, Solyc05g005280, Solyc01g008230, Solyc01g107190, Solyc03g005100, Solyc01g008440, Solyc01g108780, Solyc08g006880, Solyc07g052790, Solyc10g078720, Solyc03g119580, Solyc01g080640, Solyc01g009860, Solyc04g071770, Solyc11g062400, Solyc09g005610, Solyc04g007250, Solyc07g018190, Solyc01g066910, Solyc09g015170, Solyc10g076510, Solyc03g007380, Solyc04g009640,…
cellular ion homeostasis	180 out of 3741 genes, 4.8%	1258 out of 34727 genes, 3.6%		0.0004	0.08	Solyc11g012360, Solyc07g005540, Solyc07g043580, Solyc09g007520, Solyc04g025530, Solyc03g097870, Solyc02g093590, Solyc08g081890, Solyc06g051750, Solyc02g089110, Solyc03g096390, Solyc02g088560, Solyc01g097650, Solyc12g044820, Solyc09g074110, Solyc05g045650, Solyc03g006870, Solyc04g005070, Solyc08g066940, Solyc08g065430, Solyc12g014350, Solyc02g093280, Solyc02g092230, Solyc06g084140, Solyc01g106060,…
cellular chemical homeostasis	180 out of 3741 genes, 4.8%	1258 out of 34727 genes, 3.6%		0.0004	0.08	Solyc08g066940, Solyc12g014350, Solyc08g065430, Solyc06g084140, Solyc01g106060, Solyc01g105710, Solyc02g093280, Solyc02g092230, Solyc03g007850, Solyc09g082550, Solyc06g008820, Solyc03g114210, Solyc09g083100, Solyc09g007520, Solyc07g043580, Solyc11g012360, Solyc07g005540, Solyc03g096390, Solyc02g089110, Solyc04g025530, Solyc03g097870, Solyc02g093590, Solyc06g051750, Solyc08g081890, Solyc02g088560,…
organic cation transport	51 out of 3741 genes, 1.4%	269 out of 34727 genes, 0.8%		0.0004	0.08	Solyc10g055740, Solyc11g018610, Solyc03g123790, Solyc06g062360, Solyc04g074860, Solyc06g053760, Solyc04g082220, Solyc03g025230, Solyc11g012700, Solyc12g088190, Solyc07g008410, Solyc10g074570, Solyc07g006730, Solyc01g006950, Solyc12g005040, Solyc12g006360, Solyc11g010380, Solyc03g063730, Solyc05g013450, Solyc12g005030, Solyc02g032660, Solyc06g006110, Solyc01g109310, Solyc07g061920, Solyc02g083740,…
chromatin modification	245 out of 3741 genes, 6.5%	1790 out of 34727 genes, 5.2%		0.0004	0.08	Solyc11g066370, Solyc03g093700, Solyc08g081140, Solyc12g005280, Solyc08g082630, Solyc03g005620, Solyc07g051930, Solyc04g079830, Solyc04g081660, Solyc03g083170, Solyc05g054610, Solyc07g024070, Solyc03g007170, Solyc01g111050, Solyc05g014540, Solyc04g008820, Solyc12g098500, Solyc12g098630, Solyc05g005620, Solyc07g062100, Solyc11g011450, Solyc02g063430, Solyc08g005050, Solyc09g075480, Solyc05g047460,…
negative regulation of macromolecule biosynthetic process	277 out of 3741 genes, 7.4%	2056 out of 34727 genes, 5.9%		0.0004	0.08	Solyc01g087060, Solyc08g008280, Solyc01g094360, Solyc10g051380, Solyc02g071530, Solyc05g008480, Solyc10g075030, Solyc00g059100, Solyc06g072830, Solyc11g062430, Solyc03g118260, Solyc06g065450, Solyc10g083210, Solyc06g069280, Solyc02g093760, Solyc04g063380, Solyc06g076860, Solyc10g055680, Solyc03g121060, Solyc09g090400, Solyc03g007380, Solyc04g080790, Solyc03g098030, Solyc01g066730, Solyc11g010710,…
cation transport	308 out of 3741 genes, 8.2%	2317 out of 34727 genes, 6.7%		0.0005	0.1	Solyc04g009910, Solyc03g120980, Solyc12g044330, Solyc04g071900, Solyc01g091850, Solyc01g100400, Solyc06g053760, Solyc03g025230, Solyc11g012700, Solyc10g074570, Solyc06g075650, Solyc12g005040, Solyc07g043230, Solyc10g047110, Solyc03g005330, Solyc01g103610, Solyc10g055630, Solyc04g077460, Solyc02g092600, Solyc09g091670, Solyc02g092800, Solyc01g096720, Solyc05g009270, Solyc12g014110, Solyc03g080110,…
carbohydrate catabolic process	257 out of 3741 genes, 6.9%	1891 out of 34727 genes, 5.4%		0.0005	0.1	Solyc12g013710, Solyc11g072830, Solyc03g111690, Solyc01g097270, Solyc08g066840, Solyc10g017980, Solyc09g010080, Solyc05g047590, Solyc11g066160, Solyc06g082150, Solyc08g006030, Solyc01g094790, Solyc06g072710, Solyc09g091030, Solyc11g072910, Solyc07g054300, Solyc01g081490, Solyc11g066950, Solyc06g060760, Solyc08g079020, Solyc01g094580, Solyc07g005840, Solyc12g056600, Solyc03g116500, Solyc09g097960,…
response to salicylic acid stimulus	359 out of 3741 genes, 9.6%	2749 out of 34727 genes, 7.9%		0.0005	0.1	Solyc08g076060, Solyc06g061080, Solyc04g078840, Solyc02g079570, Solyc12g014140, Solyc04g007320, Solyc12g097010, Solyc02g071740, Solyc01g102300, Solyc08g014440, Solyc12g056590, Solyc07g005840, Solyc03g119530, Solyc12g005030, Solyc11g068940, Solyc02g082050, Solyc09g065100, Solyc02g072240, Solyc09g008830, Solyc07g008240, Solyc08g082110, Solyc12g100180, Solyc05g009500, Solyc06g051620, Solyc12g036390,…
meristem development	295 out of 3741 genes, 7.9%	2209 out of 34727 genes, 6.4%		0.0005	0.1	Solyc01g106650, Solyc00g050430, Solyc07g007750, Solyc12g019410, Solyc07g056670, Solyc04g007690, Solyc12g095920, Solyc10g008300, Solyc08g067370, Solyc07g053980, Solyc04g074180, Solyc04g080840, Solyc05g009700, Solyc03g111730, Solyc01g108240, Solyc02g065500, Solyc10g084340, Solyc07g066120, Solyc11g044560, Solyc07g018010, Solyc11g066730, Solyc08g076370, Solyc02g076750, Solyc02g087000, Solyc03g097940,…
plant-type cell wall biogenesis	143 out of 3741 genes, 3.8%	964 out of 34727 genes, 2.8%		0.0005	0.1	Solyc09g030450, Solyc07g055990, Solyc02g084720, Solyc11g005560, Solyc03g115610, Solyc04g081590, Solyc09g092520, Solyc02g093090, Solyc01g091640, Solyc02g089120, Solyc11g008820, Solyc07g062140, Solyc02g092620, Solyc05g005570, Solyc11g042560, Solyc06g071690, Solyc12g009260, Solyc06g076110, Solyc01g090560, Solyc03g124110, Solyc07g008590, Solyc02g072440, Solyc03g031980, Solyc01g109500, Solyc04g008210,…
diterpenoid metabolic process	99 out of 3741 genes, 2.6%	622 out of 34727 genes, 1.8%		0.0005	0.1	Solyc09g083220, Solyc04g077490, Solyc01g086920, Solyc06g062320, Solyc01g080900, Solyc08g005650, Solyc08g006110, Solyc03g111730, Solyc12g006380, Solyc11g006300, Solyc06g083490, Solyc11g044560, Solyc03g095310, Solyc07g056160, Solyc10g084340, Solyc08g079280, Solyc07g006760, Solyc07g056670, Solyc07g054210, Solyc03g115560, Solyc02g062500, Solyc10g083700, Solyc02g083860, Solyc02g077050, Solyc02g092250,…
response to desiccation	54 out of 3741 genes, 1.4%	291 out of 34727 genes, 0.8%		0.0005	0.1	Solyc05g052760, Solyc02g085630, Solyc06g074820, Solyc06g060760, Solyc06g008590, Solyc06g011350, Solyc01g006560, Solyc07g018010, Solyc06g007120, Solyc09g083290, Solyc12g044330, Solyc01g091690, Solyc04g074700, Solyc03g096290, Solyc09g065100, Solyc08g021820, Solyc01g091640, Solyc10g055630, Solyc07g052510, Solyc02g091690, Solyc01g110110, Solyc03g120800, Solyc06g075650, Solyc10g054820, Solyc03g019820,…
starch metabolic process	110 out of 3741 genes, 2.9%	707 out of 34727 genes, 2.0%		0.0005	0.1	Solyc03g033260, Solyc12g014490, Solyc01g006560, Solyc04g080060, Solyc12g014570, Solyc04g009640, Solyc09g092670, Solyc09g011550, Solyc01g094580, Solyc02g089130, Solyc03g095490, Solyc02g069490, Solyc04g064720, Solyc01g005300, Solyc03g112760, Solyc04g074640, Solyc03g033270, Solyc10g005370, Solyc05g009100, Solyc01g005210, Solyc05g005550, Solyc04g071990, Solyc04g049670, Solyc03g120070, Solyc08g066320,…
regulation of myeloid cell differentiation	24 out of 3741 genes, 0.6%	95 out of 34727 genes, 0.3%		0.0005	0.1	Solyc02g069770, Solyc06g005420, Solyc03g114690, Solyc05g055590, Solyc03g113070, Solyc08g043140, Solyc06g005430, Solyc11g072860, Solyc04g011390, Solyc09g009830, Solyc10g085680, Solyc12g019410, Solyc06g075830, Solyc03g098030, Solyc04g008820, Solyc10g076990, Solyc06g075960, Solyc03g032130, Solyc05g054610, Solyc11g066160, Solyc12g011050, Solyc06g075930, Solyc11g072840, Solyc02g071740
nitrogen compound catabolic process	165 out of 3741 genes, 4.4%	1141 out of 34727 genes, 3.3%		0.0005	0.1	Solyc06g059850, Solyc10g011730, Solyc02g084440, Solyc07g062810, Solyc07g043580, Solyc02g067690, Solyc06g007910, Solyc02g094120, Solyc03g113910, Solyc07g007590, Solyc06g011530, Solyc04g025530, Solyc12g088220, Solyc02g089350, Solyc11g006590, Solyc05g009420, Solyc02g093280, Solyc09g011570, Solyc07g008570, Solyc10g083970, Solyc04g005450, Solyc01g097950, Solyc01g110360, Solyc03g120450, Solyc04g079830,…
positive regulation of flavonoid biosynthetic process	108 out of 3741 genes, 2.9%	692 out of 34727 genes, 2.0%		0.0005	0.1	Solyc03g005330, Solyc05g006420, Solyc06g062290, Solyc03g123630, Solyc04g016230, Solyc01g014840, Solyc07g017600, Solyc01g006950, Solyc03g098240, Solyc05g053620, Solyc01g101070, Solyc02g092110, Solyc02g091690, Solyc06g053760, Solyc02g079980, Solyc06g074710, Solyc09g092270, Solyc05g018510, Solyc03g117870, Solyc07g064170, Solyc03g083770, Solyc03g120980, Solyc10g049890, Solyc02g080330, Solyc06g048930,…
developmental maturation	268 out of 3741 genes, 7.2%	1986 out of 34727 genes, 5.7%		0.0005	0.1	Solyc10g081940, Solyc04g064900, Solyc04g008650, Solyc10g007800, Solyc05g013300, Solyc10g076790, Solyc08g066500, Solyc02g063140, Solyc12g098810, Solyc03g031980, Solyc11g073130, Solyc08g065190, Solyc12g089300, Solyc04g076700, Solyc01g109500, Solyc04g005430, Solyc12g088040, Solyc02g092620, Solyc08g061500, Solyc11g008820, Solyc03g118810, Solyc06g072360, Solyc01g091640, Solyc02g089120, Solyc12g006790,…
spindle organization	85 out of 3741 genes, 2.3%	518 out of 34727 genes, 1.5%		0.0005	0.1	Solyc06g073610, Solyc04g078470, Solyc09g090320, Solyc06g051040, Solyc06g064460, Solyc11g066830, Solyc03g032190, Solyc01g110130, Solyc04g082840, Solyc02g069260, Solyc08g005520, Solyc08g005420, Solyc04g076310, Solyc09g082500, Solyc10g080100, Solyc03g096870, Solyc04g016370, Solyc04g082430, Solyc12g014490, Solyc10g074720, Solyc03g096890, Solyc03g120810, Solyc10g045290, Solyc12g096700, Solyc01g080750,…
di-, tri-valent inorganic cation transport	192 out of 3741 genes, 5.1%	1361 out of 34727 genes, 3.9%		0.0005	0.1	Solyc06g060760, Solyc07g005840, Solyc02g089130, Solyc09g007550, Solyc05g008310, Solyc05g053680, Solyc03g123790, Solyc02g081210, Solyc08g063040, Solyc08g076060, Solyc02g021680, Solyc07g054300, Solyc04g074860, Solyc02g032660, Solyc12g006470, Solyc06g006110, Solyc12g006820, Solyc10g008200, Solyc02g072240, Solyc06g007240, Solyc04g071650, Solyc02g089160, Solyc07g008410, Solyc10g081320, Solyc07g053100,…
tyrosine biosynthetic process	8 out of 3741 genes, 0.2%	15 out of 34727 genes, 0.0%		0.0005	0.1	Solyc07g007590, Solyc06g074530, Solyc02g088460, Solyc08g005310, Solyc02g080620, Solyc11g017240, Solyc09g011870, Solyc06g050630
regulation of innate immune response	342 out of 3741 genes, 9.1%	2611 out of 34727 genes, 7.5%		0.0005	0.1	Solyc02g083760, Solyc08g062970, Solyc03g094160, Solyc02g064830, Solyc11g065660, Solyc10g006610, Solyc01g112130, Solyc03g031980, Solyc02g022850, Solyc00g201160, Solyc05g050380, Solyc04g005380, Solyc04g016220, Solyc09g074560, Solyc01g103490, Solyc05g007050, Solyc10g076790, Solyc11g066800, Solyc05g052130, Solyc06g074710, Solyc09g092270, Solyc06g071480, Solyc07g044980, Solyc03g118780, Solyc05g053020,…
post-embryonic development	647 out of 3741 genes, 17.3%	5250 out of 34727 genes, 15.1%		0.0005	0.1	Solyc02g067560, Solyc04g081300, Solyc09g008560, Solyc10g052470, Solyc03g120070, Solyc11g066450, Solyc06g064840, Solyc06g008590, Solyc03g031820, Solyc04g011650, Solyc06g071640, Solyc07g055220, Solyc05g054480, Solyc07g018010, Solyc01g014560, Solyc07g063450, Solyc07g063610, Solyc06g009280, Solyc03g119220, Solyc01g108240, Solyc02g032100, Solyc04g074180, Solyc08g081690, Solyc02g065800, Solyc05g056470,…
negative regulation of biosynthetic process	281 out of 3741 genes, 7.5%	2098 out of 34727 genes, 6.0%		0.0005	0.1	Solyc06g073390, Solyc03g081240, Solyc07g006350, Solyc04g005450, Solyc08g005450, Solyc03g093700, Solyc08g082630, Solyc03g083170, Solyc04g079830, Solyc01g096750, Solyc08g067360, Solyc07g045190, Solyc03g082860, Solyc08g062210, Solyc02g036370, Solyc11g044450, Solyc08g066050, Solyc05g047460, Solyc01g009040, Solyc02g093590, Solyc09g010060, Solyc11g071730, Solyc11g073120, Solyc07g042580, Solyc11g008520,…
chemical homeostasis	219 out of 3741 genes, 5.9%	1584 out of 34727 genes, 4.6%		0.0005	0.1	Solyc12g043030, Solyc01g079150, Solyc04g008430, Solyc05g050360, Solyc10g007880, Solyc04g014510, Solyc03g098240, Solyc01g101070, Solyc01g006720, Solyc04g008060, Solyc06g034290, Solyc07g040740, Solyc07g026650, Solyc04g006960, Solyc02g014730, Solyc01g081540, Solyc10g044480, Solyc09g098330, Solyc07g017780, Solyc09g014730, Solyc05g048810, Solyc06g009130, Solyc12g008770, Solyc12g096670, Solyc05g011940,…
regulation of immune response	358 out of 3741 genes, 9.6%	2749 out of 34727 genes, 7.9%		0.0004	0.1	Solyc03g098240, Solyc01g101070, Solyc01g068490, Solyc10g009550, Solyc01g105350, Solyc01g014840, Solyc01g110440, Solyc06g062290, Solyc04g016230, Solyc02g079540, Solyc12g096670, Solyc05g012210, Solyc05g018510, Solyc07g064170, Solyc10g054100, Solyc03g083770, Solyc06g007120, Solyc08g081220, Solyc10g049890, Solyc06g069740, Solyc09g057630, Solyc05g005290, Solyc05g010650, Solyc08g062490, Solyc02g014730,…
negative regulation of cellular biosynthetic process	280 out of 3741 genes, 7.5%	2091 out of 34727 genes, 6.0%		0.0004	0.1	Solyc07g006350, Solyc04g005450, Solyc03g081240, Solyc04g079830, Solyc03g083170, Solyc08g082630, Solyc08g005450, Solyc03g093700, Solyc08g062210, Solyc11g044450, Solyc02g036370, Solyc03g082860, Solyc07g045190, Solyc08g067360, Solyc01g096750, Solyc02g093590, Solyc09g010060, Solyc01g009040, Solyc05g047460, Solyc08g066050, Solyc06g060960, Solyc11g008520, Solyc03g119940, Solyc11g073120, Solyc11g071730,…
regulation of molecular function	353 out of 3741 genes, 9.4%	2708 out of 34727 genes, 7.8%		0.0004	0.1	Solyc05g047590, Solyc10g076710, Solyc07g047790, Solyc08g080410, Solyc11g071870, Solyc01g100080, Solyc12g013710, Solyc03g115560, Solyc02g086470, Solyc02g067010, Solyc10g076990, Solyc05g025510, Solyc04g076860, Solyc07g006760, Solyc07g065250, Solyc07g043500, Solyc06g082150, Solyc09g091780, Solyc08g006030, Solyc09g083440, Solyc06g062320, Solyc04g072380, Solyc03g007050, Solyc08g014440, Solyc01g097500,…
homeostatic process	324 out of 3741 genes, 8.7%	2463 out of 34727 genes, 7.1%		0.0004	0.1	Solyc03g019890, Solyc01g103930, Solyc08g077170, Solyc09g082870, Solyc10g005690, Solyc03g095310, Solyc02g087310, Solyc04g077490, Solyc01g099880, Solyc07g065320, Solyc03g115050, Solyc08g006160, Solyc02g070300, Solyc04g007470, Solyc01g006540, Solyc07g045540, Solyc03g098210, Solyc07g049160, Solyc05g010530, Solyc12g099430, Solyc07g052610, Solyc01g100630, Solyc02g083740, Solyc08g016500, Solyc01g109590,…
transmembrane transport	199 out of 3741 genes, 5.3%	1422 out of 34727 genes, 4.1%		0.0004	0.1	Solyc08g083060, Solyc03g080020, Solyc07g065330, Solyc07g053980, Solyc05g052640, Solyc01g096190, Solyc03g019820, Solyc02g005340, Solyc10g084830, Solyc12g056830, Solyc05g025790, Solyc08g006880, Solyc07g049310, Solyc06g066010, Solyc01g008440, Solyc02g093870, Solyc04g007690, Solyc08g065360, Solyc05g013750, Solyc06g050790, Solyc12g019410, Solyc01g080640, Solyc10g076480, Solyc08g048290, Solyc06g009280,…
regulation of flavonoid biosynthetic process	134 out of 3741 genes, 3.6%	899 out of 34727 genes, 2.6%		0.0004	0.1	Solyc03g078520, Solyc11g007200, Solyc05g024010, Solyc11g066130, Solyc02g036430, Solyc03g117600, Solyc02g089520, Solyc03g111550, Solyc02g077120, Solyc04g080790, Solyc07g018010, Solyc06g062360, Solyc01g014180, Solyc10g045290, Solyc03g121060, Solyc03g025320, Solyc01g009860, Solyc10g083210, Solyc08g079280, Solyc11g008630, Solyc01g008440, Solyc00g050430, Solyc09g092450, Solyc03g123830, Solyc07g053290,…
fatty acid metabolic process	293 out of 3741 genes, 7.8%	2202 out of 34727 genes, 6.3%		0.0004	0.1	Solyc12g013710, Solyc02g063160, Solyc03g121180, Solyc08g063090, Solyc11g071870, Solyc09g091550, Solyc09g083220, Solyc09g091410, Solyc06g072740, Solyc10g086640, Solyc01g094790, Solyc05g005200, Solyc12g010980, Solyc12g014140, Solyc06g061080, Solyc08g044260, Solyc01g102300, Solyc06g008920, Solyc12g056590, Solyc01g094580, Solyc03g115720, Solyc12g056600, Solyc02g071740, Solyc01g005300, Solyc12g006470,…
DNA modification	108 out of 3741 genes, 2.9%	696 out of 34727 genes, 2.0%		0.0004	0.1	Solyc04g078850, Solyc09g010060, Solyc05g050960, Solyc08g081000, Solyc01g009040, Solyc09g075480, Solyc02g064960, Solyc11g040120, Solyc03g082860, Solyc01g096750, Solyc09g074830, Solyc04g080260, Solyc07g008590, Solyc05g014540, Solyc04g079830, Solyc04g081660, Solyc03g083170, Solyc08g082630, Solyc06g009780, Solyc07g051930, Solyc02g070780, Solyc03g093700, Solyc01g086690, Solyc09g092510, Solyc06g008300,…
regulation of megakaryocyte differentiation	12 out of 3741 genes, 0.3%	32 out of 34727 genes, 0.1%		0.0004	0.1	Solyc03g032130, Solyc05g054610, Solyc11g066160, Solyc11g072840, Solyc06g075930, Solyc06g075830, Solyc06g005420, Solyc11g072860, Solyc04g011390, Solyc05g055590, Solyc06g005430, Solyc06g075960
hexose metabolic process	231 out of 3741 genes, 6.2%	1687 out of 34727 genes, 4.9%		0.0004	0.1	Solyc03g121070, Solyc01g111050, Solyc01g097950, Solyc01g010360, Solyc12g088670, Solyc01g110360, Solyc01g097390, Solyc07g055060, Solyc06g006080, Solyc09g011570, Solyc05g055790, Solyc03g114210, Solyc02g067080, Solyc08g081190, Solyc04g008820, Solyc12g098500, Solyc10g005510, Solyc01g106010, Solyc09g091180, Solyc10g083720, Solyc06g035970, Solyc11g010450, Solyc04g015200, Solyc09g060110, Solyc02g084440,…
cellular homeostasis	209 out of 3741 genes, 5.6%	1506 out of 34727 genes, 4.3%		0.0004	0.1	Solyc11g069940, Solyc04g014510, Solyc04g008060, Solyc01g006720, Solyc03g098240, Solyc01g101070, Solyc09g074570, Solyc12g043030, Solyc05g050360, Solyc01g079150, Solyc07g017780, Solyc09g014730, Solyc09g098330, Solyc12g096670, Solyc06g009130, Solyc12g008770, Solyc05g048810, Solyc11g069400, Solyc10g044480, Solyc01g081540, Solyc04g006960, Solyc07g026650, Solyc01g097650, Solyc12g044820, Solyc04g016010,…
cellular catabolic process	904 out of 3741 genes, 24.2%	7539 out of 34727 genes, 21.7%		0.0004	0.1	Solyc03g094160, Solyc12g098810, Solyc10g085600, Solyc01g010250, Solyc08g062970, Solyc05g053140, Solyc12g089300, Solyc01g086690, Solyc10g078890, Solyc09g061840, Solyc08g078100, Solyc02g084560, Solyc05g055260, Solyc05g041200, Solyc10g081940, Solyc04g064900, Solyc08g078040, Solyc05g013300, Solyc03g097100, Solyc04g009860, Solyc11g065190, Solyc09g075020, Solyc03g033840, Solyc11g066790, Solyc06g075660,…
circadian rhythm	95 out of 3741 genes, 2.5%	598 out of 34727 genes, 1.7%		0.0004	0.1	Solyc09g083220, Solyc10g086150, Solyc07g065250, Solyc04g074180, Solyc12g006240, Solyc06g009280, Solyc05g051220, Solyc01g096850, Solyc03g115770, Solyc11g006300, Solyc11g044560, Solyc10g078720, Solyc08g016500, Solyc06g053710, Solyc10g051380, Solyc03g026280, Solyc04g007470, Solyc01g098460, Solyc03g007800, Solyc01g008230, Solyc07g053980, Solyc04g049920, Solyc08g065870, Solyc01g005300, Solyc05g024010,…
positive regulation of biological process	677 out of 3741 genes, 18.1%	5526 out of 34727 genes, 15.9%		0.0004	0.1	Solyc01g108240, Solyc07g063450, Solyc07g063610, Solyc03g119220, Solyc06g066380, Solyc06g063010, Solyc04g074180, Solyc02g065800, Solyc02g062340, Solyc07g053980, Solyc08g077830, Solyc04g051490, Solyc11g006720, Solyc12g019410, Solyc06g008210, Solyc11g008630, Solyc02g094100, Solyc03g117600, Solyc08g005420, Solyc12g005940, Solyc03g111550, Solyc01g097570, Solyc10g045290, Solyc02g077120, Solyc07g018010,…
glucose metabolic process	219 out of 3741 genes, 5.9%	1590 out of 34727 genes, 4.6%		0.0004	0.1	Solyc07g005840, Solyc10g082030, Solyc08g079020, Solyc03g032130, Solyc02g089130, Solyc11g066950, Solyc06g060760, Solyc10g008980, Solyc01g081490, Solyc09g097960, Solyc02g071360, Solyc06g060710, Solyc11g072910, Solyc07g054300, Solyc05g050090, Solyc07g056440, Solyc04g071650, Solyc10g008200, Solyc04g082630, Solyc02g072240, Solyc02g077090, Solyc01g111380, Solyc03g112760, Solyc10g006860, Solyc03g116620,…
centrosome separation	14 out of 3741 genes, 0.4%	42 out of 34727 genes, 0.1%		0.0004	0.1	Solyc10g083310, Solyc11g071730, Solyc07g065210, Solyc09g074830, Solyc12g098630, Solyc01g108670, Solyc01g091480, Solyc09g010810, Solyc04g076310, Solyc09g007030, Solyc09g010060, Solyc03g119220, Solyc08g042030, Solyc02g084390
cellular localization	797 out of 3741 genes, 21.3%	6590 out of 34727 genes, 19.0%		0.0004	0.1	Solyc04g014220, Solyc00g021630, Solyc09g009630, Solyc03g005620, Solyc08g066940, Solyc01g010360, Solyc12g015780, Solyc11g065180, Solyc10g079750, Solyc02g085130, Solyc12g098630, Solyc08g079730, Solyc05g013460, Solyc02g093280, Solyc05g007470, Solyc07g017520, Solyc11g005670, Solyc08g081890, Solyc06g051750, Solyc08g006470, Solyc01g086930, Solyc09g075480, Solyc12g100060, Solyc01g108670, Solyc02g087150,…
aromatic amino acid family biosynthetic process	37 out of 3741 genes, 1.0%	180 out of 34727 genes, 0.5%		0.0006	0.14	Solyc04g080060, Solyc02g076760, Solyc01g009990, Solyc01g102300, Solyc02g088460, Solyc09g092670, Solyc04g054710, Solyc10g055700, Solyc09g011870, Solyc11g010850, Solyc06g050630, Solyc09g082060, Solyc06g074530, Solyc10g038080, Solyc05g013160, Solyc11g017240, Solyc12g013710, Solyc08g005310, Solyc07g054210, Solyc02g093280, Solyc11g006590, Solyc05g013150, Solyc10g005320, Solyc08g077140, Solyc01g087730,…
chorismate metabolic process	37 out of 3741 genes, 1.0%	180 out of 34727 genes, 0.5%		0.0006	0.14	Solyc04g054710, Solyc09g092670, Solyc02g088460, Solyc01g102300, Solyc01g009990, Solyc02g076760, Solyc04g080060, Solyc10g038080, Solyc06g074530, Solyc09g082060, Solyc06g050630, Solyc11g010850, Solyc09g011870, Solyc10g055700, Solyc01g097950, Solyc02g062340, Solyc01g110360, Solyc01g087730, Solyc10g005320, Solyc08g077140, Solyc11g006590, Solyc05g013150, Solyc02g093280, Solyc07g054210, Solyc08g005310,…
regulation of cell cycle process	99 out of 3741 genes, 2.6%	631 out of 34727 genes, 1.8%		0.0007	0.16	Solyc01g086690, Solyc07g055900, Solyc09g018060, Solyc04g007330, Solyc12g098630, Solyc02g079020, Solyc05g014540, Solyc06g009780, Solyc01g010360, Solyc11g066370, Solyc11g065190, Solyc01g108670, Solyc11g045610, Solyc01g066590, Solyc01g104230, Solyc11g040120, Solyc03g082860, Solyc08g066500, Solyc09g074830, Solyc09g010060, Solyc04g080200, Solyc01g009040, Solyc09g075480, Solyc08g066050, Solyc05g006530,…
cellular cation homeostasis	161 out of 3741 genes, 4.3%	1120 out of 34727 genes, 3.2%		0.0007	0.16	Solyc09g007760, Solyc01g109590, Solyc05g009500, Solyc02g083740, Solyc08g066840, Solyc10g076710, Solyc01g006540, Solyc04g072760, Solyc04g007470, Solyc12g099430, Solyc07g052610, Solyc03g098210, Solyc03g095820, Solyc07g047790, Solyc01g099880, Solyc01g106200, Solyc07g065320, Solyc09g083220, Solyc08g006160, Solyc01g102490, Solyc12g006240, Solyc09g009830, Solyc06g063210, Solyc08g077170, Solyc09g082870,…
seed dormancy	129 out of 3741 genes, 3.4%	865 out of 34727 genes, 2.5%		0.0007	0.16	Solyc07g008590, Solyc03g116280, Solyc04g017720, Solyc03g123400, Solyc07g008180, Solyc12g089300, Solyc10g080940, Solyc06g084100, Solyc11g044940, Solyc03g097420, Solyc08g066500, Solyc07g061720, Solyc12g009580, Solyc02g062460, Solyc11g011210, Solyc03g025230, Solyc02g085600, Solyc04g081590, Solyc05g006420, Solyc08g021820, Solyc07g040990, Solyc11g008540, Solyc06g053960, Solyc07g006730, Solyc09g083420,…
regulation of post-embryonic development	271 out of 3741 genes, 7.2%	2026 out of 34727 genes, 5.8%		0.0007	0.16	Solyc03g114690, Solyc02g093080, Solyc04g049800, Solyc09g083420, Solyc02g091690, Solyc06g005680, Solyc01g065980, Solyc02g092620, Solyc03g118810, Solyc07g040990, Solyc02g089120, Solyc11g008540, Solyc04g008110, Solyc07g045180, Solyc07g008540, Solyc04g081590, Solyc02g085600, Solyc09g018230, Solyc11g065190, Solyc08g066500, Solyc07g061720, Solyc05g012250, Solyc02g062460, Solyc08g081000, Solyc09g074560,…
cell wall organization	459 out of 3741 genes, 12.3%	3630 out of 34727 genes, 10.5%		0.0007	0.16	Solyc02g083400, Solyc12g005620, Solyc12g088670, Solyc08g066940, Solyc03g121610, Solyc01g094140, Solyc11g072580, Solyc03g083730, Solyc04g014220, Solyc01g111050, Solyc12g013620, Solyc07g042230, Solyc02g067080, Solyc02g071590, Solyc03g096050, Solyc05g014240, Solyc08g005490, Solyc08g077110, Solyc09g060110, Solyc11g069230, Solyc05g026240, Solyc12g006300, Solyc02g088390, Solyc08g013740, Solyc02g085580,…
ion homeostasis	190 out of 3741 genes, 5.1%	1357 out of 34727 genes, 3.9%		0.0006	0.16	Solyc01g105050, Solyc06g076050, Solyc01g005470, Solyc12g019410, Solyc01g096880, Solyc08g083060, Solyc07g065330, Solyc02g005340, Solyc01g096190, Solyc03g019820, Solyc08g079430, Solyc03g063150, Solyc07g065820, Solyc06g069730, Solyc05g025790, Solyc06g071310, Solyc02g070280, Solyc04g080840, Solyc04g074180, Solyc04g072450, Solyc02g068080, Solyc02g032100, Solyc01g080640, Solyc07g056160, Solyc10g083210,…
regulation of transport	200 out of 3741 genes, 5.3%	1439 out of 34727 genes, 4.1%		0.0006	0.16	Solyc10g074570, Solyc12g005040, Solyc09g014480, Solyc12g094640, Solyc07g064160, Solyc02g068060, Solyc11g010850, Solyc10g047110, Solyc01g096820, Solyc02g091690, Solyc03g005330, Solyc02g092620, Solyc08g061500, Solyc07g040990, Solyc04g008110, Solyc09g098490, Solyc04g009910, Solyc04g071900, Solyc11g018610, Solyc10g085680, Solyc09g009380, Solyc04g081590, Solyc07g008540, Solyc03g082470, Solyc04g082220,…
determination of bilateral symmetry	125 out of 3741 genes, 3.3%	835 out of 34727 genes, 2.4%		0.0006	0.16	Solyc02g069260, Solyc04g076310, Solyc08g066320, Solyc11g072600, Solyc09g008830, Solyc02g084600, Solyc06g075150, Solyc06g071580, Solyc02g090380, Solyc05g008060, Solyc12g007030, Solyc05g009100, Solyc10g012360, Solyc02g064720, Solyc03g044090, Solyc03g097650, Solyc03g078520, Solyc01g098690, Solyc11g072490, Solyc07g018190, Solyc05g006020, Solyc02g089130, Solyc03g007050, Solyc02g094010, Solyc09g015170,…
response to mannitol stimulus	12 out of 3741 genes, 0.3%	33 out of 34727 genes, 0.1%		0.0006	0.16	Solyc01g009990, Solyc03g005330, Solyc01g109920, Solyc07g042520, Solyc08g005310, Solyc05g047600, Solyc12g008370, Solyc12g009570, Solyc03g097980, Solyc02g090990, Solyc05g053210, Solyc02g084850
pigment biosynthetic process	161 out of 3741 genes, 4.3%	1123 out of 34727 genes, 3.2%		0.0007	0.18	Solyc02g063430, Solyc07g043580, Solyc02g067690, Solyc02g084440, Solyc09g075480, Solyc08g005050, Solyc08g062210, Solyc01g096370, Solyc04g081560, Solyc08g079790, Solyc01g087070, Solyc04g016010, Solyc08g074620, Solyc04g079830, Solyc04g078360, Solyc08g081140, Solyc01g097950, Solyc01g110360, Solyc06g050900, Solyc08g077110, Solyc12g013620, Solyc02g014470, Solyc02g093280, Solyc03g005080, Solyc09g083050,…
negative regulation of DNA replication	25 out of 3741 genes, 0.7%	105 out of 34727 genes, 0.3%		0.0009	0.22	Solyc12g056510, Solyc02g062680, Solyc06g076860, Solyc10g055680, Solyc06g068060, Solyc08g077990, Solyc02g086470, Solyc07g055900, Solyc03g098030, Solyc03g096870, Solyc10g074720, Solyc06g072830, Solyc06g043150, Solyc04g008600, Solyc01g103960, Solyc08g007080, Solyc08g005420, Solyc12g007200, Solyc07g062780, Solyc03g116170, Solyc11g012720, Solyc02g087310, Solyc09g074830, Solyc02g070300, Solyc09g005560
glucan metabolic process	216 out of 3741 genes, 5.8%	1574 out of 34727 genes, 4.5%		0.0009	0.22	Solyc07g054210, Solyc01g106650, Solyc01g096880, Solyc12g056830, Solyc04g082120, Solyc02g031790, Solyc03g063150, Solyc09g092450, Solyc07g053980, Solyc02g062340, Solyc11g066270, Solyc02g070210, Solyc08g065350, Solyc08g077530, Solyc02g068080, Solyc08g079090, Solyc02g089640, Solyc03g071590, Solyc03g115770, Solyc06g083490, Solyc03g098430, Solyc05g054480, Solyc04g009640, Solyc01g098410, Solyc04g080060,…
deoxyribonucleoside triphosphate metabolic process	9 out of 3741 genes, 0.2%	20 out of 34727 genes, 0.1%		0.0012	0.3	Solyc00g128870, Solyc04g012060, Solyc09g091420, Solyc01g097970, Solyc07g048010, Solyc01g100030, Solyc02g094160, Solyc04g051350, Solyc10g086190
neurotransmitter metabolic process	9 out of 3741 genes, 0.2%	20 out of 34727 genes, 0.1%		0.0012	0.3	Solyc01g066590, Solyc12g007030, Solyc03g120690, Solyc09g075930, Solyc01g005460, Solyc08g079430, Solyc12g044240, Solyc05g005700, Solyc07g063610
pattern specification process	292 out of 3741 genes, 7.8%	2209 out of 34727 genes, 6.4%		0.0012	0.3	Solyc09g009790, Solyc05g047460, Solyc07g005540, Solyc07g025510, Solyc06g074760, Solyc01g095970, Solyc11g065250, Solyc02g071510, Solyc12g056300, Solyc02g092480, Solyc02g079860, Solyc01g096750, Solyc08g082670, Solyc08g016050, Solyc08g082630, Solyc03g093700, Solyc09g061890, Solyc07g065540, Solyc04g079830, Solyc07g061750, Solyc08g007080, Solyc03g115850, Solyc08g079740, Solyc09g065990, Solyc08g066310,…
cell growth	394 out of 3741 genes, 10.5%	3077 out of 34727 genes, 8.9%		0.0012	0.3	Solyc02g065000, Solyc06g068910, Solyc06g076040, Solyc04g008430, Solyc09g083050, Solyc05g054860, Solyc06g065910, Solyc09g061250, Solyc10g044480, Solyc05g010650, Solyc05g007080, Solyc01g090730, Solyc05g051510, Solyc06g051750, Solyc11g006250, Solyc08g013740, Solyc08g005610, Solyc06g007910, Solyc03g113910, Solyc09g060110, Solyc11g069230, Solyc05g026240, Solyc02g087200, Solyc02g093120, Solyc04g005070,…
DNA alkylation	106 out of 3741 genes, 2.8%	689 out of 34727 genes, 2.0%		0.0012	0.3	Solyc10g045190, Solyc03g096870, Solyc04g080790, Solyc02g090990, Solyc02g062780, Solyc04g009640, Solyc01g096940, Solyc03g096890, Solyc08g067070, Solyc11g010710, Solyc04g016370, Solyc04g082430, Solyc03g007050, Solyc01g098690, Solyc06g068510, Solyc09g015170, Solyc11g030550, Solyc11g067140, Solyc12g098560, Solyc06g073610, Solyc07g065600, Solyc03g032190, Solyc01g110130, Solyc04g045530, Solyc09g082500,…
DNA methylation	106 out of 3741 genes, 2.8%	689 out of 34727 genes, 2.0%		0.0012	0.3	Solyc02g070450, Solyc08g042030, Solyc02g031790, Solyc04g051490, Solyc04g078940, Solyc07g049160, Solyc12g006370, Solyc11g013240, Solyc06g072830, Solyc08g068050, Solyc10g083310, Solyc03g093260, Solyc07g065210, Solyc03g119220, Solyc05g016390, Solyc10g086640, Solyc07g063450, Solyc09g007030, Solyc07g017540, Solyc01g006100, Solyc12g014420, Solyc10g084340, Solyc06g065450, Solyc04g077490, Solyc02g087980,…
metal ion transport	256 out of 3741 genes, 6.8%	1907 out of 34727 genes, 5.5%		0.0012	0.3	Solyc07g053120, Solyc05g055790, Solyc09g083100, Solyc02g072540, Solyc07g055060, Solyc04g018100, Solyc08g005450, Solyc01g097950, Solyc07g065540, Solyc08g067360, Solyc08g082670, Solyc02g085930, Solyc11g012360, Solyc01g095970, Solyc09g007520, Solyc03g097870, Solyc08g066310, Solyc09g055940, Solyc06g073080, Solyc08g080580, Solyc04g008060, Solyc04g014510, Solyc05g050360, Solyc01g079150, Solyc07g052510,…
cellular carbohydrate catabolic process	252 out of 3741 genes, 6.7%	1875 out of 34727 genes, 5.4%		0.0012	0.32	Solyc05g051500, Solyc03g111730, Solyc02g091830, Solyc08g077530, Solyc06g083490, Solyc01g059950, Solyc05g014000, Solyc02g089060, Solyc01g108780, Solyc12g098520, Solyc08g082860, Solyc11g017240, Solyc07g054210, Solyc04g072000, Solyc12g100160, Solyc10g051380, Solyc06g083140, Solyc08g065970, Solyc02g070210, Solyc10g055800, Solyc08g065350, Solyc02g084210, Solyc03g019820, Solyc05g005280, Solyc02g062340,…
response to starvation	258 out of 3741 genes, 6.9%	1926 out of 34727 genes, 5.5%		0.0012	0.32	Solyc07g008560, Solyc09g007550, Solyc05g008310, Solyc08g063040, Solyc07g053990, Solyc10g074720, Solyc02g021680, Solyc03g096890, Solyc06g051860, Solyc06g006110, Solyc08g080390, Solyc03g116620, Solyc07g053100, Solyc10g078230, Solyc03g080190, Solyc02g081690, Solyc09g007760, Solyc01g100630, Solyc02g090970, Solyc01g079260, Solyc08g016500, Solyc02g083740, Solyc08g077170, Solyc03g082480, Solyc08g061250,…
centrosome organization	34 out of 3741 genes, 0.9%	163 out of 34727 genes, 0.5%		0.0012	0.32	Solyc03g120810, Solyc11g071730, Solyc10g074720, Solyc08g080580, Solyc03g007560, Solyc01g097500, Solyc08g023280, Solyc06g064460, Solyc09g090320, Solyc01g091480, Solyc11g071570, Solyc02g065000, Solyc04g082840, Solyc02g090810, Solyc04g076310, Solyc09g010810, Solyc12g098630, Solyc10g083310, Solyc07g065210, Solyc03g007850, Solyc06g008210, Solyc03g005620, Solyc08g042030, Solyc01g098460, Solyc02g084390,…
response to reactive oxygen species	169 out of 3741 genes, 4.5%	1193 out of 34727 genes, 3.4%		0.0012	0.32	Solyc06g048420, Solyc02g090990, Solyc05g050820, Solyc09g009100, Solyc02g071350, Solyc02g021680, Solyc10g082030, Solyc12g008990, Solyc04g054740, Solyc06g060760, Solyc08g014440, Solyc03g096670, Solyc12g008840, Solyc11g067300, Solyc02g085630, Solyc05g012040, Solyc10g080730, Solyc09g074430, Solyc07g055710, Solyc11g065930, Solyc04g071990, Solyc04g082630, Solyc08g082110, Solyc12g100180, Solyc01g100630,…
cellular polysaccharide metabolic process	343 out of 3741 genes, 9.2%	2646 out of 34727 genes, 7.6%		0.0012	0.32	Solyc01g079150, Solyc07g009500, Solyc10g009080, Solyc03g114810, Solyc12g055970, Solyc08g079740, Solyc07g056460, Solyc02g092840, Solyc10g077080, Solyc11g069400, Solyc08g066310, Solyc05g011940, Solyc02g091470, Solyc11g073120, Solyc03g114860, Solyc09g055940, Solyc12g056900, Solyc11g011880, Solyc07g005540, Solyc09g007520, Solyc09g055570, Solyc08g067360, Solyc12g056300, Solyc08g082670, Solyc01g096750,…
response to oxidative stress	273 out of 3741 genes, 7.3%	2054 out of 34727 genes, 5.9%		0.0012	0.32	Solyc10g052490, Solyc02g079710, Solyc03g111720, Solyc03g044430, Solyc01g106460, Solyc01g110050, Solyc12g014110, Solyc03g123400, Solyc03g120720, Solyc10g052500, Solyc06g084100, Solyc03g025750, Solyc09g091670, Solyc02g092800, Solyc03g123630, Solyc11g020330, Solyc06g072220, Solyc02g089620, Solyc01g098980, Solyc12g094640, Solyc10g047110, Solyc08g081550, Solyc02g079220, Solyc02g094000, Solyc06g075650,…
cell wall metabolic process	216 out of 3741 genes, 5.8%	1579 out of 34727 genes, 4.5%		0.0013	0.34	Solyc02g093050, Solyc07g008520, Solyc02g092620, Solyc10g055630, Solyc02g089120, Solyc02g087040, Solyc03g123630, Solyc02g088380, Solyc02g093090, Solyc07g017600, Solyc06g075650, Solyc02g061770, Solyc04g049800, Solyc06g009900, Solyc06g059730, Solyc06g071690, Solyc05g005570, Solyc04g079570, Solyc04g055180, Solyc10g078370, Solyc02g084980, Solyc11g005560, Solyc06g071480, Solyc07g055990, Solyc09g030450,…
determination of symmetry	127 out of 3741 genes, 3.4%	857 out of 34727 genes, 2.5%		0.0013	0.36	Solyc02g089130, Solyc05g006020, Solyc03g007050, Solyc07g018190, Solyc11g072490, Solyc01g098690, Solyc02g094010, Solyc09g015170, Solyc09g010650, Solyc02g071740, Solyc10g045290, Solyc11g066730, Solyc04g080790, Solyc01g098410, Solyc12g014140, Solyc03g098030, Solyc01g096940, Solyc04g009640, Solyc06g074110, Solyc11g010710, Solyc02g069260, Solyc04g076310, Solyc06g071580, Solyc06g075150, Solyc02g090380,…
regulation of DNA endoreduplication	15 out of 3741 genes, 0.4%	49 out of 34727 genes, 0.1%		0.0013	0.36	Solyc08g005420, Solyc02g062680, Solyc12g056510, Solyc11g071300, Solyc10g055680, Solyc08g076580, Solyc02g087310, Solyc11g012720, Solyc03g096870, Solyc07g062780, Solyc06g084390, Solyc09g005560, Solyc10g080400, Solyc06g072830, Solyc06g043150
regulation of cell size	431 out of 3741 genes, 11.5%	3403 out of 34727 genes, 9.8%		0.0013	0.36	Solyc09g060110, Solyc11g069230, Solyc05g026240, Solyc03g113910, Solyc08g005610, Solyc06g007910, Solyc08g013740, Solyc06g051750, Solyc11g006250, Solyc01g096320, Solyc02g088560, Solyc12g006460, Solyc06g084390, Solyc04g005070, Solyc02g087200, Solyc02g093120, Solyc12g005620, Solyc08g066940, Solyc04g050170, Solyc08g065430, Solyc01g111050, Solyc12g013620, Solyc02g089350, Solyc02g067080, Solyc12g098500,…
negative regulation of macromolecule metabolic process	355 out of 3741 genes, 9.5%	2752 out of 34727 genes, 7.9%		0.0018	0.48	Solyc08g005420, Solyc02g069260, Solyc06g071580, Solyc10g080100, Solyc11g072600, Solyc07g054380, Solyc12g098560, Solyc03g078520, Solyc02g088070, Solyc06g008590, Solyc01g097570, Solyc03g096870, Solyc01g096950, Solyc02g062780, Solyc03g119220, Solyc01g111500, Solyc07g063450, Solyc04g011430, Solyc03g115770, Solyc10g084340, Solyc08g067340, Solyc02g087980, Solyc06g063010, Solyc09g014510, Solyc06g071310,…
dormancy process	131 out of 3741 genes, 3.5%	890 out of 34727 genes, 2.6%		0.0018	0.48	Solyc11g065180, Solyc03g096050, Solyc02g089350, Solyc05g013460, Solyc07g061730, Solyc05g012380, Solyc05g025590, Solyc02g079020, Solyc01g094590, Solyc04g078900, Solyc04g007960, Solyc01g096370, Solyc02g064960, Solyc12g006460, Solyc08g066040, Solyc09g098390, Solyc06g051750, Solyc02g063430, Solyc08g005610, Solyc03g113910, Solyc06g007910, Solyc06g073080, Solyc12g007070, Solyc02g085340, Solyc06g048930,…
regulation of DNA replication initiation	17 out of 3741 genes, 0.5%	60 out of 34727 genes, 0.2%		0.0018	0.48	Solyc02g082180, Solyc10g074720, Solyc06g043150, Solyc06g072830, Solyc03g096870, Solyc02g086470, Solyc02g070780, Solyc08g077990, Solyc06g076860, Solyc01g110130, Solyc11g040120, Solyc09g074830, Solyc06g071680, Solyc12g007200, Solyc09g007330, Solyc08g005420, Solyc04g082840
negative regulation of metabolic process	372 out of 3741 genes, 9.9%	2898 out of 34727 genes, 8.3%		0.0018	0.48	Solyc01g097570, Solyc06g008590, Solyc02g088070, Solyc02g062780, Solyc01g096950, Solyc03g096870, Solyc11g072600, Solyc10g080100, Solyc06g071580, Solyc08g005420, Solyc02g069260, Solyc03g078520, Solyc12g098560, Solyc07g054380, Solyc08g065350, Solyc11g010930, Solyc04g051490, Solyc03g116920, Solyc07g065210, Solyc06g076050, Solyc05g013750, Solyc12g019410, Solyc06g008210, Solyc10g084340, Solyc03g115770,…
chromatin assembly or disassembly	85 out of 3741 genes, 2.3%	533 out of 34727 genes, 1.5%		0.0019	0.52	Solyc04g011390, Solyc01g110130, Solyc07g065600, Solyc06g074780, Solyc04g049670, Solyc03g031900, Solyc05g056530, Solyc02g077480, Solyc06g084090, Solyc09g007330, Solyc09g074300, Solyc08g076370, Solyc06g005750, Solyc06g082070, Solyc08g080940, Solyc01g096950, Solyc01g079290, Solyc02g062780, Solyc06g074750, Solyc11g067140, Solyc06g062690, Solyc03g032130, Solyc11g072860, Solyc06g005430, Solyc11g066430,…
polysaccharide catabolic process	88 out of 3741 genes, 2.4%	556 out of 34727 genes, 1.6%		0.0019	0.52	Solyc05g005570, Solyc11g012670, Solyc01g065980, Solyc02g061770, Solyc12g055970, Solyc07g017600, Solyc03g118790, Solyc06g068910, Solyc03g123630, Solyc07g064970, Solyc11g008820, Solyc07g009500, Solyc02g089120, Solyc10g081560, Solyc05g007080, Solyc07g064170, Solyc03g083770, Solyc11g008720, Solyc09g030450, Solyc10g077080, Solyc03g115610, Solyc02g068760, Solyc06g083470, Solyc12g056300, Solyc08g078640,…
anterograde axon cargo transport	16 out of 3741 genes, 0.4%	55 out of 34727 genes, 0.2%		0.0019	0.52	Solyc01g108670, Solyc09g007030, Solyc04g076310, Solyc09g010810, Solyc03g119220, Solyc03g025470, Solyc09g075480, Solyc07g066120, Solyc01g091480, Solyc11g071730, Solyc07g065210, Solyc10g083310, Solyc12g098630, Solyc08g042030, Solyc02g084390, Solyc06g009780
histone modification	172 out of 3741 genes, 4.6%	1223 out of 34727 genes, 3.5%		0.0019	0.52	Solyc11g071870, Solyc01g104490, Solyc04g078940, Solyc02g070450, Solyc08g042030, Solyc10g083310, Solyc03g093260, Solyc08g068050, Solyc11g013240, Solyc04g015520, Solyc05g013160, Solyc07g006760, Solyc12g014420, Solyc01g006100, Solyc08g068100, Solyc06g083420, Solyc09g007030, Solyc05g025510, Solyc05g016390, Solyc08g006790, Solyc01g067790, Solyc04g082130, Solyc08g062330, Solyc06g071680, Solyc05g054240,…
cellular response to starvation	245 out of 3741 genes, 6.5%	1826 out of 34727 genes, 5.3%		0.0019	0.52	Solyc02g084860, Solyc05g053620, Solyc09g014480, Solyc01g098980, Solyc12g056920, Solyc10g047110, Solyc06g071690, Solyc01g100040, Solyc02g093080, Solyc06g075650, Solyc10g011810, Solyc07g043230, Solyc04g051690, Solyc04g079300, Solyc11g045520, Solyc09g098180, Solyc10g055630, Solyc06g072360, Solyc07g063000, Solyc04g081900, Solyc03g005330, Solyc12g099970, Solyc02g093050, Solyc04g081590, Solyc02g067340,…
cellular carbohydrate biosynthetic process	348 out of 3741 genes, 9.3%	2697 out of 34727 genes, 7.8%		0.0019	0.52	Solyc02g069260, Solyc02g067560, Solyc03g111550, Solyc08g066320, Solyc07g061920, Solyc10g084690, Solyc03g120070, Solyc10g055390, Solyc08g061010, Solyc01g104860, Solyc01g058270, Solyc02g069490, Solyc02g087000, Solyc01g095700, Solyc02g088070, Solyc12g010030, Solyc01g097570, Solyc09g011550, Solyc07g044960, Solyc06g074370, Solyc05g054480, Solyc01g006560, Solyc03g033260, Solyc03g120100, Solyc06g011350,…
dicarboxylic acid metabolic process	55 out of 3741 genes, 1.5%	311 out of 34727 genes, 0.9%		0.0019	0.52	Solyc02g093280, Solyc11g006590, Solyc05g013150, Solyc05g013160, Solyc11g017240, Solyc06g064550, Solyc12g013710, Solyc08g005310, Solyc07g054210, Solyc07g055060, Solyc03g120450, Solyc01g087730, Solyc01g110360, Solyc03g005020, Solyc01g097950, Solyc02g062340, Solyc10g005320, Solyc08g077140, Solyc12g056800, Solyc06g006100, Solyc07g043310, Solyc08g066360, Solyc03g071590, Solyc10g086150, Solyc09g083220,…
flower morphogenesis	59 out of 3741 genes, 1.6%	340 out of 34727 genes, 1.0%		0.0018	0.52	Solyc09g065480, Solyc08g082630, Solyc06g009780, Solyc07g049160, Solyc04g050170, Solyc01g109650, Solyc04g079830, Solyc08g077210, Solyc10g083310, Solyc07g049310, Solyc04g007690, Solyc10g079750, Solyc12g019410, Solyc05g047460, Solyc10g084340, Solyc09g074940, Solyc09g011170, Solyc05g026240, Solyc10g086640, Solyc09g007030, Solyc01g014560, Solyc04g008650, Solyc03g118260, Solyc01g107670, Solyc07g062490,…
regulation of flower development	218 out of 3741 genes, 5.8%	1602 out of 34727 genes, 4.6%		0.0018	0.52	Solyc11g013240, Solyc03g093260, Solyc10g083310, Solyc08g068050, Solyc01g109590, Solyc01g104490, Solyc04g078940, Solyc02g070450, Solyc08g042030, Solyc04g007470, Solyc12g006240, Solyc07g065250, Solyc09g005760, Solyc04g077490, Solyc01g086920, Solyc01g108930, Solyc03g097820, Solyc12g014420, Solyc05g016390, Solyc10g086640, Solyc04g082130, Solyc01g006100, Solyc08g068100, Solyc09g007030, Solyc03g096890,…
cell development	514 out of 3741 genes, 13.7%	4134 out of 34727 genes, 11.9%		0.0018	0.52	Solyc02g031790, Solyc03g123830, Solyc01g094360, Solyc01g008440, Solyc06g072830, Solyc05g014000, Solyc06g072340, Solyc04g081290, Solyc03g118260, Solyc08g013940, Solyc03g098430, Solyc01g087970, Solyc03g025320, Solyc02g092790, Solyc07g018190, Solyc06g068510, Solyc09g015170, Solyc09g090400, Solyc04g009640, Solyc04g080790, Solyc11g010710, Solyc04g064860, Solyc01g096410, Solyc03g078570, Solyc01g091690,…
polysaccharide metabolic process	343 out of 3741 genes, 9.2%	2657 out of 34727 genes, 7.7%		0.0018	0.52	Solyc02g070210, Solyc10g055800, Solyc03g063150, Solyc02g031790, Solyc00g059100, Solyc05g014000, Solyc04g072000, Solyc03g098430, Solyc06g083490, Solyc01g095450, Solyc03g071590, Solyc02g068080, Solyc01g009860, Solyc09g092670, Solyc06g074820, Solyc09g015170, Solyc02g084950, Solyc00g027770, Solyc04g064860, Solyc07g064250, Solyc04g009640, Solyc01g066730, Solyc03g098030, Solyc01g098410, Solyc04g080060,…
spindle assembly	43 out of 3741 genes, 1.1%	227 out of 34727 genes, 0.7%		0.0018	0.52	Solyc11g071570, Solyc07g064970, Solyc10g080100, Solyc03g007130, Solyc08g005520, Solyc02g069260, Solyc04g082840, Solyc08g005420, Solyc09g082500, Solyc03g032190, Solyc01g006950, Solyc06g073610, Solyc04g078470, Solyc06g053760, Solyc10g080950, Solyc01g106750, Solyc12g014490, Solyc10g074720, Solyc06g043150, Solyc11g071730, Solyc04g082430, Solyc04g016370, Solyc03g096890, Solyc03g096870, Solyc01g091380,…
mitotic centrosome separation	11 out of 3741 genes, 0.3%	30 out of 34727 genes, 0.1%		0.0018	0.52	Solyc01g108670, Solyc10g083310, Solyc11g071730, Solyc04g076310, Solyc09g010810, Solyc09g007030, Solyc09g010060, Solyc02g084390, Solyc08g042030, Solyc03g119220, Solyc01g091480
protein homotetramerization	21 out of 3741 genes, 0.6%	84 out of 34727 genes, 0.2%		0.0018	0.52	Solyc10g006860, Solyc12g007030, Solyc08g066360, Solyc03g113460, Solyc02g067180, Solyc09g007030, Solyc09g010060, Solyc08g066290, Solyc04g071340, Solyc05g053690, Solyc06g083490, Solyc10g049890, Solyc04g015690, Solyc01g006450, Solyc06g048420, Solyc10g083310, Solyc10g076600, Solyc10g079500, Solyc11g065760, Solyc03g123830, Solyc04g051410
deoxyribonucleotide metabolic process	12 out of 3741 genes, 0.3%	35 out of 34727 genes, 0.1%		0.0018	0.52	Solyc09g091420, Solyc01g097970, Solyc01g080210, Solyc07g048010, Solyc01g100030, Solyc02g094160, Solyc04g051350, Solyc10g086190, Solyc00g128870, Solyc04g012060, Solyc10g080730, Solyc09g018850
gene silencing	185 out of 3741 genes, 4.9%	1334 out of 34727 genes, 3.8%		0.0019	0.56	Solyc07g053990, Solyc03g097850, Solyc12g096510, Solyc03g096890, Solyc04g082430, Solyc06g074110, Solyc04g016370, Solyc10g074720, Solyc12g014490, Solyc03g032130, Solyc03g007050, Solyc08g007370, Solyc09g056130, Solyc11g072490, Solyc11g066390, Solyc11g030550, Solyc02g071740, Solyc05g054240, Solyc11g067140, Solyc01g010050, Solyc05g009100, Solyc12g096680, Solyc06g073610, Solyc01g110130, Solyc03g032190,…
fatty acid biosynthetic process	167 out of 3741 genes, 4.5%	1187 out of 34727 genes, 3.4%		0.0019	0.56	Solyc06g005750, Solyc06g082990, Solyc01g006560, Solyc04g080790, Solyc07g018010, Solyc01g099190, Solyc03g031860, Solyc09g092670, Solyc08g022240, Solyc02g081330, Solyc08g014000, Solyc02g084950, Solyc06g053240, Solyc11g065530, Solyc02g089010, Solyc02g036430, Solyc12g010590, Solyc02g079280, Solyc03g117600, Solyc04g012050, Solyc09g083350, Solyc10g080840, Solyc09g066150, Solyc10g054440, Solyc02g089060,…
positive regulation of cellular process	573 out of 3741 genes, 15.3%	4656 out of 34727 genes, 13.4%		0.0019	0.56	Solyc03g114690, Solyc09g083420, Solyc08g078190, Solyc06g053960, Solyc02g079170, Solyc04g078650, Solyc04g079570, Solyc01g065980, Solyc06g005680, Solyc08g061500, Solyc03g093550, Solyc11g008540, Solyc01g088740, Solyc06g048900, Solyc09g089580, Solyc11g018610, Solyc07g045180, Solyc01g113620, Solyc01g100460, Solyc07g044980, Solyc05g052610, Solyc04g074590, Solyc09g092270, Solyc10g084050, Solyc05g052130,…
response to bacterium	400 out of 3741 genes, 10.7%	3151 out of 34727 genes, 9.1%		0.0019	0.56	Solyc03g120720, Solyc07g008590, Solyc02g072440, Solyc06g084100, Solyc01g103920, Solyc05g009270, Solyc05g050700, Solyc09g091670, Solyc02g092800, Solyc12g007320, Solyc02g079710, Solyc09g092710, Solyc07g008320, Solyc01g091230, Solyc11g044940, Solyc06g035760, Solyc07g006360, Solyc01g107670, Solyc05g050500, Solyc01g009160, Solyc02g032200, Solyc04g076060, Solyc02g081190, Solyc03g115610, Solyc06g053760,…
isopentenyl diphosphate biosynthetic process, mevalonate-independent pathway	86 out of 3741 genes, 2.3%	545 out of 34727 genes, 1.6%		0.002	0.58	Solyc07g054210, Solyc01g007100, Solyc12g100160, Solyc12g013710, Solyc05g013160, Solyc08g075870, Solyc12g056830, Solyc07g045540, Solyc01g006540, Solyc09g092450, Solyc08g078010, Solyc02g062340, Solyc08g065970, Solyc08g065350, Solyc09g083220, Solyc05g050970, Solyc04g015490, Solyc10g086640, Solyc01g094790, Solyc06g072710, Solyc01g006560, Solyc04g080790, Solyc03g033260, Solyc01g081320, Solyc01g102300,…
negative regulation of transcription, DNA-dependent	240 out of 3741 genes, 6.4%	1792 out of 34727 genes, 5.2%		0.002	0.6	Solyc08g062330, Solyc12g006240, Solyc07g032510, Solyc06g071680, Solyc05g007880, Solyc04g077490, Solyc06g084070, Solyc09g091780, Solyc02g087310, Solyc07g006760, Solyc12g014420, Solyc08g068100, Solyc01g006100, Solyc06g066020, Solyc09g007030, Solyc05g025510, Solyc10g086640, Solyc05g016390, Solyc12g044920, Solyc10g081010, Solyc03g093260, Solyc10g083310, Solyc08g068050, Solyc11g013240, Solyc08g082110,…
response to auxin stimulus	278 out of 3741 genes, 7.4%	2112 out of 34727 genes, 6.1%		0.002	0.6	Solyc09g089860, Solyc10g044680, Solyc12g100180, Solyc05g009500, Solyc04g078290, Solyc10g078270, Solyc09g083280, Solyc10g086640, Solyc11g005350, Solyc02g071130, Solyc09g083220, Solyc09g091550, Solyc11g067300, Solyc02g071740, Solyc02g085630, Solyc08g081540, Solyc12g097010, Solyc04g054740, Solyc01g102300, Solyc08g014440, Solyc12g056590, Solyc02g071350, Solyc06g061080, Solyc12g014140, Solyc04g007320,…
regulation of biosynthetic process	845 out of 3741 genes, 22.6%	7070 out of 34727 genes, 20.4%		0.002	0.6	Solyc09g007050, Solyc04g009500, Solyc08g082070, Solyc11g012720, Solyc04g051690, Solyc01g096820, Solyc03g005330, Solyc12g099970, Solyc03g007130, Solyc10g085550, Solyc03g123630, Solyc09g074730, Solyc01g105650, Solyc01g091480, Solyc04g009910, Solyc10g085680, Solyc02g067340, Solyc01g107780, Solyc02g089770, Solyc02g061790, Solyc06g083760, Solyc07g049680, Solyc08g076580, Solyc10g083500, Solyc08g077990,…
negative regulation of transcription	240 out of 3741 genes, 6.4%	1793 out of 34727 genes, 5.2%		0.002	0.6	Solyc11g013240, Solyc08g068050, Solyc03g093260, Solyc10g083310, Solyc08g082110, Solyc01g104490, Solyc03g007800, Solyc04g078940, Solyc07g049160, Solyc07g052610, Solyc10g011940, Solyc04g007470, Solyc10g008460, Solyc08g042030, Solyc02g070450, Solyc12g056510, Solyc10g044680, Solyc07g032510, Solyc12g006240, Solyc08g062330, Solyc02g087310, Solyc09g091780, Solyc06g084070, Solyc05g007880, Solyc06g071680,…
glyceraldehyde-3-phosphate metabolic process	86 out of 3741 genes, 2.3%	546 out of 34727 genes, 1.6%		0.002	0.6	Solyc04g079830, Solyc12g009440, Solyc01g110360, Solyc01g087730, Solyc09g090410, Solyc01g097950, Solyc01g010360, Solyc12g009200, Solyc08g005490, Solyc06g006080, Solyc04g070980, Solyc02g093280, Solyc11g006590, Solyc05g013150, Solyc05g009270, Solyc02g014360, Solyc05g009570, Solyc02g078330, Solyc08g013740, Solyc07g043580, Solyc02g084440, Solyc04g016010, Solyc11g066410, Solyc03g006870, Solyc08g065220,…
regulation of metabolic process	1020 out of 3741 genes, 27.3%	8640 out of 34727 genes, 24.9%		0.002	0.6	Solyc03g123630, Solyc09g074730, Solyc07g049530, Solyc01g091480, Solyc01g105650, Solyc03g005330, Solyc10g085550, Solyc03g007130, Solyc12g099970, Solyc12g094640, Solyc01g096820, Solyc01g110640, Solyc11g012720, Solyc09g007050, Solyc08g082070, Solyc04g009500, Solyc04g051690, Solyc10g083500, Solyc08g077990, Solyc08g076580, Solyc01g081570, Solyc02g081190, Solyc02g061790, Solyc01g010020, Solyc06g083760,…
cation homeostasis	168 out of 3741 genes, 4.5%	1198 out of 34727 genes, 3.4%		0.002	0.6	Solyc01g096190, Solyc03g019820, Solyc02g005340, Solyc08g083060, Solyc07g065330, Solyc06g069730, Solyc07g065820, Solyc03g063150, Solyc08g079430, Solyc06g076050, Solyc01g105050, Solyc01g096880, Solyc12g019410, Solyc01g005470, Solyc10g083210, Solyc01g080640, Solyc07g056160, Solyc02g070280, Solyc06g071310, Solyc02g032100, Solyc04g074180, Solyc02g068080, Solyc04g072450, Solyc04g080840, Solyc06g074820,…
anion transport	226 out of 3741 genes, 6.0%	1677 out of 34727 genes, 4.8%		0.002	0.6	Solyc12g007320, Solyc02g092800, Solyc10g084940, Solyc03g116280, Solyc12g098810, Solyc11g065660, Solyc12g014110, Solyc04g058000, Solyc08g065190, Solyc09g075020, Solyc01g087050, Solyc10g076790, Solyc04g009860, Solyc11g066800, Solyc02g062460, Solyc07g006360, Solyc11g044940, Solyc06g035760, Solyc12g010800, Solyc02g068150, Solyc05g013300, Solyc07g008320, Solyc02g079710, Solyc01g103490, Solyc04g008110,…
nucleosome assembly	50 out of 3741 genes, 1.3%	279 out of 34727 genes, 0.8%		0.0021	0.64	Solyc05g008480, Solyc06g075830, Solyc01g086820, Solyc09g083380, Solyc01g086800, Solyc11g073250, Solyc06g075960, Solyc01g073970, Solyc11g066160, Solyc06g005390, Solyc03g071620, Solyc05g054610, Solyc03g007170, Solyc01g080600, Solyc12g056540, Solyc09g082710, Solyc06g005420, Solyc03g082860, Solyc11g072860, Solyc11g040120, Solyc11g066430, Solyc05g051500, Solyc06g005430, Solyc12g013510, Solyc02g071510,…
xylem and phloem pattern formation	102 out of 3741 genes, 2.7%	671 out of 34727 genes, 1.9%		0.0022	0.66	Solyc12g096680, Solyc05g009100, Solyc05g008060, Solyc04g064750, Solyc03g078520, Solyc10g012360, Solyc02g069260, Solyc06g071580, Solyc06g075150, Solyc11g072600, Solyc07g053520, Solyc01g005730, Solyc03g098030, Solyc02g078780, Solyc01g098410, Solyc04g080790, Solyc01g096940, Solyc03g097850, Solyc09g072830, Solyc11g010710, Solyc05g009400, Solyc06g074110, Solyc02g089130, Solyc01g098690, Solyc11g072490,…
G2/M transition checkpoint	25 out of 3741 genes, 0.7%	110 out of 34727 genes, 0.3%		0.0022	0.66	Solyc12g007200, Solyc06g069280, Solyc05g025510, Solyc01g103960, Solyc08g005420, Solyc09g074830, Solyc03g115050, Solyc11g040120, Solyc08g023280, Solyc05g053430, Solyc02g069770, Solyc03g114690, Solyc02g070780, Solyc01g010360, Solyc05g025590, Solyc06g043150, Solyc11g062430, Solyc10g074720, Solyc06g072830, Solyc00g059100, Solyc12g014020, Solyc09g018060, Solyc02g086470, Solyc06g008210, Solyc03g096870
seed development	365 out of 3741 genes, 9.8%	2857 out of 34727 genes, 8.2%		0.0023	0.7	Solyc12g007070, Solyc10g076600, Solyc03g116700, Solyc08g062490, Solyc09g057630, Solyc01g110440, Solyc10g007830, Solyc09g065640, Solyc10g009550, Solyc01g105350, Solyc05g055590, Solyc12g005350, Solyc11g012670, Solyc03g026020, Solyc03g005080, Solyc09g083050, Solyc04g008430, Solyc03g096050, Solyc11g065180, Solyc05g014240, Solyc08g077110, Solyc02g089350, Solyc12g013620, Solyc01g108910, Solyc05g013460,…
regulation of cellular biosynthetic process	842 out of 3741 genes, 22.5%	7050 out of 34727 genes, 20.3%		0.0023	0.7	Solyc02g094480, Solyc03g005620, Solyc01g097390, Solyc04g078360, Solyc07g024070, Solyc04g014220, Solyc02g079020, Solyc04g081660, Solyc04g015090, Solyc02g093280, Solyc12g098500, Solyc07g045010, Solyc12g098630, Solyc04g008820, Solyc06g072690, Solyc02g094160, Solyc07g062100, Solyc07g008570, Solyc07g055900, Solyc02g085130, Solyc10g079750, Solyc12g006300, Solyc09g075480, Solyc11g005670, Solyc08g006470,…
pyruvate metabolic process	147 out of 3741 genes, 3.9%	1031 out of 34727 genes, 3.0%		0.0024	0.74	Solyc12g094640, Solyc11g010850, Solyc04g051190, Solyc08g005120, Solyc12g009260, Solyc11g006070, Solyc03g118790, Solyc04g051350, Solyc01g091640, Solyc03g115650, Solyc10g085550, Solyc05g053650, Solyc01g102410, Solyc10g086410, Solyc03g120260, Solyc05g047580, Solyc02g068760, Solyc06g082750, Solyc09g008670, Solyc02g063140, Solyc08g065220, Solyc04g076060, Solyc04g071340, Solyc02g078330, Solyc05g013150,…
reproductive process	922 out of 3741 genes, 24.6%	7774 out of 34727 genes, 22.4%		0.0028	0.86	Solyc03g044150, Solyc11g066370, Solyc04g078900, Solyc09g082790, Solyc12g005620, Solyc07g051930, Solyc12g088670, Solyc03g121610, Solyc05g025590, Solyc12g013620, Solyc02g067080, Solyc06g048920, Solyc03g123440, Solyc03g096050, Solyc06g074430, Solyc05g014240, Solyc08g077110, Solyc11g069230, Solyc02g063430, Solyc09g074940, Solyc09g060110, Solyc05g026240, Solyc02g084440, Solyc08g005610, Solyc11g045240,…
axon cargo transport	18 out of 3741 genes, 0.5%	69 out of 34727 genes, 0.2%		0.003	0.92	Solyc10g083310, Solyc11g071730, Solyc07g065210, Solyc12g098630, Solyc06g009780, Solyc08g042030, Solyc02g084390, Solyc06g072660, Solyc04g051280, Solyc01g108670, Solyc09g075480, Solyc03g025470, Solyc01g091480, Solyc07g066120, Solyc04g076310, Solyc09g010810, Solyc09g007030, Solyc03g119220
protein-DNA complex assembly	97 out of 3741 genes, 2.6%	636 out of 34727 genes, 1.8%		0.003	0.92	Solyc09g007330, Solyc06g084090, Solyc02g077480, Solyc03g031900, Solyc06g074780, Solyc07g065600, Solyc05g053430, Solyc04g040170, Solyc01g110130, Solyc04g011390, Solyc06g062900, Solyc01g081490, Solyc06g076860, Solyc03g032130, Solyc01g097570, Solyc06g062690, Solyc06g074750, Solyc02g062780, Solyc07g053990, Solyc02g089340, Solyc09g074300, Solyc06g083420, Solyc07g017540, Solyc03g082480, Solyc10g081010,…
xylem histogenesis	80 out of 3741 genes, 2.1%	505 out of 34727 genes, 1.5%		0.003	0.94	Solyc06g062880, Solyc04g008210, Solyc02g093280, Solyc01g109650, Solyc01g111050, Solyc04g050170, Solyc09g061890, Solyc02g064960, Solyc08g082670, Solyc08g066500, Solyc02g092480, Solyc02g079860, Solyc01g044520, Solyc07g043580, Solyc02g067230, Solyc01g065530, Solyc09g092520, Solyc10g086520, Solyc05g007080, Solyc07g017780, Solyc08g075920, Solyc02g067440, Solyc04g081590, Solyc10g078370, Solyc06g071480,…
gibberellin biosynthetic process	74 out of 3741 genes, 2.0%	460 out of 34727 genes, 1.3%		0.0035	1.1	Solyc04g078540, Solyc02g081360, Solyc03g082470, Solyc02g085340, Solyc06g068980, Solyc04g049800, Solyc02g093080, Solyc01g110110, Solyc02g084860, Solyc12g005350, Solyc11g045520, Solyc03g114210, Solyc05g014240, Solyc02g093280, Solyc07g061730, Solyc06g073730, Solyc01g094590, Solyc02g072440, Solyc03g116280, Solyc10g085570, Solyc01g109650, Solyc12g088670, Solyc03g123400, Solyc04g078900, Solyc04g009860,…
coumarin metabolic process	85 out of 3741 genes, 2.3%	544 out of 34727 genes, 1.6%		0.0035	1.1	Solyc06g074710, Solyc09g092270, Solyc07g026650, Solyc05g010420, Solyc02g081190, Solyc03g116700, Solyc01g101060, Solyc02g067340, Solyc11g073120, Solyc07g045180, Solyc11g071470, Solyc07g053230, Solyc05g018510, Solyc03g117870, Solyc03g120980, Solyc02g080330, Solyc06g062290, Solyc07g049530, Solyc11g012130, Solyc04g016230, Solyc09g083050, Solyc01g101070, Solyc09g082060, Solyc06g071690, Solyc02g093080,…
coumarin biosynthetic process	85 out of 3741 genes, 2.3%	544 out of 34727 genes, 1.6%		0.0035	1.1	Solyc02g062500, Solyc11g008630, Solyc12g006370, Solyc10g044680, Solyc11g066680, Solyc04g077860, Solyc09g092450, Solyc01g094360, Solyc04g063210, Solyc12g006240, Solyc03g025320, Solyc07g063450, Solyc01g111500, Solyc11g061980, Solyc10g050160, Solyc01g094790, Solyc08g079280, Solyc04g078290, Solyc01g107070, Solyc10g055680, Solyc02g071360, Solyc09g097960, Solyc06g068270, Solyc01g010050, Solyc11g007200,…
pigment metabolic process	188 out of 3741 genes, 5.0%	1371 out of 34727 genes, 3.9%		0.0035	1.1	Solyc02g081690, Solyc12g014010, Solyc11g066680, Solyc01g006540, Solyc11g010270, Solyc02g077050, Solyc08g005540, Solyc07g006570, Solyc01g079260, Solyc05g009500, Solyc02g062500, Solyc12g013710, Solyc04g078290, Solyc11g008000, Solyc06g072710, Solyc01g094790, Solyc11g061980, Solyc10g086640, Solyc12g006380, Solyc08g077170, Solyc02g086650, Solyc09g091580, Solyc08g062220, Solyc02g071130, Solyc09g083220,…
isopentenyl diphosphate biosynthetic process	87 out of 3741 genes, 2.3%	560 out of 34727 genes, 1.6%		0.0035	1.1	Solyc01g091640, Solyc09g083050, Solyc12g009260, Solyc03g118790, Solyc11g010850, Solyc11g012670, Solyc12g094640, Solyc04g051190, Solyc10g080040, Solyc09g082060, Solyc01g009990, Solyc05g047580, Solyc10g054100, Solyc05g011940, Solyc02g078330, Solyc08g013740, Solyc02g084440, Solyc07g043580, Solyc04g016010, Solyc11g066410, Solyc08g065220, Solyc02g087150, Solyc03g006870, Solyc02g068760, Solyc02g063140,…
isopentenyl diphosphate metabolic process	87 out of 3741 genes, 2.3%	560 out of 34727 genes, 1.6%		0.0035	1.1	Solyc10g054100, Solyc05g011940, Solyc01g009990, Solyc05g047580, Solyc12g009260, Solyc03g118790, Solyc11g010850, Solyc11g012670, Solyc12g094640, Solyc04g051190, Solyc09g082060, Solyc10g080040, Solyc01g091640, Solyc09g083050, Solyc08g005490, Solyc06g006080, Solyc04g070980, Solyc02g093280, Solyc05g013150, Solyc11g006590, Solyc02g014360, Solyc05g009270, Solyc05g009570, Solyc04g079830, Solyc12g009440,…
cotyledon vascular tissue pattern formation	31 out of 3741 genes, 0.8%	151 out of 34727 genes, 0.4%		0.0034	1.1	Solyc03g063160, Solyc01g095160, Solyc04g064750, Solyc09g061250, Solyc02g079860, Solyc06g084070, Solyc06g076700, Solyc12g096680, Solyc05g010620, Solyc07g053520, Solyc06g048900, Solyc09g009790, Solyc08g007080, Solyc09g082400, Solyc06g066020, Solyc11g065250, Solyc09g074630, Solyc09g090220, Solyc02g092620, Solyc05g009400, Solyc02g014360, Solyc08g077210, Solyc03g097850, Solyc11g008940, Solyc02g092600,…
negative regulation of nucleobase, nucleoside, nucleotide and nucleic acid metabolic process	263 out of 3741 genes, 7.0%	2000 out of 34727 genes, 5.8%		0.0034	1.1	Solyc08g021820, Solyc01g091480, Solyc03g007130, Solyc08g023280, Solyc11g068960, Solyc11g012720, Solyc08g077990, Solyc10g083500, Solyc06g083760, Solyc07g049680, Solyc02g067340, Solyc09g009380, Solyc10g086410, Solyc04g009910, Solyc09g011170, Solyc11g071300, Solyc04g080200, Solyc12g010800, Solyc03g111720, Solyc02g070780, Solyc06g009780, Solyc02g085420, Solyc01g087240, Solyc04g080260, Solyc12g008370,…
tyrosine metabolic process	12 out of 3741 genes, 0.3%	37 out of 34727 genes, 0.1%		0.0036	1.16	Solyc06g050630, Solyc02g080620, Solyc08g005310, Solyc09g011870, Solyc11g017240, Solyc10g008200, Solyc10g038080, Solyc02g088460, Solyc07g007590, Solyc06g074530, Solyc04g014730, Solyc05g041200
regulation of proton transport	43 out of 3741 genes, 1.1%	234 out of 34727 genes, 0.7%		0.0036	1.16	Solyc02g092480, Solyc12g006240, Solyc02g079860, Solyc02g063140, Solyc04g074180, Solyc09g074560, Solyc09g074630, Solyc02g093590, Solyc04g080090, Solyc01g103920, Solyc01g105050, Solyc05g009270, Solyc02g092600, Solyc12g009200, Solyc04g007470, Solyc06g069730, Solyc07g045540, Solyc12g094640, Solyc07g064160, Solyc09g061250, Solyc11g010850, Solyc01g005300, Solyc03g044090, Solyc02g064720, Solyc05g024010,…
growth	491 out of 3741 genes, 13.1%	3965 out of 34727 genes, 11.4%		0.0038	1.22	Solyc06g008590, Solyc02g087000, Solyc07g049440, Solyc09g098440, Solyc07g043460, Solyc03g097940, Solyc07g044960, Solyc06g062360, Solyc05g054480, Solyc02g062780, Solyc11g066730, Solyc03g096870, Solyc08g080940, Solyc01g006090, Solyc06g011350, Solyc08g005420, Solyc04g081300, Solyc12g100000, Solyc02g067560, Solyc09g008560, Solyc01g005730, Solyc08g066320, Solyc11g072600, Solyc02g084600, Solyc07g061920,…
cellular response to nutrient levels	246 out of 3741 genes, 6.6%	1859 out of 34727 genes, 5.4%		0.0038	1.22	Solyc09g007760, Solyc01g079260, Solyc08g016500, Solyc02g083740, Solyc07g006570, Solyc02g090970, Solyc01g100630, Solyc12g014150, Solyc08g066840, Solyc03g080190, Solyc04g072760, Solyc10g044680, Solyc08g063090, Solyc12g014010, Solyc02g081690, Solyc03g119300, Solyc01g086920, Solyc01g106200, Solyc07g043500, Solyc07g065250, Solyc02g071130, Solyc06g063210, Solyc08g061250, Solyc08g077170, Solyc05g051220,…
negative regulation of RNA metabolic process	248 out of 3741 genes, 6.6%	1876 out of 34727 genes, 5.4%		0.0038	1.22	Solyc08g008280, Solyc08g065350, Solyc01g094360, Solyc01g087060, Solyc00g059100, Solyc07g065210, Solyc11g062430, Solyc06g072830, Solyc02g071530, Solyc10g051380, Solyc06g008210, Solyc10g075030, Solyc05g008480, Solyc06g065450, Solyc10g084340, Solyc10g083210, Solyc03g118260, Solyc03g115770, Solyc04g011430, Solyc01g111500, Solyc03g119220, Solyc04g063380, Solyc02g087980, Solyc08g067340, Solyc01g097570,…
regulation of programmed cell death	425 out of 3741 genes, 11.4%	3393 out of 34727 genes, 9.8%		0.0037	1.22	Solyc10g084990, Solyc05g007050, Solyc02g081680, Solyc01g103490, Solyc09g074560, Solyc11g066800, Solyc10g076790, Solyc10g085570, Solyc03g031980, Solyc02g022850, Solyc10g006610, Solyc11g065660, Solyc03g094160, Solyc02g064830, Solyc02g083760, Solyc08g062970, Solyc04g016220, Solyc04g005380, Solyc05g053140, Solyc05g050380, Solyc00g201160, Solyc03g093550, Solyc12g088040, Solyc03g118810, Solyc07g040990,…
reproduction	934 out of 3741 genes, 25.0%	7900 out of 34727 genes, 22.7%		0.0037	1.22	Solyc04g049920, Solyc04g078470, Solyc06g066820, Solyc02g077090, Solyc07g053100, Solyc10g012360, Solyc03g097650, Solyc02g030230, Solyc12g006360, Solyc11g066830, Solyc10g078230, Solyc09g005620, Solyc02g090810, Solyc09g010090, Solyc07g055710, Solyc01g080070, Solyc04g071650, Solyc04g049670, Solyc05g009380, Solyc10g086190, Solyc09g083290, Solyc01g096940, Solyc02g078780, Solyc07g053990, Solyc10g074720,…
G2/M transition DNA damage checkpoint	24 out of 3741 genes, 0.6%	107 out of 34727 genes, 0.3%		0.0037	1.22	Solyc02g070780, Solyc01g010360, Solyc05g025590, Solyc11g062430, Solyc06g043150, Solyc10g074720, Solyc06g072830, Solyc00g059100, Solyc09g018060, Solyc02g086470, Solyc06g008210, Solyc03g096870, Solyc12g007200, Solyc06g069280, Solyc05g025510, Solyc01g103960, Solyc08g005420, Solyc09g074830, Solyc11g040120, Solyc08g023280, Solyc03g115050, Solyc03g114690, Solyc02g069770, Solyc05g053430
histone lysine methylation	88 out of 3741 genes, 2.4%	571 out of 34727 genes, 1.6%		0.0037	1.22	Solyc07g063450, Solyc09g007030, Solyc05g025510, Solyc01g006100, Solyc01g067790, Solyc04g082130, Solyc03g119220, Solyc06g065450, Solyc02g087980, Solyc08g062330, Solyc09g007460, Solyc08g042030, Solyc04g078940, Solyc04g015520, Solyc05g013160, Solyc12g006370, Solyc06g072830, Solyc08g068050, Solyc10g083310, Solyc00g059100, Solyc07g065210, Solyc03g093260, Solyc08g005420, Solyc06g084090, Solyc02g069260,…
cofactor metabolic process	290 out of 3741 genes, 7.8%	2234 out of 34727 genes, 6.4%		0.0038	1.26	Solyc09g005250, Solyc08g078010, Solyc03g120620, Solyc03g033790, Solyc12g013710, Solyc05g009500, Solyc10g086640, Solyc06g072710, Solyc01g094790, Solyc09g083220, Solyc10g086150, Solyc01g102490, Solyc01g102300, Solyc11g066950, Solyc01g081490, Solyc12g056590, Solyc04g054740, Solyc01g094580, Solyc02g085630, Solyc01g106880, Solyc12g014140, Solyc06g048420, Solyc03g007430, Solyc12g006470, Solyc03g095860,…
gibberellin metabolic process	77 out of 3741 genes, 2.1%	487 out of 34727 genes, 1.4%		0.004	1.32	Solyc02g031790, Solyc03g115560, Solyc02g062500, Solyc07g056670, Solyc02g083860, Solyc02g077050, Solyc12g006380, Solyc07g006760, Solyc07g056160, Solyc11g044560, Solyc03g095310, Solyc10g084340, Solyc01g086920, Solyc04g077490, Solyc09g083220, Solyc03g111730, Solyc06g062320, Solyc01g080900, Solyc08g006110, Solyc06g008920, Solyc01g102300, Solyc01g098690, Solyc03g007050, Solyc03g119530, Solyc12g097010,…
negative regulation of cellular metabolic process	314 out of 3741 genes, 8.4%	2440 out of 34727 genes, 7.0%		0.004	1.34	Solyc04g080200, Solyc12g010800, Solyc03g111720, Solyc04g071340, Solyc09g011170, Solyc11g071300, Solyc12g088320, Solyc01g066590, Solyc06g069180, Solyc01g087240, Solyc04g080260, Solyc02g070780, Solyc06g009780, Solyc02g085420, Solyc12g008370, Solyc06g084100, Solyc03g007130, Solyc08g021820, Solyc03g123630, Solyc01g091480, Solyc07g017600, Solyc11g012720, Solyc02g084860, Solyc08g023280, Solyc11g068960,…
aspartate family amino acid metabolic process	150 out of 3741 genes, 4.0%	1067 out of 34727 genes, 3.1%		0.004	1.34	Solyc09g074250, Solyc04g012050, Solyc12g005940, Solyc02g071790, Solyc04g058110, Solyc03g033390, Solyc01g073720, Solyc06g068270, Solyc06g050630, Solyc03g006640, Solyc08g022240, Solyc06g052010, Solyc02g087000, Solyc03g121060, Solyc09g090400, Solyc01g006560, Solyc03g007380, Solyc06g005750, Solyc04g078460, Solyc03g119580, Solyc07g066120, Solyc01g105660, Solyc01g108240, Solyc08g067340, Solyc04g071770,…
hexose catabolic process	191 out of 3741 genes, 5.1%	1404 out of 34727 genes, 4.0%		0.004	1.34	Solyc08g082670, Solyc06g083470, Solyc06g059850, Solyc03g006870, Solyc12g100060, Solyc09g060110, Solyc04g015200, Solyc02g084440, Solyc10g007290, Solyc10g005510, Solyc10g083720, Solyc11g010450, Solyc02g067080, Solyc08g081190, Solyc04g008820, Solyc12g098500, Solyc09g011570, Solyc06g006080, Solyc05g055790, Solyc01g097950, Solyc01g010360, Solyc01g110360, Solyc12g088670, Solyc01g097390, Solyc07g055060,…
reproductive process in a multicellular organism	187 out of 3741 genes, 5.0%	1371 out of 34727 genes, 3.9%		0.0041	1.36	Solyc03g097870, Solyc06g051750, Solyc08g066040, Solyc06g007910, Solyc08g005610, Solyc05g047460, Solyc03g113910, Solyc02g084440, Solyc01g095970, Solyc02g063430, Solyc02g064960, Solyc01g096370, Solyc02g068430, Solyc12g056300, Solyc12g006460, Solyc03g082860, Solyc01g094590, Solyc05g025590, Solyc02g079020, Solyc05g012380, Solyc08g082630, Solyc01g110360, Solyc09g082790, Solyc08g081140, Solyc04g078900,…
monosaccharide catabolic process	192 out of 3741 genes, 5.1%	1413 out of 34727 genes, 4.1%		0.0043	1.44	Solyc10g081560, Solyc12g044330, Solyc10g086410, Solyc02g085600, Solyc02g088460, Solyc11g005560, Solyc02g081190, Solyc01g100040, Solyc12g094640, Solyc10g011810, Solyc06g075650, Solyc03g118790, Solyc11g006070, Solyc02g093080, Solyc02g089120, Solyc10g055630, Solyc11g008820, Solyc07g049530, Solyc10g050850, Solyc10g085550, Solyc03g115650, Solyc07g064600, Solyc10g080940, Solyc03g025750, Solyc05g053140,…
covalent chromatin modification	198 out of 3741 genes, 5.3%	1463 out of 34727 genes, 4.2%		0.0043	1.44	Solyc08g065350, Solyc07g065210, Solyc00g059100, Solyc06g072830, Solyc00g050430, Solyc05g014370, Solyc12g006370, Solyc05g008480, Solyc05g055680, Solyc06g065450, Solyc10g084340, Solyc03g118260, Solyc07g063450, Solyc01g096850, Solyc03g119220, Solyc09g007460, Solyc02g087980, Solyc06g068510, Solyc06g008840, Solyc06g062900, Solyc11g010710, Solyc02g062780, Solyc01g096950, Solyc07g018010, Solyc04g080790,…
alcohol catabolic process	199 out of 3741 genes, 5.3%	1472 out of 34727 genes, 4.2%		0.0043	1.44	Solyc02g062340, Solyc03g019820, Solyc05g005280, Solyc08g065350, Solyc02g070210, Solyc02g084210, Solyc08g065970, Solyc12g056830, Solyc12g100160, Solyc06g083140, Solyc10g051380, Solyc07g054210, Solyc11g017240, Solyc12g098520, Solyc06g083490, Solyc01g059950, Solyc05g051500, Solyc03g111730, Solyc02g091830, Solyc09g092670, Solyc06g074820, Solyc04g011650, Solyc10g055680, Solyc09g011550, Solyc01g014180,…
response to red or far red light	197 out of 3741 genes, 5.3%	1456 out of 34727 genes, 4.2%		0.0042	1.44	Solyc02g081210, Solyc07g065270, Solyc10g006230, Solyc04g078840, Solyc02g071350, Solyc01g102300, Solyc01g081490, Solyc12g056590, Solyc07g043270, Solyc05g054240, Solyc03g096670, Solyc02g089160, Solyc06g066820, Solyc01g005300, Solyc06g060830, Solyc01g108210, Solyc11g066830, Solyc12g006820, Solyc02g089440, Solyc04g082630, Solyc04g049670, Solyc03g120380, Solyc04g071990, Solyc12g013710, Solyc02g062500,…
horsetail nuclear movement	6 out of 3741 genes, 0.2%	11 out of 34727 genes, 0.0%		0.0044	1.48	Solyc07g063610, Solyc12g044240, Solyc01g066590, Solyc06g060960, Solyc01g005460, Solyc03g120690
response to jasmonic acid stimulus	361 out of 3741 genes, 9.6%	2848 out of 34727 genes, 8.2%		0.0043	1.48	Solyc02g070450, Solyc10g044680, Solyc12g036390, Solyc10g076710, Solyc06g051620, Solyc07g055740, Solyc12g100180, Solyc05g009500, Solyc08g082110, Solyc09g083280, Solyc05g051220, Solyc06g072740, Solyc12g006240, Solyc12g005020, Solyc02g071130, Solyc12g032950, Solyc09g083220, Solyc09g091550, Solyc02g071740, Solyc11g067300, Solyc08g081540, Solyc07g005840, Solyc12g056590, Solyc08g014440, Solyc01g102300,…
cell-cell signaling	116 out of 3741 genes, 3.1%	796 out of 34727 genes, 2.3%		0.0046	1.58	Solyc01g105710, Solyc10g078680, Solyc06g062600, Solyc12g098630, Solyc06g069590, Solyc05g014240, Solyc07g061750, Solyc03g007850, Solyc03g114210, Solyc02g070780, Solyc03g093700, Solyc10g054820, Solyc08g082630, Solyc04g009740, Solyc03g083170, Solyc04g079830, Solyc08g065430, Solyc02g084390, Solyc01g096750, Solyc11g040120, Solyc01g107670, Solyc04g014500, Solyc01g066590, Solyc01g097650, Solyc06g074760,…
cellular response to extracellular stimulus	265 out of 3741 genes, 7.1%	2030 out of 34727 genes, 5.8%		0.0046	1.58	Solyc07g053290, Solyc02g031790, Solyc10g085500, Solyc01g094360, Solyc06g050790, Solyc06g072830, Solyc08g079280, Solyc01g105660, Solyc07g056160, Solyc02g068080, Solyc06g068510, Solyc05g009170, Solyc04g050730, Solyc06g074820, Solyc09g015170, Solyc03g121060, Solyc01g079290, Solyc04g009640, Solyc06g084250, Solyc10g005100, Solyc07g041900, Solyc09g072830, Solyc04g058110, Solyc05g007950, Solyc02g089520,…
regulation of isoprenoid metabolic process	19 out of 3741 genes, 0.5%	78 out of 34727 genes, 0.2%		0.0048	1.64	Solyc01g090560, Solyc07g043390, Solyc08g082670, Solyc03g113460, Solyc01g068490, Solyc03g026270, Solyc10g086640, Solyc02g072240, Solyc04g080790, Solyc03g026280, Solyc08g008610, Solyc04g079830, Solyc07g005840, Solyc02g079020, Solyc11g005560, Solyc12g056600, Solyc05g010650, Solyc10g083170, Solyc03g124110
glucose catabolic process	188 out of 3741 genes, 5.0%	1385 out of 34727 genes, 4.0%		0.0048	1.66	Solyc02g070210, Solyc08g065350, Solyc02g084210, Solyc08g065970, Solyc02g062340, Solyc03g019820, Solyc05g005280, Solyc12g056830, Solyc12g098520, Solyc11g017240, Solyc12g100160, Solyc06g083140, Solyc10g051380, Solyc07g054210, Solyc06g083490, Solyc01g059950, Solyc05g051500, Solyc03g111730, Solyc02g091830, Solyc01g014180, Solyc07g044960, Solyc06g074820, Solyc09g092670, Solyc10g055680, Solyc09g011550,…
seed maturation	138 out of 3741 genes, 3.7%	975 out of 34727 genes, 2.8%		0.0048	1.66	Solyc03g123400, Solyc04g017720, Solyc07g008590, Solyc03g116280, Solyc06g084100, Solyc05g050700, Solyc10g080940, Solyc12g089300, Solyc07g008180, Solyc11g044940, Solyc01g107670, Solyc02g062460, Solyc12g009580, Solyc07g061720, Solyc08g066500, Solyc03g097420, Solyc03g025230, Solyc02g085600, Solyc11g011210, Solyc04g081590, Solyc11g008540, Solyc07g040990, Solyc08g021820, Solyc05g006420, Solyc01g065980,…
regulation of gene expression, epigenetic	213 out of 3741 genes, 5.7%	1594 out of 34727 genes, 4.6%		0.0048	1.66	Solyc11g045610, Solyc01g107670, Solyc03g118920, Solyc03g063160, Solyc09g074830, Solyc04g078850, Solyc05g050960, Solyc08g081000, Solyc04g008650, Solyc04g080200, Solyc11g012860, Solyc09g011170, Solyc09g092510, Solyc01g086690, Solyc06g008300, Solyc06g009680, Solyc05g050700, Solyc02g014360, Solyc04g080260, Solyc07g008590, Solyc06g009780, Solyc02g085420, Solyc03g123400, Solyc02g070780, Solyc04g049800,…
cell wall biogenesis	154 out of 3741 genes, 4.1%	1106 out of 34727 genes, 3.2%		0.0048	1.66	Solyc03g097650, Solyc07g056000, Solyc02g030230, Solyc05g009100, Solyc08g082440, Solyc04g071650, Solyc02g089440, Solyc02g072240, Solyc12g006820, Solyc07g053530, Solyc09g075550, Solyc03g026270, Solyc11g072910, Solyc03g114070, Solyc06g061080, Solyc05g055510, Solyc12g014570, Solyc11g065830, Solyc02g094010, Solyc12g008840, Solyc07g049430, Solyc02g089130, Solyc07g005840, Solyc06g066070, Solyc08g062220,…
protein depolymerization	15 out of 3741 genes, 0.4%	55 out of 34727 genes, 0.2%		0.0048	1.68	Solyc01g091480, Solyc10g080100, Solyc03g005620, Solyc12g096660, Solyc09g065480, Solyc12g088320, Solyc09g010060, Solyc08g007080, Solyc09g007030, Solyc06g071310, Solyc03g120810, Solyc10g083310, Solyc08g077210, Solyc03g098030, Solyc09g090320
photosynthetic electron transport in photosystem II	13 out of 3741 genes, 0.3%	44 out of 34727 genes, 0.1%		0.0049	1.7	Solyc09g055950, Solyc00g277510, Solyc05g050500, Solyc10g017940, Solyc01g097530, Solyc11g056340, Solyc12g056830, Solyc05g016120, Solyc11g013780, Solyc00g230080, Solyc02g021290, Solyc12g039030, Solyc01g048590
nuclear division	27 out of 3741 genes, 0.7%	129 out of 34727 genes, 0.4%		0.0048	1.7	Solyc04g080850, Solyc11g044940, Solyc01g009040, Solyc03g007130, Solyc04g082840, Solyc07g064970, Solyc11g071300, Solyc01g108670, Solyc05g023680, Solyc09g091780, Solyc06g073610, Solyc04g078470, Solyc03g032190, Solyc03g082860, Solyc01g110130, Solyc09g074830, Solyc10g080950, Solyc01g104490, Solyc01g091380, Solyc01g086690, Solyc12g098630, Solyc03g096890, Solyc10g074720, Solyc12g014490, Solyc11g071730,…
deoxyribonucleotide biosynthetic process	9 out of 3741 genes, 0.2%	24 out of 34727 genes, 0.1%		0.0049	1.74	Solyc04g012060, Solyc10g080730, Solyc02g094160, Solyc01g100030, Solyc10g086190, Solyc04g051350, Solyc07g048010, Solyc01g080210, Solyc01g097970
response to herbicide	20 out of 3741 genes, 0.5%	85 out of 34727 genes, 0.2%		0.0052	1.82	Solyc08g066940, Solyc07g056460, Solyc02g021290, Solyc11g013780, Solyc05g016120, Solyc01g097530, Solyc03g044330, Solyc10g084940, Solyc00g277510, Solyc05g009500, Solyc01g096880, Solyc02g094120, Solyc12g039030, Solyc01g048590, Solyc07g056440, Solyc11g056340, Solyc07g008520, Solyc07g061940, Solyc04g051190, Solyc08g061010
sterol biosynthetic process	93 out of 3741 genes, 2.5%	618 out of 34727 genes, 1.8%		0.0051	1.82	Solyc01g104410, Solyc08g082670, Solyc02g063140, Solyc11g008790, Solyc01g091320, Solyc10g076790, Solyc04g009860, Solyc12g099260, Solyc10g005820, Solyc06g051750, Solyc04g064900, Solyc02g088390, Solyc04g008650, Solyc04g070980, Solyc08g078100, Solyc10g080940, Solyc08g081190, Solyc05g009270, Solyc06g075220, Solyc10g084940, Solyc06g064500, Solyc03g114210, Solyc08g016050, Solyc08g066940, Solyc02g082260,…
rhythmic process	102 out of 3741 genes, 2.7%	689 out of 34727 genes, 2.0%		0.0051	1.82	Solyc06g065190, Solyc01g088740, Solyc06g084290, Solyc05g006420, Solyc11g042560, Solyc10g047110, Solyc06g076960, Solyc06g005680, Solyc02g068550, Solyc11g006070, Solyc01g090560, Solyc10g007880, Solyc05g056120, Solyc07g040740, Solyc10g051390, Solyc08g077990, Solyc02g085600, Solyc08g080150, Solyc03g121630, Solyc02g088510, Solyc01g100220, Solyc06g048930, Solyc07g045180, Solyc07g008540, Solyc11g006270,…
DNA packaging	84 out of 3741 genes, 2.2%	548 out of 34727 genes, 1.6%		0.0052	1.84	Solyc02g086350, Solyc01g086690, Solyc01g086820, Solyc06g009680, Solyc11g073250, Solyc06g075960, Solyc03g071620, Solyc03g007170, Solyc05g054610, Solyc01g080600, Solyc02g070780, Solyc06g005420, Solyc03g082860, Solyc11g040120, Solyc12g013510, Solyc07g065680, Solyc02g071510, Solyc11g071300, Solyc11g011450, Solyc11g007930, Solyc09g066100, Solyc06g060960, Solyc02g082180, Solyc03g119940, Solyc10g008070,…
positive regulation of mitosis	10 out of 3741 genes, 0.3%	29 out of 34727 genes, 0.1%		0.0053	1.9	Solyc11g065190, Solyc03g096870, Solyc07g065210, Solyc06g072830, Solyc06g043150, Solyc03g119220, Solyc08g042030, Solyc08g005420, Solyc08g066050, Solyc01g104490
potassium ion import	14 out of 3741 genes, 0.4%	50 out of 34727 genes, 0.1%		0.0053	1.9	Solyc01g098190, Solyc03g005330, Solyc07g065820, Solyc07g005440, Solyc01g106630, Solyc05g053210, Solyc09g083100, Solyc02g090990, Solyc12g009570, Solyc02g090970, Solyc02g072540, Solyc06g008820, Solyc01g067710, Solyc05g047600
positive regulation of DNA endoreduplication	5 out of 3741 genes, 0.1%	8 out of 34727 genes, 0.0%		0.0057	2.06	Solyc06g084390, Solyc06g043150, Solyc06g072830, Solyc03g096870, Solyc08g005420
hormone metabolic process	238 out of 3741 genes, 6.4%	1810 out of 34727 genes, 5.2%		0.0063	2.26	Solyc06g068270, Solyc02g093320, Solyc06g083700, Solyc01g073720, Solyc08g079440, Solyc09g092330, Solyc05g008060, Solyc03g006640, Solyc08g082870, Solyc02g069490, Solyc12g005940, Solyc02g069260, Solyc04g058110, Solyc09g074250, Solyc04g012050, Solyc03g117600, Solyc01g005730, Solyc03g123620, Solyc03g033390, Solyc03g078730, Solyc03g007380, Solyc01g006560, Solyc09g089610, Solyc10g080680, Solyc02g084950,…
innate immune response	522 out of 3741 genes, 14.0%	4265 out of 34727 genes, 12.3%		0.0063	2.26	Solyc07g043580, Solyc11g065250, Solyc02g093590, Solyc08g067360, Solyc01g099160, Solyc03g114940, Solyc04g081560, Solyc08g082630, Solyc02g070890, Solyc03g093700, Solyc09g061890, Solyc08g081140, Solyc02g078170, Solyc03g083170, Solyc04g079830, Solyc04g005450, Solyc04g079710, Solyc09g014900, Solyc02g082830, Solyc05g050360, Solyc07g009500, Solyc03g113210, Solyc11g011340, Solyc02g076690, Solyc04g015630,…
cell division	252 out of 3741 genes, 6.7%	1930 out of 34727 genes, 5.6%		0.0063	2.28	Solyc11g045610, Solyc09g075020, Solyc05g054870, Solyc11g065190, Solyc09g074830, Solyc08g066500, Solyc01g107670, Solyc11g044940, Solyc08g006550, Solyc01g091230, Solyc11g071300, Solyc05g053690, Solyc06g008300, Solyc01g086690, Solyc02g086350, Solyc05g053210, Solyc05g050700, Solyc06g008980, Solyc04g014830, Solyc03g031980, Solyc02g089720, Solyc07g008590, Solyc02g084390, Solyc02g072440, Solyc04g080260,…
multicellular organism reproduction	194 out of 3741 genes, 5.2%	1443 out of 34727 genes, 4.2%		0.0063	2.3	Solyc02g089440, Solyc07g055710, Solyc02g032660, Solyc03g098060, Solyc12g006360, Solyc11g066830, Solyc03g097650, Solyc01g108210, Solyc02g089160, Solyc07g008410, Solyc06g066820, Solyc06g068040, Solyc03g096670, Solyc02g071360, Solyc02g094010, Solyc03g116500, Solyc01g008820, Solyc05g054240, Solyc12g056590, Solyc10g076660, Solyc04g074860, Solyc11g017440, Solyc03g114070, Solyc06g061080, Solyc04g078840,…
M/G1 transition of mitotic cell cycle	23 out of 3741 genes, 0.6%	105 out of 34727 genes, 0.3%		0.0072	2.62	Solyc09g007330, Solyc09g082320, Solyc04g082840, Solyc11g005670, Solyc03g098250, Solyc08g082200, Solyc07g055080, Solyc01g110130, Solyc11g040120, Solyc04g045530, Solyc01g111550, Solyc03g115050, Solyc05g025590, Solyc06g076860, Solyc05g014540, Solyc02g070780, Solyc08g077990, Solyc11g067140, Solyc01g094760, Solyc05g053140, Solyc10g074720, Solyc02g082180, Solyc05g053650
diterpenoid biosynthetic process	79 out of 3741 genes, 2.1%	512 out of 34727 genes, 1.5%		0.0072	2.62	Solyc11g072600, Solyc02g084600, Solyc08g066320, Solyc09g008560, Solyc03g098060, Solyc04g074990, Solyc10g086290, Solyc12g094410, Solyc02g089160, Solyc06g066820, Solyc02g082070, Solyc12g099220, Solyc12g097010, Solyc03g007050, Solyc03g119530, Solyc06g008920, Solyc01g098690, Solyc01g102300, Solyc02g076750, Solyc04g078840, Solyc11g010710, Solyc04g009640, Solyc07g056160, Solyc11g044560, Solyc10g084340,…
defense response to bacterium	301 out of 3741 genes, 8.0%	2350 out of 34727 genes, 6.8%		0.0072	2.62	Solyc07g007760, Solyc10g086150, Solyc02g071130, Solyc04g079420, Solyc12g005020, Solyc06g068670, Solyc11g011000, Solyc05g009500, Solyc12g100180, Solyc08g082110, Solyc01g097270, Solyc08g066840, Solyc10g017980, Solyc12g036390, Solyc11g006030, Solyc07g047790, Solyc11g068940, Solyc02g082050, Solyc12g006820, Solyc05g050090, Solyc02g072240, Solyc04g007320, Solyc02g079570, Solyc08g076060, Solyc11g066950,…
double-strand break repair	67 out of 3741 genes, 1.8%	420 out of 34727 genes, 1.2%		0.0071	2.62	Solyc01g008520, Solyc02g082180, Solyc03g119940, Solyc05g053650, Solyc12g015770, Solyc10g084050, Solyc08g077990, Solyc10g079510, Solyc03g121630, Solyc10g080950, Solyc02g068550, Solyc08g023280, Solyc05g023680, Solyc12g013820, Solyc04g007330, Solyc01g086690, Solyc11g066370, Solyc02g070780, Solyc09g082790, Solyc06g065940, Solyc05g025590, Solyc07g024070, Solyc09g074830, Solyc01g096750, Solyc11g066790,…
response to fungus	262 out of 3741 genes, 7.0%	2018 out of 34727 genes, 5.8%		0.0071	2.62	Solyc02g087040, Solyc09g042260, Solyc03g123630, Solyc07g049530, Solyc03g005330, Solyc07g063000, Solyc10g047110, Solyc01g097240, Solyc02g089620, Solyc04g051690, Solyc07g017600, Solyc02g094000, Solyc04g077470, Solyc06g053760, Solyc03g115610, Solyc08g063130, Solyc02g081190, Solyc10g011660, Solyc02g089770, Solyc03g082470, Solyc10g086410, Solyc03g120980, Solyc07g008320, Solyc04g016470, Solyc07g006360,…
flower development	330 out of 3741 genes, 8.8%	2600 out of 34727 genes, 7.5%		0.0072	2.66	Solyc03g097820, Solyc04g077490, Solyc02g079760, Solyc01g086920, Solyc11g072500, Solyc04g008230, Solyc05g016390, Solyc11g008000, Solyc12g014420, Solyc02g062500, Solyc01g109590, Solyc08g077210, Solyc10g083310, Solyc11g013240, Solyc01g006540, Solyc04g007470, Solyc10g079090, Solyc09g065480, Solyc07g049160, Solyc06g066820, Solyc03g097650, Solyc06g060830, Solyc10g012360, Solyc09g005620, Solyc06g074530,…
regulation of abscisic acid biosynthetic process	12 out of 3741 genes, 0.3%	40 out of 34727 genes, 0.1%		0.0074	2.72	Solyc12g056600, Solyc05g010650, Solyc02g072240, Solyc10g083170, Solyc08g008610, Solyc11g005560, Solyc02g079020, Solyc07g005840, Solyc08g082670, Solyc03g113460, Solyc01g068490, Solyc07g043390
microtubule organizing center organization	36 out of 3741 genes, 1.0%	193 out of 34727 genes, 0.6%		0.0073	2.72	Solyc03g120810, Solyc10g074720, Solyc11g071730, Solyc01g097500, Solyc01g010020, Solyc08g080580, Solyc03g007560, Solyc09g090320, Solyc08g023280, Solyc06g064460, Solyc02g065000, Solyc04g076310, Solyc09g010810, Solyc04g082840, Solyc02g090810, Solyc01g091480, Solyc11g071570, Solyc06g008210, Solyc03g007850, Solyc11g013240, Solyc12g098630, Solyc07g065210, Solyc10g083310, Solyc02g084390, Solyc08g042030,…
telomere maintenance via recombination	14 out of 3741 genes, 0.4%	51 out of 34727 genes, 0.1%		0.0073	2.72	Solyc11g067140, Solyc01g088380, Solyc09g082790, Solyc11g066370, Solyc03g098250, Solyc01g103960, Solyc07g017540, Solyc04g056410, Solyc05g014540, Solyc05g025590, Solyc04g045530, Solyc08g080510, Solyc03g115050, Solyc08g082200
Golgi to plasma membrane protein transport	9 out of 3741 genes, 0.2%	25 out of 34727 genes, 0.1%		0.0073	2.72	Solyc10g076990, Solyc12g098630, Solyc12g019410, Solyc01g104930, Solyc10g084690, Solyc11g072490, Solyc08g005520, Solyc03g095860, Solyc08g042030
protein heterotetramerization	6 out of 3741 genes, 0.2%	12 out of 34727 genes, 0.0%		0.0078	2.92	Solyc08g062330, Solyc01g080210, Solyc04g012060, Solyc04g051350, Solyc02g094160, Solyc08g062360
flavonoid biosynthetic process	144 out of 3741 genes, 3.8%	1035 out of 34727 genes, 3.0%		0.0078	2.92	Solyc07g008410, Solyc06g066820, Solyc01g010050, Solyc10g086290, Solyc10g078230, Solyc12g006360, Solyc02g032660, Solyc05g012670, Solyc12g006820, Solyc09g065100, Solyc01g096940, Solyc08g063040, Solyc09g091510, Solyc06g061080, Solyc04g074860, Solyc10g008980, Solyc04g081550, Solyc09g007550, Solyc07g063350, Solyc02g071360, Solyc05g053680, Solyc07g043500, Solyc02g071130, Solyc08g062220, Solyc02g086650,…
DNA replication checkpoint	10 out of 3741 genes, 0.3%	30 out of 34727 genes, 0.1%		0.0078	2.94	Solyc08g005420, Solyc06g076860, Solyc08g077990, Solyc12g007200, Solyc02g086470, Solyc03g096870, Solyc10g074720, Solyc09g074830, Solyc06g043150, Solyc06g072830
chromatin assembly	66 out of 3741 genes, 1.8%	415 out of 34727 genes, 1.2%		0.0078	2.94	Solyc03g031900, Solyc02g077480, Solyc06g084090, Solyc09g007330, Solyc04g011390, Solyc01g110130, Solyc06g074780, Solyc07g065600, Solyc06g074750, Solyc06g062690, Solyc11g067140, Solyc03g032130, Solyc09g074300, Solyc08g076370, Solyc01g096950, Solyc02g062780, Solyc11g072860, Solyc06g005430, Solyc05g051500, Solyc11g066430, Solyc09g082710, Solyc12g056540, Solyc11g066160, Solyc06g005390, Solyc01g073970,…
chlorophyll biosynthetic process	48 out of 3741 genes, 1.3%	281 out of 34727 genes, 0.8%		0.0079	2.98	Solyc09g083220, Solyc08g065220, Solyc02g063140, Solyc10g086640, Solyc04g015490, Solyc02g084440, Solyc07g062870, Solyc07g043580, Solyc01g094790, Solyc12g013710, Solyc07g054210, Solyc01g007100, Solyc02g093280, Solyc04g070980, Solyc05g009270, Solyc04g079830, Solyc01g006540, Solyc12g056830, Solyc01g110360, Solyc01g088310, Solyc02g062340, Solyc01g097950, Solyc09g092450, Solyc04g074640, Solyc12g009260,…
establishment of localization in cell	753 out of 3741 genes, 20.1%	6332 out of 34727 genes, 18.2%		0.0079	2.98	Solyc05g051510, Solyc10g076600, Solyc12g008770, Solyc10g054100, Solyc07g064170, Solyc06g007120, Solyc02g014730, Solyc08g062490, Solyc11g066100, Solyc06g068900, Solyc01g110440, Solyc12g010020, Solyc06g068910, Solyc04g008430, Solyc02g065000, Solyc09g010810, Solyc02g079540, Solyc11g071660, Solyc12g098630, Solyc05g013460, Solyc08g079730, Solyc02g093280, Solyc07g017520, Solyc10g079750, Solyc11g065180,…
adaxial/abaxial pattern formation	95 out of 3741 genes, 2.5%	642 out of 34727 genes, 1.8%		0.0078	2.98	Solyc12g005020, Solyc08g076120, Solyc12g096700, Solyc01g086920, Solyc04g077490, Solyc05g007880, Solyc04g055260, Solyc10g078720, Solyc10g084340, Solyc03g118260, Solyc11g072500, Solyc09g074630, Solyc10g086640, Solyc08g079690, Solyc08g077210, Solyc12g019410, Solyc04g007690, Solyc09g065480, Solyc07g049160, Solyc02g072500, Solyc10g008300, Solyc12g095920, Solyc03g044090, Solyc02g064720, Solyc10g012360,…
regulation of cellular metabolic process	955 out of 3741 genes, 25.5%	8146 out of 34727 genes, 23.5%		0.0079	3.02	Solyc04g016010, Solyc08g007230, Solyc09g074110, Solyc10g008160, Solyc11g044450, Solyc02g036370, Solyc12g056300, Solyc03g082860, Solyc07g045190, Solyc01g096750, Solyc08g082670, Solyc04g009020, Solyc02g071510, Solyc09g082320, Solyc03g096390, Solyc01g009040, Solyc09g009790, Solyc12g099260, Solyc01g095970, Solyc07g006350, Solyc09g083100, Solyc04g054260, Solyc03g083720, Solyc06g073730, Solyc03g031530,…
polysaccharide biosynthetic process	242 out of 3741 genes, 6.5%	1857 out of 34727 genes, 5.3%		0.0079	3.02	Solyc07g008590, Solyc12g098810, Solyc02g072440, Solyc03g031980, Solyc04g058000, Solyc06g009780, Solyc03g120720, Solyc06g064550, Solyc12g007320, Solyc06g008300, Solyc01g109500, Solyc04g076700, Solyc12g049540, Solyc05g013150, Solyc10g080940, Solyc05g050700, Solyc04g005430, Solyc05g009270, Solyc11g044940, Solyc08g081000, Solyc07g006360, Solyc08g006550, Solyc04g080090, Solyc04g064900, Solyc11g008590,…
histone phosphorylation	45 out of 3741 genes, 1.2%	260 out of 34727 genes, 0.7%		0.0079	3.02	Solyc05g023680, Solyc08g082070, Solyc12g094410, Solyc01g098980, Solyc03g007130, Solyc04g082840, Solyc02g069260, Solyc11g012130, Solyc05g056530, Solyc10g080100, Solyc07g064970, Solyc02g088380, Solyc02g062780, Solyc06g060960, Solyc01g091380, Solyc02g090990, Solyc08g066740, Solyc12g014490, Solyc10g074720, Solyc11g071730, Solyc01g111880, Solyc03g096890, Solyc06g068510, Solyc03g032130, Solyc06g068980,…
shoot system development	375 out of 3741 genes, 10.0%	3000 out of 34727 genes, 8.6%		0.0079	3.02	Solyc06g059730, Solyc11g010850, Solyc11g068960, Solyc01g098980, Solyc05g052170, Solyc11g012720, Solyc06g065190, Solyc08g021820, Solyc09g042260, Solyc07g056170, Solyc10g085550, Solyc10g080400, Solyc03g082470, Solyc05g056420, Solyc02g067340, Solyc09g009380, Solyc12g015770, Solyc10g083500, Solyc03g115610, Solyc10g078370, Solyc01g107670, Solyc05g005630, Solyc12g009580, Solyc08g065220, Solyc01g106460,…
regulation of growth	306 out of 3741 genes, 8.2%	2405 out of 34727 genes, 6.9%		0.008	3.08	Solyc03g111690, Solyc03g120690, Solyc10g076710, Solyc12g056510, Solyc03g120620, Solyc07g062780, Solyc07g007760, Solyc12g005020, Solyc02g036440, Solyc12g096510, Solyc04g016370, Solyc11g072910, Solyc04g082430, Solyc03g007050, Solyc09g010650, Solyc02g094010, Solyc02g085630, Solyc02g071740, Solyc06g073610, Solyc05g009100, Solyc03g032190, Solyc02g091680, Solyc07g056440, Solyc01g081150, Solyc02g089440,…
DNA replication	204 out of 3741 genes, 5.5%	1538 out of 34727 genes, 4.4%		0.0081	3.12	Solyc02g094160, Solyc07g055900, Solyc09g018060, Solyc12g098630, Solyc04g008820, Solyc05g014540, Solyc05g025590, Solyc03g083170, Solyc04g081660, Solyc01g094140, Solyc07g051930, Solyc09g082790, Solyc08g005450, Solyc02g078170, Solyc03g093700, Solyc11g066370, Solyc03g117120, Solyc01g104230, Solyc11g044450, Solyc11g040120, Solyc03g082860, Solyc04g009020, Solyc01g096750, Solyc09g010060, Solyc07g018300,…
long-day photoperiodism	16 out of 3741 genes, 0.4%	64 out of 34727 genes, 0.2%		0.0083	3.2	Solyc05g024010, Solyc01g005300, Solyc12g006240, Solyc02g094000, Solyc03g118810, Solyc04g049670, Solyc04g071990, Solyc09g074560, Solyc03g115770, Solyc02g089520, Solyc02g093590, Solyc02g065000, Solyc07g045180, Solyc07g008540, Solyc03g081240, Solyc04g007470
phyllome development	288 out of 3741 genes, 7.7%	2252 out of 34727 genes, 6.5%		0.0083	3.22	Solyc11g065190, Solyc10g076790, Solyc11g045610, Solyc03g083030, Solyc11g066740, Solyc02g062460, Solyc06g075660, Solyc08g066500, Solyc09g074560, Solyc07g008180, Solyc04g076700, Solyc03g116280, Solyc08g080100, Solyc01g109650, Solyc02g083760, Solyc04g049800, Solyc12g006790, Solyc01g065980, Solyc09g014480, Solyc06g005680, Solyc02g091690, Solyc06g071690, Solyc04g078650, Solyc02g092620, Solyc07g042590,…
microtubule polymerization or depolymerization	11 out of 3741 genes, 0.3%	36 out of 34727 genes, 0.1%		0.0084	3.28	Solyc03g005620, Solyc01g091480, Solyc07g064970, Solyc09g010060, Solyc09g007030, Solyc03g007130, Solyc03g120810, Solyc12g014490, Solyc10g083310, Solyc01g091380, Solyc09g090320
positive regulation of biosynthetic process	374 out of 3741 genes, 10.0%	2996 out of 34727 genes, 8.6%		0.0085	3.3	Solyc03g093700, Solyc08g081140, Solyc01g097950, Solyc01g110360, Solyc04g079830, Solyc06g073390, Solyc03g031530, Solyc06g073730, Solyc03g083720, Solyc09g018060, Solyc04g054260, Solyc09g083100, Solyc01g095970, Solyc05g047460, Solyc08g066050, Solyc03g096390, Solyc02g071510, Solyc04g025530, Solyc02g093590, Solyc03g114940, Solyc08g082670, Solyc03g082860, Solyc07g045190, Solyc05g053510, Solyc12g056300,…
positive regulation of cellular biosynthetic process	373 out of 3741 genes, 10.0%	2988 out of 34727 genes, 8.6%		0.0084	3.3	Solyc01g093960, Solyc09g007550, Solyc12g011050, Solyc06g062690, Solyc01g107070, Solyc05g012040, Solyc03g032130, Solyc05g052040, Solyc04g081550, Solyc07g043270, Solyc02g065250, Solyc01g028800, Solyc10g074720, Solyc07g053990, Solyc08g063040, Solyc05g056530, Solyc02g090380, Solyc04g074310, Solyc10g008200, Solyc07g055710, Solyc05g012670, Solyc08g005520, Solyc06g074530, Solyc10g078230, Solyc10g084060,…
regulation of defense response	371 out of 3741 genes, 9.9%	2971 out of 34727 genes, 8.6%		0.0085	3.34	Solyc10g076790, Solyc11g066800, Solyc05g007050, Solyc09g074560, Solyc01g103490, Solyc04g005380, Solyc04g016220, Solyc10g078890, Solyc00g201160, Solyc05g050380, Solyc03g094160, Solyc02g064830, Solyc11g065660, Solyc10g006610, Solyc03g031980, Solyc02g022850, Solyc01g112130, Solyc02g083760, Solyc08g062970, Solyc08g078190, Solyc04g077330, Solyc08g042100, Solyc06g005680, Solyc09g014480, Solyc05g013960,…
DNA unwinding during replication	10 out of 3741 genes, 0.3%	31 out of 34727 genes, 0.1%		0.0086	3.38	Solyc02g070780, Solyc09g082790, Solyc09g007330, Solyc01g103960, Solyc07g017540, Solyc07g018300, Solyc01g110130, Solyc02g082180, Solyc03g115050, Solyc11g040120
negative regulation of DNA replication initiation	10 out of 3741 genes, 0.3%	31 out of 34727 genes, 0.1%		0.0086	3.38	Solyc10g074720, Solyc09g074830, Solyc06g072830, Solyc06g043150, Solyc03g096870, Solyc02g086470, Solyc12g007200, Solyc08g077990, Solyc06g076860, Solyc08g005420
mitotic cell cycle DNA replication checkpoint	9 out of 3741 genes, 0.2%	26 out of 34727 genes, 0.1%		0.009	3.56	Solyc10g074720, Solyc06g072830, Solyc06g043150, Solyc02g086470, Solyc03g096870, Solyc08g077990, Solyc12g007200, Solyc08g005420, Solyc06g076860
alcohol biosynthetic process	103 out of 3741 genes, 2.8%	710 out of 34727 genes, 2.0%		0.009	3.58	Solyc06g082150, Solyc09g075120, Solyc09g009830, Solyc05g050970, Solyc09g090900, Solyc10g086760, Solyc06g072740, Solyc07g053270, Solyc08g066100, Solyc05g051220, Solyc01g094790, Solyc10g051380, Solyc02g086470, Solyc08g016500, Solyc02g067010, Solyc10g076710, Solyc08g077200, Solyc05g025790, Solyc06g051620, Solyc07g045540, Solyc08g006890, Solyc02g062340, Solyc02g084210, Solyc03g116620, Solyc04g049920,…
secondary cell wall biogenesis	45 out of 3741 genes, 1.2%	262 out of 34727 genes, 0.8%		0.0091	3.6	Solyc02g085120, Solyc02g072240, Solyc02g089120, Solyc02g036430, Solyc02g093090, Solyc04g071650, Solyc03g026270, Solyc12g008350, Solyc07g053530, Solyc03g097650, Solyc11g042560, Solyc06g071690, Solyc02g069490, Solyc03g025870, Solyc03g115850, Solyc01g090560, Solyc07g043390, Solyc12g015690, Solyc06g076110, Solyc01g058270, Solyc07g005840, Solyc11g005560, Solyc11g012980, Solyc02g089130, Solyc06g061080,…
cortical microtubule organization	19 out of 3741 genes, 0.5%	83 out of 34727 genes, 0.2%		0.0092	3.66	Solyc07g051930, Solyc11g061960, Solyc06g068510, Solyc01g097500, Solyc11g005560, Solyc07g005840, Solyc12g014490, Solyc02g090990, Solyc01g091380, Solyc10g005100, Solyc11g008820, Solyc02g072240, Solyc07g064970, Solyc04g071650, Solyc03g007130, Solyc04g064900, Solyc11g071970, Solyc08g082670, Solyc01g098980
sepal morphogenesis	28 out of 3741 genes, 0.7%	142 out of 34727 genes, 0.4%		0.0093	3.72	Solyc04g078850, Solyc09g074570, Solyc05g005580, Solyc11g071300, Solyc06g065450, Solyc05g008060, Solyc11g069940, Solyc07g065600, Solyc12g099220, Solyc09g090320, Solyc06g059730, Solyc03g116920, Solyc10g078370, Solyc04g051490, Solyc08g077450, Solyc05g009170, Solyc12g005900, Solyc06g083760, Solyc02g083890, Solyc08g062970, Solyc02g085600, Solyc03g005620, Solyc10g079090, Solyc06g068060, Solyc04g007690,…
sepal formation	28 out of 3741 genes, 0.7%	142 out of 34727 genes, 0.4%		0.0093	3.72	Solyc05g009170, Solyc12g005900, Solyc06g083760, Solyc02g083890, Solyc04g051490, Solyc08g077450, Solyc10g078370, Solyc03g116920, Solyc06g068060, Solyc10g079090, Solyc03g005620, Solyc02g085600, Solyc08g062970, Solyc05g009380, Solyc04g007690, Solyc12g098630, Solyc03g119940, Solyc05g005580, Solyc09g074570, Solyc04g078850, Solyc11g071300, Solyc06g065450, Solyc09g090320, Solyc12g099220, Solyc07g065600,…
systemic acquired resistance, salicylic acid mediated signaling pathway	208 out of 3741 genes, 5.6%	1577 out of 34727 genes, 4.5%		0.0093	3.72	Solyc05g054230, Solyc05g024010, Solyc11g007530, Solyc06g076350, Solyc02g036430, Solyc03g078570, Solyc11g066130, Solyc12g005940, Solyc07g056600, Solyc12g100000, Solyc04g012050, Solyc02g089520, Solyc02g085910, Solyc04g074810, Solyc09g072830, Solyc10g076510, Solyc06g062360, Solyc03g007380, Solyc01g066730, Solyc04g080790, Solyc05g052760, Solyc09g015170, Solyc07g018190, Solyc01g066910, Solyc02g088070,…
positive regulation of cellular metabolic process	415 out of 3741 genes, 11.1%	3357 out of 34727 genes, 9.7%		0.0093	3.72	Solyc06g074110, Solyc04g016370, Solyc03g121930, Solyc06g061080, Solyc12g014490, Solyc04g078840, Solyc06g048420, Solyc12g014140, Solyc09g009100, Solyc12g096510, Solyc11g070070, Solyc02g085630, Solyc09g097960, Solyc03g115720, Solyc07g005840, Solyc12g056590, Solyc08g007370, Solyc01g081490, Solyc01g102300, Solyc01g110130, Solyc01g005300, Solyc02g082050, Solyc12g088190, Solyc09g065100, Solyc02g089440,…
unidimensional cell growth	286 out of 3741 genes, 7.6%	2242 out of 34727 genes, 6.5%		0.0097	3.92	Solyc06g076450, Solyc11g073130, Solyc11g065660, Solyc12g098810, Solyc03g116280, Solyc02g064830, Solyc03g031980, Solyc10g006610, Solyc08g080100, Solyc01g109650, Solyc01g109500, Solyc04g005430, Solyc07g054170, Solyc05g050380, Solyc10g084940, Solyc07g055350, Solyc12g089300, Solyc07g008180, Solyc10g078890, Solyc12g006860, Solyc05g013300, Solyc04g064900, Solyc10g007800, Solyc04g008650, Solyc02g062460,…
chromatin silencing	126 out of 3741 genes, 3.4%	898 out of 34727 genes, 2.6%		0.0097	3.92	Solyc07g032510, Solyc09g091780, Solyc04g077490, Solyc02g087980, Solyc06g071680, Solyc10g084340, Solyc12g014420, Solyc06g065450, Solyc03g119220, Solyc10g086640, Solyc05g016390, Solyc05g025510, Solyc09g007030, Solyc03g118260, Solyc08g068100, Solyc01g006100, Solyc11g013240, Solyc06g072830, Solyc08g068050, Solyc07g065210, Solyc10g083310, Solyc00g059100, Solyc03g093260, Solyc05g008480, Solyc02g071530,…
positive regulation of metabolic process	428 out of 3741 genes, 11.4%	3473 out of 34727 genes, 10.0%		0.0097	3.92	Solyc08g082870, Solyc03g078520, Solyc04g074990, Solyc01g104930, Solyc03g117600, Solyc03g111550, Solyc08g005420, Solyc04g074810, Solyc02g077120, Solyc03g096870, Solyc07g018010, Solyc02g062780, Solyc06g062360, Solyc10g045290, Solyc01g097570, Solyc02g088070, Solyc01g104740, Solyc10g085750, Solyc02g065800, Solyc06g063010, Solyc11g044560, Solyc01g108240, Solyc06g076050, Solyc11g008630, Solyc12g019410,…
tRNA gene clustering	3 out of 3741 genes, 0.1%	3 out of 34727 genes, 0.0%		0.0122	4.94	Solyc02g087980, Solyc07g049680, Solyc03g093260
synaptic target recognition	5 out of 3741 genes, 0.1%	9 out of 34727 genes, 0.0%		0.0128	5.2	Solyc01g066590, Solyc07g063610, Solyc12g044240, Solyc03g120690, Solyc01g005460
polarity specification of adaxial/abaxial axis	91 out of 3741 genes, 2.4%	617 out of 34727 genes, 1.8%		0.0127	5.2	Solyc10g079750, Solyc02g092600, Solyc07g008180, Solyc04g079830, Solyc01g109650, Solyc01g111050, Solyc02g072440, Solyc04g050170, Solyc02g083400, Solyc02g064960, Solyc04g079430, Solyc12g013770, Solyc08g066500, Solyc01g107670, Solyc02g092480, Solyc02g079860, Solyc12g009580, Solyc06g069370, Solyc04g008650, Solyc01g044520, Solyc01g091230, Solyc05g026240, Solyc02g067230, Solyc07g025510, Solyc05g047460,…
basic amino acid transport	39 out of 3741 genes, 1.0%	220 out of 34727 genes, 0.6%		0.0127	5.2	Solyc06g050790, Solyc02g092800, Solyc02g083740, Solyc01g008440, Solyc02g093870, Solyc02g089890, Solyc10g084830, Solyc11g065660, Solyc07g053980, Solyc12g014110, Solyc11g066800, Solyc01g106200, Solyc01g087070, Solyc10g076790, Solyc02g070280, Solyc05g009700, Solyc09g082870, Solyc03g096390, Solyc12g044920, Solyc10g076480, Solyc07g008320, Solyc01g103490, Solyc02g068150, Solyc10g055740, Solyc03g123790,…
gene silencing by RNA	137 out of 3741 genes, 3.7%	989 out of 34727 genes, 2.8%		0.0127	5.2	Solyc10g080100, Solyc06g071580, Solyc11g072600, Solyc09g082500, Solyc02g069260, Solyc08g005420, Solyc03g078520, Solyc12g098560, Solyc07g065600, Solyc09g090320, Solyc11g010710, Solyc04g080790, Solyc10g045190, Solyc01g098410, Solyc03g096870, Solyc02g062780, Solyc10g084340, Solyc05g010620, Solyc06g065450, Solyc03g118260, Solyc09g014510, Solyc02g087980, Solyc03g114410, Solyc01g049810, Solyc04g051490,…
negative regulation of gene expression, epigenetic	126 out of 3741 genes, 3.4%	900 out of 34727 genes, 2.6%		0.0127	5.22	Solyc10g083500, Solyc09g057630, Solyc06g083760, Solyc07g049680, Solyc10g080950, Solyc06g043150, Solyc07g042580, Solyc11g071730, Solyc09g009380, Solyc02g082180, Solyc03g119940, Solyc11g008520, Solyc06g060960, Solyc01g091380, Solyc01g091480, Solyc11g008540, Solyc07g064970, Solyc03g007130, Solyc12g013820, Solyc11g012580, Solyc03g114810, Solyc11g068960, Solyc07g025380, Solyc02g067090, Solyc05g023680,…
response to nitrate	173 out of 3741 genes, 4.6%	1288 out of 34727 genes, 3.7%		0.0127	5.22	Solyc06g084140, Solyc05g055790, Solyc07g053120, Solyc07g049670, Solyc09g082550, Solyc08g066940, Solyc07g055060, Solyc02g083400, Solyc04g014220, Solyc11g072580, Solyc08g067360, Solyc01g096320, Solyc02g093180, Solyc02g085930, Solyc10g011730, Solyc10g007290, Solyc09g060110, Solyc02g067690, Solyc09g007520, Solyc07g049660, Solyc02g085580, Solyc04g025530, Solyc08g066310, Solyc11g071470, Solyc07g017780,…
unsaturated fatty acid biosynthetic process	47 out of 3741 genes, 1.3%	279 out of 34727 genes, 0.8%		0.0128	5.3	Solyc01g110360, Solyc12g044950, Solyc02g062340, Solyc01g097950, Solyc08g063090, Solyc09g092450, Solyc04g079830, Solyc01g006540, Solyc04g070980, Solyc02g093280, Solyc11g006590, Solyc05g009270, Solyc12g013710, Solyc01g007100, Solyc07g054210, Solyc02g084440, Solyc07g043580, Solyc01g094790, Solyc08g077780, Solyc10g086640, Solyc04g015490, Solyc02g063140, Solyc09g083220, Solyc08g065220, Solyc05g047580,…
developmental growth	311 out of 3741 genes, 8.3%	2461 out of 34727 genes, 7.1%		0.0128	5.3	Solyc02g089120, Solyc01g091640, Solyc11g008820, Solyc06g072360, Solyc03g118810, Solyc04g081900, Solyc12g088040, Solyc02g092620, Solyc07g008520, Solyc08g061500, Solyc01g065980, Solyc04g078650, Solyc08g042100, Solyc09g005120, Solyc09g030450, Solyc09g018230, Solyc11g008720, Solyc07g052880, Solyc02g085600, Solyc05g054210, Solyc10g084050, Solyc02g084720, Solyc11g005560, Solyc01g010390, Solyc04g081590,…
regulation of catalytic activity	255 out of 3741 genes, 6.8%	1981 out of 34727 genes, 5.7%		0.0128	5.3	Solyc02g069630, Solyc01g087820, Solyc06g084100, Solyc02g079960, Solyc02g014360, Solyc05g053140, Solyc02g092800, Solyc06g064550, Solyc11g020960, Solyc11g073130, Solyc11g019910, Solyc01g094880, Solyc09g084460, Solyc10g085570, Solyc08g078640, Solyc09g074830, Solyc06g069180, Solyc09g011490, Solyc11g045610, Solyc11g065190, Solyc08g065220, Solyc04g076060, Solyc01g086720, Solyc02g079710, Solyc03g097100,…
regulation of heart rate	6 out of 3741 genes, 0.2%	13 out of 34727 genes, 0.0%		0.0133	5.52	Solyc07g065680, Solyc08g006030, Solyc05g010590, Solyc01g086930, Solyc06g009130, Solyc01g105710
L-phenylalanine biosynthetic process	6 out of 3741 genes, 0.2%	13 out of 34727 genes, 0.0%		0.0132	5.52	Solyc11g017240, Solyc08g005310, Solyc02g080620, Solyc06g074530, Solyc02g088460, Solyc04g054710
urea transport	6 out of 3741 genes, 0.2%	13 out of 34727 genes, 0.0%		0.0132	5.52	Solyc06g060760, Solyc12g044330, Solyc06g075650, Solyc03g019820, Solyc06g074820, Solyc08g066840
amide transport	6 out of 3741 genes, 0.2%	13 out of 34727 genes, 0.0%		0.0132	5.52	Solyc06g060760, Solyc12g044330, Solyc06g075650, Solyc08g066840, Solyc03g019820, Solyc06g074820
adaxial/abaxial axis specification	92 out of 3741 genes, 2.5%	627 out of 34727 genes, 1.8%		0.0131	5.52	Solyc02g086480, Solyc07g044980, Solyc06g071480, Solyc03g115610, Solyc10g078370, Solyc01g081570, Solyc03g082470, Solyc11g008520, Solyc04g081590, Solyc02g089120, Solyc11g008540, Solyc08g007080, Solyc02g092620, Solyc06g059730, Solyc04g078650, Solyc09g014480, Solyc04g079570, Solyc09g061250, Solyc07g049320, Solyc12g006790, Solyc10g007830, Solyc04g049800, Solyc02g083400, Solyc01g109650, Solyc04g079830,…
nuclear migration along microtubule	8 out of 3741 genes, 0.2%	22 out of 34727 genes, 0.1%		0.0138	5.8	Solyc12g044240, Solyc07g063610, Solyc01g005460, Solyc03g120690, Solyc11g071730, Solyc01g108670, Solyc01g066590, Solyc06g060960
positive regulation of mitotic metaphase/anaphase transition	8 out of 3741 genes, 0.2%	22 out of 34727 genes, 0.1%		0.0137	5.8	Solyc01g104490, Solyc08g005420, Solyc08g042030, Solyc03g119220, Solyc06g072830, Solyc06g043150, Solyc07g065210, Solyc03g096870
regulation of potassium ion transport	10 out of 3741 genes, 0.3%	32 out of 34727 genes, 0.1%		0.0138	5.84	Solyc07g008470, Solyc06g076050, Solyc05g053210, Solyc12g009570, Solyc02g090990, Solyc05g047600, Solyc12g019410, Solyc03g005330, Solyc03g095860, Solyc08g005520
oxidation reduction	329 out of 3741 genes, 8.8%	2620 out of 34727 genes, 7.5%		0.014	5.92	Solyc07g055440, Solyc03g062720, Solyc06g035760, Solyc03g111720, Solyc02g065220, Solyc12g088320, Solyc02g084650, Solyc08g065220, Solyc01g106460, Solyc05g050500, Solyc10g017940, Solyc07g008590, Solyc02g072440, Solyc03g065250, Solyc03g120720, Solyc03g115220, Solyc04g058000, Solyc12g045020, Solyc06g069720, Solyc01g103920, Solyc06g084100, Solyc01g091130, Solyc07g056170, Solyc02g088380, Solyc07g049530,…
immune system process	581 out of 3741 genes, 15.5%	4830 out of 34727 genes, 13.9%		0.014	5.94	Solyc07g008540, Solyc07g042590, Solyc03g095610, Solyc04g081590, Solyc08g081650, Solyc10g054010, Solyc08g082210, Solyc03g118780, Solyc05g053020, Solyc06g071480, Solyc09g030450, Solyc12g006790, Solyc08g080670, Solyc12g009260, Solyc04g077330, Solyc02g091690, Solyc09g014480, Solyc03g118810, Solyc09g098180, Solyc09g061840, Solyc05g053140, Solyc00g201160, Solyc03g031980, Solyc02g022850, Solyc01g112130,…
mucilage metabolic process	25 out of 3741 genes, 0.7%	124 out of 34727 genes, 0.4%		0.0142	6.06	Solyc04g078110, Solyc08g007620, Solyc08g082670, Solyc01g006660, Solyc03g123490, Solyc07g043390, Solyc08g079440, Solyc01g087840, Solyc02g072240, Solyc10g086600, Solyc07g056170, Solyc01g087800, Solyc04g071650, Solyc10g081940, Solyc02g069630, Solyc01g087820, Solyc04g078730, Solyc01g087780, Solyc03g044150, Solyc01g087810, Solyc08g079860, Solyc04g009740, Solyc02g092670, Solyc07g005840, Solyc11g005560
nitric oxide biosynthetic process	12 out of 3741 genes, 0.3%	43 out of 34727 genes, 0.1%		0.0143	6.12	Solyc05g005290, Solyc02g094120, Solyc05g005280, Solyc07g063610, Solyc12g044240, Solyc08g079430, Solyc01g005460, Solyc09g075930, Solyc02g070280, Solyc03g120690, Solyc01g066590, Solyc05g013440
leaf morphogenesis	224 out of 3741 genes, 6.0%	1722 out of 34727 genes, 5.0%		0.0144	6.16	Solyc04g009640, Solyc04g080790, Solyc07g018010, Solyc03g096870, Solyc01g066730, Solyc08g076370, Solyc11g010710, Solyc04g064860, Solyc04g074810, Solyc09g072830, Solyc06g068510, Solyc05g009170, Solyc03g097940, Solyc09g015170, Solyc10g045290, Solyc12g098560, Solyc05g008060, Solyc05g024010, Solyc04g064750, Solyc01g010030, Solyc02g069260, Solyc08g005420, Solyc02g089520, Solyc08g066320, Solyc11g072600,…
nucleobase transport	72 out of 3741 genes, 1.9%	472 out of 34727 genes, 1.4%		0.0145	6.24	Solyc03g025230, Solyc08g080580, Solyc04g074070, Solyc02g067340, Solyc12g008770, Solyc07g045180, Solyc07g008540, Solyc12g095810, Solyc12g015770, Solyc06g005680, Solyc03g063730, Solyc06g071690, Solyc07g006730, Solyc02g079220, Solyc03g025870, Solyc07g049320, Solyc07g043230, Solyc08g066940, Solyc08g065190, Solyc12g096340, Solyc05g013460, Solyc02g071080, Solyc08g005310, Solyc09g074560, Solyc11g071300,…
positive regulation of DNA replication	13 out of 3741 genes, 0.3%	49 out of 34727 genes, 0.1%		0.0147	6.3	Solyc03g096870, Solyc09g091780, Solyc06g084390, Solyc10g074720, Solyc06g072830, Solyc06g043150, Solyc04g016370, Solyc02g070300, Solyc08g005420, Solyc08g016670, Solyc08g005520, Solyc04g082840, Solyc01g088380
transmission of nerve impulse	57 out of 3741 genes, 1.5%	357 out of 34727 genes, 1.0%		0.0147	6.32	Solyc08g061500, Solyc08g005520, Solyc08g007080, Solyc03g095860, Solyc05g005700, Solyc06g053620, Solyc04g077460, Solyc03g119440, Solyc01g104930, Solyc03g032090, Solyc01g006950, Solyc06g052050, Solyc06g062680, Solyc12g007030, Solyc04g051190, Solyc09g075930, Solyc06g053760, Solyc12g044240, Solyc11g066100, Solyc03g007560, Solyc12g096660, Solyc09g090400, Solyc01g081540, Solyc10g086410, Solyc09g098330,…
response to glucose stimulus	60 out of 3741 genes, 1.6%	380 out of 34727 genes, 1.1%		0.0147	6.34	Solyc11g017440, Solyc06g009130, Solyc07g041900, Solyc03g114860, Solyc04g008110, Solyc12g009570, Solyc03g120980, Solyc09g090400, Solyc07g040740, Solyc11g011210, Solyc10g078370, Solyc11g069400, Solyc08g082210, Solyc12g056590, Solyc10g008980, Solyc12g094640, Solyc01g101070, Solyc01g065980, Solyc06g059730, Solyc04g055200, Solyc01g110110, Solyc05g012100, Solyc04g014510, Solyc03g097980, Solyc05g008060,…
protein amino acid methylation	105 out of 3741 genes, 2.8%	735 out of 34727 genes, 2.1%		0.0148	6.42	Solyc04g080200, Solyc01g009040, Solyc04g078850, Solyc09g010060, Solyc02g063430, Solyc08g066050, Solyc05g047460, Solyc01g096370, Solyc01g096750, Solyc09g074830, Solyc11g040120, Solyc03g082860, Solyc03g083170, Solyc04g081660, Solyc06g065940, Solyc05g014540, Solyc02g070780, Solyc11g066370, Solyc03g093700, Solyc07g051930, Solyc07g062100, Solyc05g005620, Solyc06g009680, Solyc09g092510, Solyc12g098630,…
protein amino acid alkylation	105 out of 3741 genes, 2.8%	735 out of 34727 genes, 2.1%		0.0148	6.42	Solyc05g013150, Solyc12g098630, Solyc07g062100, Solyc05g005620, Solyc06g009680, Solyc09g092510, Solyc11g066370, Solyc02g070780, Solyc03g093700, Solyc07g051930, Solyc03g083170, Solyc04g081660, Solyc06g065940, Solyc05g014540, Solyc01g096750, Solyc09g074830, Solyc11g040120, Solyc03g082860, Solyc01g096370, Solyc02g063430, Solyc05g047460, Solyc08g066050, Solyc04g080200, Solyc01g009040, Solyc04g078850,…
regulation of timing of meristematic phase transition	25 out of 3741 genes, 0.7%	125 out of 34727 genes, 0.4%		0.0148	6.42	Solyc10g085570, Solyc04g079830, Solyc09g007550, Solyc03g113270, Solyc05g012040, Solyc03g124110, Solyc02g085630, Solyc06g068980, Solyc01g090730, Solyc04g080790, Solyc08g063040, Solyc03g114210, Solyc11g010270, Solyc03g026280, Solyc03g026270, Solyc02g085580, Solyc10g086640, Solyc07g006760, Solyc06g072360, Solyc04g074700, Solyc11g069240, Solyc01g090560, Solyc01g087050, Solyc12g094410, Solyc01g096320
regulation of timing of transition from vegetative to reproductive phase	25 out of 3741 genes, 0.7%	125 out of 34727 genes, 0.4%		0.0147	6.42	Solyc04g074700, Solyc11g069240, Solyc07g006760, Solyc06g072360, Solyc02g085580, Solyc10g086640, Solyc03g026270, Solyc12g094410, Solyc01g096320, Solyc01g087050, Solyc01g090560, Solyc02g085630, Solyc03g124110, Solyc06g068980, Solyc09g007550, Solyc03g113270, Solyc05g012040, Solyc10g085570, Solyc04g079830, Solyc11g010270, Solyc03g026280, Solyc04g080790, Solyc01g090730, Solyc03g114210, Solyc08g063040
heterocycle biosynthetic process	16 out of 3741 genes, 0.4%	67 out of 34727 genes, 0.2%		0.0148	6.48	Solyc03g117600, Solyc06g054460, Solyc07g049660, Solyc06g051750, Solyc01g108210, Solyc02g085360, Solyc01g080900, Solyc07g064160, Solyc01g010050, Solyc05g010420, Solyc08g075210, Solyc06g074710, Solyc11g071470, Solyc11g067270, Solyc11g008630, Solyc07g049670
deoxyribonucleoside triphosphate catabolic process	4 out of 3741 genes, 0.1%	6 out of 34727 genes, 0.0%		0.0158	6.94	Solyc01g100030, Solyc00g128870, Solyc09g091420, Solyc01g097970
DNA replication-independent nucleosome organization	15 out of 3741 genes, 0.4%	61 out of 34727 genes, 0.2%		0.016	7.04	Solyc06g062690, Solyc06g075930, Solyc11g072840, Solyc05g054610, Solyc12g013820, Solyc11g066160, Solyc06g005430, Solyc06g075960, Solyc04g011390, Solyc11g072860, Solyc03g082860, Solyc06g005420, Solyc05g008480, Solyc08g082070, Solyc06g075830
ammonium transport	36 out of 3741 genes, 1.0%	202 out of 34727 genes, 0.6%		0.0161	7.1	Solyc10g055740, Solyc03g123790, Solyc11g018610, Solyc06g062360, Solyc06g053760, Solyc04g082220, Solyc11g012700, Solyc10g074570, Solyc12g088190, Solyc01g006950, Solyc12g005040, Solyc12g005030, Solyc06g006110, Solyc07g061920, Solyc02g083740, Solyc01g008440, Solyc02g093870, Solyc10g084830, Solyc11g065660, Solyc10g054820, Solyc12g014110, Solyc07g053980, Solyc10g076790, Solyc11g066800, Solyc01g106200,…
leaf development	267 out of 3741 genes, 7.1%	2093 out of 34727 genes, 6.0%		0.0161	7.1	Solyc07g043580, Solyc01g095970, Solyc07g005540, Solyc05g047460, Solyc02g093590, Solyc08g082710, Solyc01g096750, Solyc03g114940, Solyc04g009020, Solyc12g056300, Solyc10g008160, Solyc04g081560, Solyc01g097950, Solyc08g081140, Solyc08g016050, Solyc01g110360, Solyc04g079830, Solyc01g094590, Solyc11g012580, Solyc09g005560, Solyc10g009080, Solyc03g115850, Solyc05g056120, Solyc08g080150, Solyc02g087830,…
nucleotide transport	40 out of 3741 genes, 1.1%	231 out of 34727 genes, 0.7%		0.0161	7.1	Solyc06g006110, Solyc07g061920, Solyc10g074570, Solyc12g088190, Solyc01g006950, Solyc12g099630, Solyc12g005040, Solyc12g005030, Solyc04g082220, Solyc06g053760, Solyc11g012700, Solyc11g018610, Solyc03g123790, Solyc10g055740, Solyc09g011360, Solyc06g062360, Solyc03g007430, Solyc12g044920, Solyc03g096390, Solyc09g082870, Solyc02g089110, Solyc02g068150, Solyc07g008320, Solyc10g076480, Solyc01g103490,…
sterol metabolic process	97 out of 3741 genes, 2.6%	672 out of 34727 genes, 1.9%		0.0161	7.12	Solyc10g005820, Solyc12g099260, Solyc04g064900, Solyc02g088390, Solyc04g008650, Solyc06g051750, Solyc01g104410, Solyc08g082670, Solyc02g063140, Solyc11g008790, Solyc04g009860, Solyc10g076790, Solyc01g091320, Solyc10g005840, Solyc08g016050, Solyc08g066940, Solyc02g082260, Solyc07g065540, Solyc12g096340, Solyc08g081190, Solyc10g080940, Solyc02g014360, Solyc06g075220, Solyc05g009270, Solyc10g084940,…
response to heat	174 out of 3741 genes, 4.7%	1305 out of 34727 genes, 3.8%		0.016	7.12	Solyc09g075820, Solyc02g071130, Solyc08g062330, Solyc05g007880, Solyc11g008000, Solyc11g072500, Solyc03g026280, Solyc01g079260, Solyc09g065660, Solyc07g047790, Solyc10g079090, Solyc03g118040, Solyc06g051620, Solyc10g076710, Solyc09g005620, Solyc12g008510, Solyc03g097650, Solyc07g056000, Solyc07g055710, Solyc03g026270, Solyc02g090810, Solyc05g008120, Solyc02g021680, Solyc11g017440, Solyc06g061080,…
hormone biosynthetic process	197 out of 3741 genes, 5.3%	1499 out of 34727 genes, 4.3%		0.0162	7.2	Solyc12g006860, Solyc02g079710, Solyc06g035760, Solyc01g058520, Solyc07g055440, Solyc03g122340, Solyc02g062460, Solyc07g061720, Solyc03g113460, Solyc09g011490, Solyc08g062970, Solyc04g017720, Solyc11g019910, Solyc07g008590, Solyc03g116280, Solyc04g014830, Solyc04g076700, Solyc00g201160, Solyc05g050380, Solyc07g055350, Solyc12g089300, Solyc10g078890, Solyc06g074800, Solyc11g045520, Solyc07g049530,…
regulation of neurotransmitter levels	24 out of 3741 genes, 0.6%	119 out of 34727 genes, 0.3%		0.0162	7.22	Solyc01g005460, Solyc08g077210, Solyc07g054140, Solyc03g120690, Solyc03g098030, Solyc06g062360, Solyc09g065480, Solyc12g096660, Solyc04g009740, Solyc12g044240, Solyc08g079430, Solyc06g053760, Solyc09g075930, Solyc12g007030, Solyc01g006950, Solyc01g066590, Solyc01g104930, Solyc01g086720, Solyc03g119440, Solyc05g005700, Solyc11g071270, Solyc10g081940, Solyc07g063610, Solyc08g007080
specification of axis polarity	93 out of 3741 genes, 2.5%	641 out of 34727 genes, 1.8%		0.0168	7.5	Solyc10g079750, Solyc02g092600, Solyc07g008180, Solyc02g083400, Solyc04g079830, Solyc01g109650, Solyc01g111050, Solyc04g050170, Solyc02g072440, Solyc12g013770, Solyc08g066500, Solyc02g092480, Solyc02g079860, Solyc01g107670, Solyc12g009580, Solyc06g069370, Solyc02g064960, Solyc04g079430, Solyc05g026240, Solyc07g025510, Solyc02g067230, Solyc05g047460, Solyc04g008650, Solyc01g044520, Solyc01g091230,…
response to light intensity	137 out of 3741 genes, 3.7%	999 out of 34727 genes, 2.9%		0.0168	7.54	Solyc06g010060, Solyc11g011880, Solyc01g010650, Solyc09g015000, Solyc08g066310, Solyc11g069400, Solyc01g009990, Solyc11g066100, Solyc03g116700, Solyc07g008920, Solyc03g115850, Solyc09g011080, Solyc06g068700, Solyc04g055200, Solyc03g026020, Solyc02g065000, Solyc09g083050, Solyc04g008430, Solyc08g005310, Solyc08g077110, Solyc03g044590, Solyc05g055160, Solyc02g080620, Solyc08g079790, Solyc09g015020,…
regulation of response to stimulus	464 out of 3741 genes, 12.4%	3810 out of 34727 genes, 11.0%		0.017	7.62	Solyc10g076480, Solyc10g076290, Solyc02g093220, Solyc01g108240, Solyc01g014560, Solyc06g053190, Solyc06g054270, Solyc05g009700, Solyc06g006100, Solyc08g067340, Solyc01g080680, Solyc06g063010, Solyc08g081690, Solyc02g065800, Solyc04g055260, Solyc02g089640, Solyc09g092450, Solyc07g053980, Solyc01g005440, Solyc12g056830, Solyc12g042480, Solyc07g065820, Solyc10g054440, Solyc06g008210, Solyc01g007100,…
shoot development	370 out of 3741 genes, 9.9%	2987 out of 34727 genes, 8.6%		0.0169	7.62	Solyc01g094590, Solyc04g079830, Solyc02g070890, Solyc01g110360, Solyc08g016050, Solyc01g097950, Solyc08g081140, Solyc08g008030, Solyc06g073730, Solyc08g082710, Solyc02g093590, Solyc01g105450, Solyc07g005540, Solyc08g066050, Solyc05g047460, Solyc07g043580, Solyc01g095970, Solyc10g008160, Solyc04g081560, Solyc02g079860, Solyc12g056300, Solyc02g092480, Solyc01g096750, Solyc03g114940, Solyc04g009020,…
[truncated: 3,846 more rows]

## Sheet: EE changed path
Number	Pathway name	p value
[truncated: 389 more rows]

[truncated: 2 more sheets: EE go classification, EE go enrichment]
