# Supplementary material for: Low temperature upregulates cwp expression and modifies alternative splicing patterns, increasing the severity of cwp-induced tomato fruit cuticular microfissures
Source: Hortic Res. 2019 Nov 8;6:122. doi: 10.1038/s41438-019-0204-9 (PMC6838111; doi:10.1038/s41438-019-0204-9)
Supplement: Supplementary file 4 — Supplemental Excel File 2 [file 41438_2019_204_MOESM4_ESM.xlsx]

## Sheet: Sheet2
		%identity	Evalue	GeneID	Gene name	Chromosome	Tnb	AltS	Chromosomal duplication	Protein domain	Reference	Human homologs	Saccharomyces cerevisiae	cwp_HH_RT (E2)	cwp_HH_4 (E4)	cwp_EE_RT (E5)	cwp_EE_4 (E6)	634_HH_RT (E7)	634_HH_RT (E18)	HH_RT	634_HH_4 (E12)	634_HH_4 (E15)	HH_4	634_EE_RT (E13)	634_EE_RT(4) (E16)	EE_RT	634_EE_4(RT) (E14)	634_EE_4 (E19)	seqid	start	end	strand	length	EE_4	Annot	log2FC(634_EE_4/634_EE_RT)	pval	padj	log2FC(634_HH_4/634_HH_RT)	pval	padj
At1g02140.1	Solyc03g093680.3.1	88.19	1e-79	At1g02140	atMagoh	1	19			Mago_nashi, 1;		Magoh		57.8329	74.5698	63.8886	49.407	57.5541	59.2985	58.4263	66.0432	68.1457	67.0944	60.0179	58.5142	59.266	58.0069	75.383	SL3.0ch03	56745318	56749970	+	976	66.695	Mago nashi protein (AHRD V3.3 *** K4BIP4_SOLLC);Dbxref=InterPro:IPR004023,Pfam:PF02792;Ontology_term=GO:0005634	0.163795	0.210488	0.272103	0.207191	0.0493913	0.0809502
At1g02840.1	Solyc01g099810.3.1	69.74	1e-82	At1g02840	atSR1/atSRp34	1	37	AltA (1); IntronR (1);	>1-4	RRM, 2	[64,67]	SF2/ASF		122.374	35.2302	141.189	85.9717	69.4139	59.6376	64.5258	72.0433	71.1889	71.6161	114.212	111.275	112.744	120.486	106.955	SL3.0ch01	89826751	89833430	-	922	113.721	RNA-binding (RRM/RBD/RNP motifs) family protein (AHRD V3.3 *** AT1G02840.1);Dbxref=InterPro:IPR000504;Ontology_term=GO:0003676	0.00689138	0.957833	0.976854	0.157497	0.169862	0.237899
At1g03140.1	Solyc09g065280.3.1	68.08	2e-162	At1g03140	atPrp18-1	1	16			Prp18, 1; SFM 1;		Prp18	Prp18	103.11	22.2801	85.6819	25.7878	55.1286	55.3093	55.2189	26.3755	25.4062	25.8909	56.7663	54.7182	55.7422	24.9622	26.4775	SL3.0ch09	63579476	63586323	+	2325	25.7199	Transducin/WD40 repeat-like superfamily protein (AHRD V3.3 *-* AT4G02730.1)	-1.12253	9.07538e-26	1.10987e-24	-1.08492	3.87189e-19	5.37286e-18
At1g03330.1	Solyc09g072970.3.1	92.86	2e-50	At1g03330	atLSM2	1	7			Sm, 1		LSM2	LSm2	22.8555	29.7934	27.8221	20.4342	21.4669	22.0399	21.7534	21.874	19.5875	20.7308	19.7901	21.7001	20.7451	20.4127	20.9806	SL3.0ch09	66061262	66066842	-	1079	20.6966	Small nuclear ribonucleoprotein family protein (AHRD V3.3 *** AT1G03330.1);Dbxref=InterPro:IPR016654,Pfam:PF01423;Ontology_term=GO:0006397	-0.01173	0.947768	0.96875	-0.062417	0.681682	0.756052
At1g03457.2	Solyc09g074360.3.1	61.49	5e-120	At1g03457	AtCUG-BP2	1	9	AltA (1);		RRM, 3; HUDSXLRNA, 4	[11]			17.2773	13.2735	13.0675	13.5327	18.0801	23.1328	20.6065	13.5397	16.7281	15.1339	15.5309	15.8924	15.7117	14.392	13.3157	SL3.0ch09	66581215	66587262	-	2101	13.8538	RNA-binding (RRM/RBD/RNP motifs) family protein (AHRD V3.3 *** AT1G03457.2)	-0.189553	0.136371	0.185153	-0.440542	0.00269826	0.00592365
At1g04080.3	Solyc09g064590.3.1	53.5	0	At1g04080	atPrp39a	1	12	ExonS (6);		HAT, 7; TPR-like, 1		-	Prp39	46.3998	30.7045	28.3401	37.4107	27.5554	28.5367	28.0461	28.2389	27.9183	28.0786	27.2635	27.0952	27.1793	29.3598	26.9925	SL3.0ch09	62132266	62152926	+	4139	28.1761	Pre-mRNA-processing factor 39 (AHRD V3.3 *** A0A0B2P4C7_GLYSO)	0.0455887	0.668264	0.733409	0.00879611	0.946638	0.974205
At1g04510.1	Solyc09g090660.3.1	74.52	0	At1g04510	atPrp19a	1	18		>1-2a	WD-40, 7; Ubox, 1;		hPrp19*	Prp19p	22.0218	25.4287	24.5134	28.0441	30.9047	28.9818	29.9432	29.1772	29.5428	29.36	31.4757	31.5102	31.493	28.3587	25.4322	SL3.0ch09	70588494	70596713	+	2092	26.8955	Transducin/WD40 repeat-like superfamily protein (AHRD V3.3 *-* A0A0K9PSA6_ZOSMR);Dbxref=InterPro:IPR015943;Ontology_term=GO:0005515	-0.2351	0.0259981	0.0418492	-0.0206182	0.853147	0.899548
At1g06220.2	Solyc07g007210.3.1	83.91	0	At1g06220	atU5-116-1a	1	19	ExonS (1);		EFG_C, 1; GTP_EFTU, 1; GTP_EFTU_D2; 1; Small_GTP, 1; EFG_IV, 1;		116 kD Subunit /elongation	Snu114p	23.5909	14.655	21.5551	18.526	18.8982	16.6098	17.754	16.8659	17.2835	17.0747	19.5998	19.4827	19.5412	17.2364	16.0893	SL3.0ch07	1950280	1956963	+	3859	16.6628	Elongation factor like protein (AHRD V3.3 *** A0A0K9P374_ZOSMR)	-0.237993	0.0181774	0.0301631	-0.0486229	0.669343	0.745308
At1g06960.1	Solyc06g082360.3.1	70.76	3e-100	At1g06960	atU2B"a	1	6	AltD (1);	>1-2a	RRM, 2		U2B" Subunit	Msl1p	35.8444	61.0232	40.4088	54.8354	30.9724	35.927	33.4497	42.6395	43.8976	43.2685	34.3874	27.1707	30.779	59.2677	55.8326	SL3.0ch06	48247588	48252321	-	1080	57.5502	U1 small nuclear ribonucleoprotein (AHRD V3.3 *** G7K5T4_MEDTR)	0.89501	3.4386e-12	1.82067e-11	0.379409	0.00136087	0.00317707
At1g07170.1	Solyc12g010340.2.1	83.67	5e-48	At1g07170	atSF3b_14b-a	1	10		>1-2a	UPF0123, 1;		SF3b 14b /PHP5A	Rds3p	35.6727	33.2309	27.6335	40.7476	36.8466	40.2585	38.5525	35.4042	34.4557	34.93	43.8952	40.1962	42.0457	33.9458	31.378	SL3.0ch12	3404601	3407522	+	411	32.6619	PHD finger-like domain-containing protein 5A (AHRD V3.3 *** PHF5A_ARATH);Dbxref=InterPro:IPR005345,Pfam:PF03660	-0.372965	0.086675	0.12391	-0.12788	0.528058	0.616944
At1g07350.1	Solyc06g076670.3.1	76.92	6e-38	At1g07350	atTra/SFRS1	1	25	ExonS (1); IntronR (3);		RRM, 1		hTra-2/SFRS10		19.3949	8.0492	16.9602	14.303	17.5388	18.0616	17.8002	10.5854	11.1758	10.8806	40.1944	34.6455	37.42	14.2499	14.6536	SL3.0ch06	47754957	47763708	+	7093	14.4518	RNA-binding (RRM/RBD/RNP motifs) family protein (AHRD V3.3 *** AT1G07350.1)	-1.37905	6.19567e-36	1.1775e-34	-0.701655	6.77071e-09	3.57476e-08
At1g07360.1	Solyc04g017710.3.1	77.81	0	At1g07360	atECM2-1a	1	21		>1-2a	RRM, 1;CCCH, 1;		hECM2	Ecm2p	48.5366	24.1647	29.1999	33.3729	44.6473	39.4109	42.0291	30.6455	26.8987	28.7721	48.9543	45.9674	47.4609	33.0252	28.2871	SL3.0ch04	7786862	7792428	+	2087	30.6561	Zinc finger transcription factor 32	-0.636982	5.32433e-09	2.11252e-08	-0.538143	4.11796e-06	1.51258e-05
At1g09140.1	Solyc01g099810.3.1	76.84	3e-81	At1g09140	atSRp30	1	15	AltA (1);		RRM, 2	[65]			122.374	35.2302	141.189	85.9717	69.4139	59.6376	64.5258	72.0433	71.1889	71.6161	114.212	111.275	112.744	120.486	106.955	SL3.0ch01	89826751	89833430	-	922	113.721	RNA-binding (RRM/RBD/RNP motifs) family protein (AHRD V3.3 *** AT1G02840.1);Dbxref=InterPro:IPR000504;Ontology_term=GO:0003676	0.00689138	0.957833	0.976854	0.157497	0.169862	0.237899
At1g09230.1	Solyc01g110820.3.1	53.5	8e-140	At1g09230	atU11/U12-65K	1	15	AltA (1);		RRM, 2;PHOSPHOPANTETHEINE, 2;		U11/U12-65K		6.29997	7.78653	6.85482	7.35976	6.71513	6.66868	6.69191	7.6865	8.93093	8.30871	6.90918	7.88758	7.39838	8.23295	7.34668	SL3.0ch01	97264968	97270149	-	1511	7.78982	RNA binding protein, putative (AHRD V3.3 *** B9SHJ5_RICCO)	0.0713812	0.717559	0.777799	0.316727	0.0904842	0.137784
At1g09760.1	Solyc03g117940.3.1	77.27	1e-89	At1g09760	atU2A	1	21			LRR 4;		U2A' Subunit	Lea1p	31.6475	82.8579	35.089	63.096	31.351	33.2116	32.2813	54.4848	51.3475	52.9162	29.8214	30.6642	30.2428	60.9473	67.0971	SL3.0ch03	68404074	68408100	+	1330	64.0222	U2 small nuclear ribonucleoprotein A (AHRD V3.3 *** AT1G09760.1),Pfam:PF14580	1.07419	7.9282e-23	8.29716e-22	0.720941	3.18196e-11	2.21187e-10
At1g09770.1	Solyc04g009950.3.1	71.87	0	At1g09770	atCDC5	1	12			SANT, 2;	[104]	CDC5*	Cef1	44.1437	20.7306	42.8611	23.3135	28.6514	27.4941	28.0727	18.3622	17.8881	18.1252	31.91	28.2859	30.098	18.4183	18.2947	SL3.0ch04	3261426	3266792	+	3418	18.3565	cell division cycle 5	-0.720848	2.34969e-11	1.16833e-10	-0.624427	1.4842e-07	6.67388e-07
At1g10320.1	Solyc01g103090.3.1	57.06	3e-121	At1g10320	atUrp	1				RRM, 1; CCCH, 2;		U2AF35 related protein		16.4304	15.1618	8.49958	15.7078	13.162	11.6706	12.4163	20.4317	18.7544	19.593	12.6855	13.0836	12.8846	23.4886	21.2071	SL3.0ch01	91632395	91640873	-	2827	22.3479	Zinc finger transcription factor 14	0.786525	2.4122e-12	1.29598e-11	0.666325	2.17291e-09	1.22386e-08
At1g10580.1	Solyc02g078970.3.1	80.11	0	At1g10580	atPrp17-1	1	10			WD-40, 7;		Prp17	Prp17p	20.6575	18.0976	16.4747	16.4054	16.3784	16.5268	16.4526	13.8398	15.2445	14.5421	14.8038	17.903	16.3534	17.1378	17.7273	SL3.0ch02	44129551	44135491	-	3552	17.4325	Transducin/WD40 repeat-like superfamily protein (AHRD V3.3 *** AT1G10580.1);Dbxref=InterPro:IPR015943;Ontology_term=GO:0005515	0.0848204	0.467397	0.543687	-0.169995	0.111393	0.165044
At1g11520.1	Solyc02g078610.3.1	71.05	8e-45	At1g11520	atSF3b150p	1								42.6526	42.9849	42.6931	39.6841	36.4097	38.1059	37.2578	44.3453	40.7164	42.5309	42.7314	40.371	41.5512	44.7253	41.2745	SL3.0ch02	43826729	43836570	+	1760	42.9999	Splicing factor 3B subunit 2 (AHRD V3.3 *** A0A151SEI3_CAJCA)	0.0431215	0.682803	0.74639	0.198554	0.0675596	0.106557
At1g11650.2	Solyc10g005260.3.1	72.48	3e-147	At1g11650	AtRBP45b	1	53			RRM, 3	[85]			27.3306	26.6242	29.2556	32.8562	49.8115	44.9834	47.3975	52.8119	53.7305	53.2712	51.819	51.3071	51.5631	49.7564	52.2399	SL3.0ch10	198444	209991	-	2720	50.9981	RNA-binding family protein (AHRD V3.3 *** A0A061FD24_THECC)	-0.023713	0.818754	0.863679	0.175653	0.156469	0.221533
At1g13350.2	Solyc05g009540.3.1	64.79	0	At1g13350	atPRP4K-2	1	5	IntronR (1);		Pkinase, 1;TyrKc, 1;S_Tkc, 1;, 1;Kinase_like, 1;				11.1264	11.8377	7.63996	13.567	9.51268	9.99748	9.75508	12.527	11.4387	11.9828	9.48641	10.6657	10.0761	13.8204	12.8491	SL3.0ch05	3747436	3758066	+	7072	13.3347	Protein kinase-like protein (AHRD V3.3 *** Q8RWN3_ARATH)	0.397866	0.000404905	0.000897972	0.304348	0.0138486	0.0260607
At1g14640.1	Solyc04g005690.3.1	64.99	0	At1g14640	atSAP114-1b	1				SWAP/Surp, 2				6.19286	2.11911	3.48568	2.60278	4.37266	4.7087	4.54068	2.15233	2.22687	2.1896	5.69048	4.86241	5.27644	2.00485	2.47443	SL3.0ch04	452344	457528	+	4369	2.23964	SWAP (Suppressor-of-White-APricot)/surp domain-containing protein / ubiquitin family protein (AHRD V3.3 *** AT1G14650.3)	-1.24507	1.11715e-12	6.17811e-12	-1.04285	9.62009e-12	7.06298e-11
At1g14650.1	Solyc04g005690.3.1	72.56	0	At1g14650	atSAP114-1a	1	17	AltB (1);		SWAP/Surp, 2; Ubiquitin, 1		SF3a120/SAP114 Subunit	Prp21p	6.19286	2.11911	3.48568	2.60278	4.37266	4.7087	4.54068	2.15233	2.22687	2.1896	5.69048	4.86241	5.27644	2.00485	2.47443	SL3.0ch04	452344	457528	+	4369	2.23964	SWAP (Suppressor-of-White-APricot)/surp domain-containing protein / ubiquitin family protein (AHRD V3.3 *** AT1G14650.3)	-1.24507	1.11715e-12	6.17811e-12	-1.04285	9.62009e-12	7.06298e-11
At1g15200.3	Solyc01g104560.3.1	52.63	2e-94	At1g15200	atPinin	1	9	AltA (1);		Pinin/SDK/memA, 1;		pinin		105.97	60.0591	82.2583	51.8147	79.2801	78.3385	78.8093	55.2037	49.9099	52.5568	91.402	85.0964	88.2492	74.9933	76.0833	SL3.0ch01	92920609	92925113	+	1625	75.5383	Protein-protein interaction regulator (AHRD V3.3 *** B9GF79_POPTR)	-0.23188	0.0245241	0.0396792	-0.577199	2.68857e-06	1.0184e-05
At1g16610.3	Solyc10g005590.3.1	66.92	2e-44	At1g16610	atSR45/atRNPS1	1	27	AltA (1);		RRM, 1	[63]	RNPS1		56.5762	49.7527	36.0662	54.1627	45.6172	48.3218	46.9695	54.1173	46.785	50.4511	49.1257	44.1877	46.6567	60.2605	57.0371	SL3.0ch10	468413	475055	-	1358	58.6488	RNA-binding (RRM/RBD/RNP motifs) family protein (AHRD V3.3 *-* AT1G73530.1)	0.323314	0.00197448	0.00390842	0.110416	0.3377	0.42764
At1g17370.1	Solyc06g063000.3.1	80.4	0	At1g17370	AtUBP1b	1	17			RRM, 3	[84]			242.633	79.84	249.523	70.3595	124.69	128.684	126.687	83.3833	90.9193	87.1513	172.057	167.789	169.923	83.9657	87.4405	SL3.0ch06	39884328	39889938	+	1775	85.7031	RNA-binding family protein (AHRD V3.3 *** A0A061GD25_THECC)	-0.994241	1.49223e-23	1.62395e-22	-0.532373	1.50648e-05	5.03055e-05
At1g17640.1	Solyc03g121720.3.1	58.56	3e-63	At1g17640	AtRNPA/B_8b	1				RRM, 2				30.0343	50.2408	23.3553	37.1296	39.3171	34.2266	36.7719	51.5176	49.9587	50.7382	30.7874	29.8032	30.2953	49.2657	47.3267	SL3.0ch03	71275190	71285323	+	2412	48.2962	RNA-binding (RRM/RBD/RNP motifs) family protein (AHRD V3.3 *-* AT1G17640.3)	0.665852	2.80459e-10	1.2689e-09	0.472014	0.000179518	0.000496586
At1g18630.1	Solyc10g081180.2.1	42.74	7e-22	At1g18630	atGRBP1a	1	5		>1-1c	RRM, 1		HnRNP A/B		88.1903	146.975	97.3965	144.547	68.5857	71.0787	69.8322	106.542	101.331	103.936	72.3912	73.6907	73.041	108.949	105.781	SL3.0ch10	62434763	62438092	+	891	107.365	RNA-binding protein (AHRD V3.3 *-* Q941H9_TOBAC)	0.547178	3.86104e-08	1.40901e-07	0.581225	6.47724e-08	3.03926e-07
At1g19120.1	Solyc06g062980.3.1	83.72	2e-72	At1g19120	atLSM1a	1	8			Sm, 1		LSM1	LSm1	7.00103	9.53321	5.55396	6.75804	6.38633	8.19601	7.29117	4.98216	4.86537	4.92377	6.28085	6.7724	6.52663	4.95116	7.22788	SL3.0ch06	39866975	39869985	+	1152	6.08952	Small nuclear ribonucleoprotein family protein (AHRD V3.3 *** AT3G14080.2);Dbxref=InterPro:IPR034104,Pfam:PF01423;Ontology_term=GO:0000956	-0.122141	0.690001	0.753107	-0.582421	0.0144896	0.0270965
At1g20580.1	Solyc02g062240.3.1	90.1	9e-63	At1g20580	atSmD3-b	1	7		>1-1c	Sm, 1				30.7719	75.7628	41.4837	52.3667	22.7745	19.097	20.9357	37.9291	37.5991	37.7641	16.8851	18.1753	17.5302	32.9155	32.145	SL3.0ch02	34390618	34396889	-	725	32.5303	Small nuclear ribonucleoprotein (AHRD V3.3 *** G7LBD3_MEDTR);Dbxref=InterPro:IPR027141;Ontology_term=GO:0006396	0.88433	1.3819e-07	4.75267e-07	0.860475	1.08461e-08	5.59434e-08
At1g20920.1	Solyc12g098700.2.1	73.71	0	At1g20920	atPrp5-1b	1	11			DEAD, 1; Helicase_C, 1				25.5256	17.0442	20.8176	20.6213	16.2945	16.4657	16.3801	17.741	17.9074	17.8242	18.6257	16.8076	17.7167	22.4224	20.4827	SL3.0ch12	67100774	67110974	+	4585	21.4526	RNA helicase DEAD42	0.268738	0.0154423	0.0259949	0.129895	0.282402	0.367265
At1g20960.1	Solyc06g082100.3.1	80.16	0	At1g20960	atU5-200-2a	1	23			DEAD, 2; Helicase_C, 2; Sec63, 2				21.459	14.0177	17.4296	15.9885	15.2474	13.7521	14.4998	15.7977	17.7032	16.7505	18.7844	20.4699	19.6272	17.0601	17.5503	SL3.0ch06	48076319	48085313	+	7112	17.3052	U5 small nuclear ribonucleoprotein helicase (AHRD V3.3 *** AT1G20960.2)	-0.18872	0.0687777	0.100573	0.215577	0.0909676	0.13844
At1g21190.1	Solyc11g005370.2.1	85.71	6e-39	At1g21190	atLSM3a	1	6		>1-1c	Sm, 1		LSM3	LSm3	88.0582	193.714	122.97	153.498	48.3459	64.9376	56.6418	105.272	101.791	103.531	65.509	67.462	66.4855	127.179	130.439	SL3.0ch11	296151	300045	-	712	128.809	Small nuclear ribonucleoprotein family protein (AHRD V3.3 *** AT1G76860.1);Dbxref=InterPro:IPR034105,Pfam:PF01423;Ontology_term=GO:0000398,GO:0000956	0.946118	2.33427e-19	2.02359e-18	0.87701	1.664e-11	1.19014e-10
At1g23860.1	Solyc08g069120.3.1	71.82	2e-39	At1g23860	atRSzp21/atSRZ21	1	18			RRM, 1; CCHC, 1	[63,66]			25.0357	13.3886	16.4681	13.7638	21.9365	22.3257	22.1311	17.2298	17.1829	17.2064	29.7173	27.5207	28.619	15.3916	16.409	SL3.0ch08	58247708	58253937	+	2254	15.9003	Arginine/serine-rich splicing factor, putative (AHRD V3.3 *** B9RNP5_RICCO)	-0.853993	1.78921e-14	1.13781e-13	-0.357672	0.00067653	0.00168028
At1g26370.1	Solyc09g008120.3.1	64.06	0	At1g26370	atPrp22-2	1	5			DEAD, 1; Helicase_C, 1; HA2, 1				10.1656	8.92511	9.3591	9.24232	6.3064	7.15958	6.73299	8.5056	9.14036	8.82298	8.72073	8.64035	8.68054	9.07716	8.40679	SL3.0ch09	1590946	1599689	+	2360	8.74198	ATP-dependent RNA helicase, putative (AHRD V3.3 *** B9REC8_RICCO)	0.00228652	1	1	0.396319	0.00574776	0.0117546
At1g27650.1	Solyc11g066830.2.1	87.01	1e-92	At1g27650	atU2AF35a/AUSa	1	26			RRM, 1; CCCH, 2;		U2AF35		61.1087	13.476	47.3285	21.3067	54.6337	53.2174	53.9256	21.7186	22.3189	22.0187	80.1769	81.0675	80.6222	18.5438	14.3453	SL3.0ch11	52936105	52942276	+	2118	16.4445	Zinc finger transcription factor 68;Dbxref=InterPro:IPR009145;Ontology_term=GO:0000398,GO:0003723,GO:0089701	-2.29834	5.79531e-74	3.79769e-72	-1.28452	6.51588e-29	1.81788e-27
At1g27900.1	Solyc07g039550.3.1	44.34	1e-174	At1g27900	atPrp22-3	1	15			DEAD, 1; Helicase_C, 1; HA2, 1				4.81015	5.03858	4.43169	4.87548	5.90178	5.6168	5.75929	5.14365	5.36268	5.25317	5.21538	6.07544	5.64541	5.67502	5.52821	SL3.0ch07	47837072	47840788	-	3360	5.60161	RNA helicase DEAH-box21	-0.0216341	0.897835	0.927198	-0.12733	0.377151	0.469318
At1g28060.1	Solyc06g036580.3.1	63.46	0	At1g28060	atSAP90-1	1	10					U4/U6-90K / SAP90	Prp3p	12.1561	18.9311	11.2622	15.6463	14.9513	11.3109	13.1311	14.8146	15.6798	15.2472	10.1336	10.5371	10.3354	14.439	15.8581	SL3.0ch06	26773885	26786593	-	2863	15.1486	U4/U6 small nuclear ribonucleoprotein Prp3 (AHRD V3.3 *** A0A0B2RPV3_GLYSO);Dbxref=InterPro:IPR027104;Ontology_term=GO:0000398,GO:0046540	0.546914	5.62422e-06	1.60593e-05	0.223442	0.101161	0.152082
At1g30480.1	Solyc02g069790.3.1	60.89	2e-102	At1g30480	atSPF45	1	9			D111/G-patch domain, 1; RRM, 1;		SPF45		19.566	14.8964	17.2397	18.1506	23.2877	19.5606	21.4242	16.1206	15.2704	15.6955	19.1092	17.0157	18.0624	14.8021	15.802	SL3.0ch02	40187870	40192242	+	1802	15.302	DNA-damage-repair/toleration protein (AHRD V3.3 *** W9RFT6_9ROSA)	-0.247745	0.0592377	0.0878879	-0.439999	0.000526723	0.00133811
At1g32490.1	Solyc03g115390.3.1	71.59	0	At1g32490	atPrp2-1a	1	9		>1-2c	DEAD, 1; Helicase_C, 1; HA2, 1		Prp2		9.79616	6.52553	6.23539	6.35036	6.59333	5.90669	6.25001	4.99872	5.1757	5.08721	6.36449	6.06212	6.21331	6.36546	5.2555	SL3.0ch03	66590881	66608247	-	5094	5.81048	RNA helicase DEAH-box10	-0.10415	0.45173	0.5279	-0.287835	0.0170392	0.0313963
At1g43190.1	Solyc12g019750.2.1	76.69	0	At1g43190	atPTB1	1	26			RRM, 4;		PTB/hnRNP I		35.8354	25.9901	29.9015	19.6525	28.5435	22.6131	25.5783	18.1398	18.1681	18.154	30.7418	31.0185	30.8802	18.7108	20.0339	SL3.0ch12	11305049	11313039	-	2109	19.3723	Polypyrimidine tract-binding-like protein (AHRD V3.3 *** G7IBX9_MEDTR);Dbxref=InterPro:IPR006536;Ontology_term=GO:0003723,GO:0005634,GO:0006397	-0.678917	1.42562e-10	6.62885e-10	-0.488019	0.000113859	0.000325993
At1g44910.1	Solyc07g022760.3.1	53.27	0	At1g44910	atPrp40a	1	10	IntronR (1);		WW, 2; FF, 5		FBP11	Prp40	21.6171	11.8332	13.0802	14.8771	21.3633	18.0261	19.6947	17.284	16.6422	16.9631	22.2437	20.0818	21.1628	18.0559	16.8208	SL3.0ch07	21366700	21400194	-	3937	17.4383	pre-mRNA-processing protein 40A (AHRD V3.3 *** AT1G44910.1)	-0.285492	0.00675846	0.0121763	-0.208448	0.0738835	0.115432
At1g47490.1	Solyc10g050860.2.1	62.99	2e-137	At1g47490	AtRBP47c	1	23	IntronR (1);		RRM, 3	[85]			146.454	50.5337	124.074	51.4687	127.929	129.199	128.564	53.1826	54.3128	53.7477	95.9788	100.237	98.1079	44.1873	46.641	SL3.0ch10	50885219	50893016	-	1442	45.4141	DNA-binding protein AY506544	-1.11928	1.28165e-25	1.55285e-24	-1.25076	7.50659e-25	1.61192e-23
At1g47500.1	Solyc01g108500.3.1	65.12	2e-137	At1g47500	AtRBP47c'	1	12			RRM, 3	[85]			512.002	849.105	751.189	849.838	475.964	471.007	473.486	472.981	495.4	484.19	647.872	657.36	652.616	904.331	920.296	SL3.0ch01	95699301	95704702	-	1114	912.313	RNA-binding protein (AHRD V3.3 *** A0A0K9NR72_ZOSMR)	0.476216	4.8343e-07	1.55828e-06	0.0395133	0.746274	0.811135
At1g49590.1	Solyc01g108430.3.1	53.82	3e-59	At1g49590	atFBP21	1	12	ExonS (1); IntronR (3);	C2H2, 1;			FBP-21		13.3531	12.3693	13.9243	11.8712	12.5195	12.4565	12.488	13.3549	12.8418	13.0983	14.1028	11.8965	12.9996	10.4061	10.2496	SL3.0ch01	95655753	95660872	+	1690	10.3278	Nucleic acid binding protein, putative (AHRD V3.3 *** B9S791_RICCO)	-0.337472	0.0313036	0.0493851	0.0755522	0.583669	0.668363
At1g49600.1	Solyc01g108500.3.1	68.69	7e-144	At1g49600	AtRBP47a	1	10		>1-3a	RRM, 3	[85]			512.002	849.105	751.189	849.838	475.964	471.007	473.486	472.981	495.4	484.19	647.872	657.36	652.616	904.331	920.296	SL3.0ch01	95699301	95704702	-	1114	912.313	RNA-binding protein (AHRD V3.3 *** A0A0K9NR72_ZOSMR)	0.476216	4.8343e-07	1.55828e-06	0.0395133	0.746274	0.811135
At1g50300.1	Solyc11g040050.2.1	70.81	1e-110	At1g50300	at-hnRNP-P	1	9			RRM, 1; ZnF_RBZ, 2		hnRNP P2		23.749	12.7127	17.4736	11.2013	16.8833	13.1845	15.0339	11.3894	11.2872	11.3383	22.9889	21.2257	22.1073	13.8619	11.9191	SL3.0ch11	40245704	40249845	+	1516	12.8905	RNA binding protein, putative (AHRD V3.3 *** B9S3N2_RICCO)	-0.782683	2.35962e-08	8.8037e-08	-0.400178	0.0121595	0.0231475
At1g51380.1	Solyc11g033280.2.1	71.68	0	At1g51380	atDDX48/eIF4A3-2	1	5		>1-3a	DEAD, 1;Helicase_C, 1;				68.9577	121.786	89.1075	114.789	55.2447	64.8292	60.037	80.6375	88.1731	84.4053	65.0792	67.6379	66.3586	92.3453	98.9815	SL3.0ch11	26518019	26523730	-	1308	95.6634	Dead box ATP-dependent RNA helicase, putative (AHRD V3.3 *** B9S4I6_RICCO)	0.520092	1.07825e-06	3.34412e-06	0.498631	0.000122821	0.000349547
At1g51510.1	Solyc06g065475.1.1	64.61	3e-66	At1g51510	atY14	1	10	IntronR (1);		RRM, 1;RBM8, 4;		Y14		63.7847	131.298	81.2947	100.982	66.2793	56.9188	61.5991	83.5269	89.8972	86.7121	66.6882	66.3376	66.5129	104.988	105.198	SL3.0ch06	40982701	40987371	-	836	105.093	RNA-binding family protein (AHRD V3.3 *** A0A061GTK7_THECC);Dbxref=InterPro:IPR000504;Ontology_term=GO:0003676	0.655196	1.22322e-10	5.71389e-10	0.499704	1.80761e-05	5.95781e-05
At1g54080.2	Solyc06g063000.3.1	73.57	0	At1g54080	AtUBP1a	1	48	AltA (1);	>1-3b	RRM, 3	[84]			242.633	79.84	249.523	70.3595	124.69	128.684	126.687	83.3833	90.9193	87.1513	172.057	167.789	169.923	83.9657	87.4405	SL3.0ch06	39884328	39889938	+	1775	85.7031	RNA-binding family protein (AHRD V3.3 *** A0A061GD25_THECC)	-0.994241	1.49223e-23	1.62395e-22	-0.532373	1.50648e-05	5.03055e-05
At1g54590.1	Solyc09g065280.3.1	65.43	3e-102	At1g54590	atPrp18-2	1				Prp18, 1				103.11	22.2801	85.6819	25.7878	55.1286	55.3093	55.2189	26.3755	25.4062	25.8909	56.7663	54.7182	55.7422	24.9622	26.4775	SL3.0ch09	63579476	63586323	+	2325	25.7199	Transducin/WD40 repeat-like superfamily protein (AHRD V3.3 *-* AT4G02730.1)	-1.12253	9.07538e-26	1.10987e-24	-1.08492	3.87189e-19	5.37286e-18
At1g55310.3	Solyc01g080660.3.1	48.51	1e-26	At1g55310	atSR33/atSCL33	1	12	IntronR (1);	>1-3b	RRM, 1	[63]	SRrp40/TASR-2		17.6728	21.0579	15.9328	15.9064	11.4629	11.1169	11.2899	17.3135	16.67	16.9918	12.7216	9.84785	11.2847	17.005	16.5883	SL3.0ch01	79750990	79757105	-	1809	16.7966	RNA-binding (RRM/RBD/RNP motifs) family protein (AHRD V3.3 *-* AT2G21440.1);Dbxref=InterPro:IPR000504;Ontology_term=GO:0003676	0.564968	0.000133422	0.00031779	0.59814	2.51292e-06	9.55175e-06
At1g56070.1	Solyc08g062910.3.1	93.72	0	At1g56070	atU5-116-2	1	214			EFG_C, 1; GTP_EFTU, 1; GTP_EFTU_D2; 1; EFG_IV, 1;				45.0353	54.5777	40.5554	56.9976	47.9614	52.2741	50.1178	41.4879	40.7505	41.1192	44.0121	41.8449	42.9285	41.4343	40.7431	SL3.0ch08	52385431	52389633	-	3171	41.0887	Elongation factor 2 (AHRD V3.3 *** EF2_ARATH)	-0.070858	0.487634	0.563672	-0.277847	0.023615	0.0420067
At1g58470.1	Solyc04g077520.3.1	49	2e-67	At1g58470	AtRNPA/B_7	1	6			RRM, 2				14.3211	16.5401	16.3249	15.4172	10.4073	9.12148	9.76439	9.74218	10.3698	10.056	7.45909	8.45682	7.95796	15.6483	15.163	SL3.0ch04	62563195	62564459	-	1026	15.4057	RNA-binding family protein, putative (AHRD V3.3 *** A0A061FF68_THECC)	0.944363	1.39371e-06	4.26036e-06	0.0495527	0.868162	0.912371
At1g60170.1	Solyc08g078430.3.1	77	0	At1g60170	atU5-61/Prp31a	1	26			Nop, 1		U4/U6-61KD	Prp31	42.6501	41.022	49.8063	35.4713	38.6856	37.966	38.3258	32.8336	36.3182	34.5759	41.3956	40.962	41.1788	35.6803	32.8633	SL3.0ch08	62360609	62365038	-	2134	34.2718	U4/U6 small nuclear ribonucleoprotein Prp31 (AHRD V3.3 *** A0A0B0PVX3_GOSAR);Dbxref=InterPro:IPR027105;Ontology_term=GO:0000244,GO:0000398,GO:0046540	-0.27274	0.00762824	0.0136172	-0.140654	0.202335	0.276855
At1g60650.1	Solyc11g008210.2.1	43.25	3e-43	At1g60650	at-hnRNP-G3	1	7			RRM, 1; CCHC, 1				27.1046	23.4437	24.1056	23.1463	15.0608	15.7974	15.4291	16.9664	18.4724	17.7194	20.276	17.443	18.8595	21.2158	18.4419	SL3.0ch11	2453646	2454805	-	924	19.8289	Glycine-rich RNA-binding family protein (AHRD V3.3 *** B9HUL0_POPTR)	0.0673729	0.739872	0.796741	0.202501	0.22012	0.297118
At1g60830.1	Solyc02g085570.3.1	70.91	3e-52	At1g60830	AUL3p	1								55.478	70.4082	49.4465	74.3675	50.4166	49.1265	49.7716	60.9268	57.0971	59.0119	48.0356	52.4987	50.2672	75.9979	74.0491	SL3.0ch02	49038188	49044353	+	2108	75.0235	Splicing factor u2af large subunit, putative (AHRD V3.3 *-* B9SGJ4_RICCO);Dbxref=InterPro:IPR006529;Ontology_term=GO:0003723,GO:0005634,GO:0006397	0.569709	4.97439e-08	1.79879e-07	0.252793	0.0372237	0.0631214
At1g60900.1	Solyc02g085570.3.1	80.05	0	At1g60900	atU2AF65b/AULa	1	10			RRM, 3;	[58]	U2AF65	Mud2	55.478	70.4082	49.4465	74.3675	50.4166	49.1265	49.7716	60.9268	57.0971	59.0119	48.0356	52.4987	50.2672	75.9979	74.0491	SL3.0ch02	49038188	49044353	+	2108	75.0235	Splicing factor u2af large subunit, putative (AHRD V3.3 *-* B9SGJ4_RICCO);Dbxref=InterPro:IPR006529;Ontology_term=GO:0003723,GO:0005634,GO:0006397	0.569709	4.97439e-08	1.79879e-07	0.252793	0.0372237	0.0631214
At1g65660.1	Solyc09g072570.3.1	80	0	At1g65660	atSLU7-1a	1	6					Slu7	Slu7p	43.3336	14.2627	29.2228	15.5795	28.6453	29.1036	28.8744	13.9433	15.3408	14.6421	27.2503	30.2056	28.7279	14.2108	12.9928	SL3.0ch09	65524014	65534205	-	2307	13.6018	Pre-mRNA-splicing factor SLU7 (AHRD V3.3 *** SLU7_ORYSI);Dbxref=InterPro:IPR021715,Pfam:PF11708	-1.08318	2.84571e-20	2.58846e-19	-0.972651	1.15575e-18	1.54042e-17
At1g65700.3	Solyc06g073700.3.1	59.15	2e-46	At1g65700	atLSM8	1	9			Sm, 1		LSM8	LSm8	140.09	88.8786	150.79	63.9459	78.5624	93.0517	85.8071	71.8668	73.0005	72.4337	101.999	101.112	101.555	86.0944	85.6482	SL3.0ch06	45609403	45612475	-	806	85.8713	Small nuclear ribonucleoprotein family protein (AHRD V3.3 *** AT1G65700.2);Dbxref=InterPro:IPR034103,Pfam:PF01423;Ontology_term=GO:0000398,GO:0005688,GO:0046540	-0.249157	0.0133012	0.0226746	-0.236152	0.044006	0.0731711
At1g66260.1	Solyc11g011130.2.1	49.4	4e-38	At1g66260	atALY-2b	1	38	ExonS (1);	>1-5b	RRM, 1;				40.1792	36.1909	27.6943	39.1553	28.112	28.025	28.0685	27.8351	24.2744	26.0547	32.1061	29.5093	30.8077	41.141	42.4267	SL3.0ch11	4209495	4214535	-	1870	41.7839	RNA-binding family protein (AHRD V3.3 *** A0A061ET42_THECC)	0.431451	2.396e-05	6.34228e-05	-0.100316	0.38619	0.478431
At1g74230.1	Solyc02g088790.3.1	57.02	3e-38	At1g74230	atGRBP1b	1	14		>1-1c	RRM, 1; Eggshell, 4				6.35308	22.8367	4.6057	22.094	5.4787	7.4819	6.4803	9.93178	9.07676	9.50427	7.40617	5.58023	6.4932	12.226	14.1089	SL3.0ch02	51401944	51405258	-	1692	13.1675	RNA-binding protein (AHRD V3.3 *** Q941H9_TOBAC)	1.01428	2.1838e-08	8.17494e-08	0.558251	0.00202055	0.00455551
At1g76300.1	Solyc02g062240.3.1	83.84	1e-55	At1g76300	atSmD3-a	1	9		>1-1c	Sm, 1		SmD3	SmD3	30.7719	75.7628	41.4837	52.3667	22.7745	19.097	20.9357	37.9291	37.5991	37.7641	16.8851	18.1753	17.5302	32.9155	32.145	SL3.0ch02	34390618	34396889	-	725	32.5303	Small nuclear ribonucleoprotein (AHRD V3.3 *** G7LBD3_MEDTR);Dbxref=InterPro:IPR027141;Ontology_term=GO:0006396	0.88433	1.3819e-07	4.75267e-07	0.860475	1.08461e-08	5.59434e-08
At1g76860.1	Solyc11g005370.2.1	88.66	3e-39	At1g76860	atLSM3b	1	16		>1-1c	Sm, 1				88.0582	193.714	122.97	153.498	48.3459	64.9376	56.6418	105.272	101.791	103.531	65.509	67.462	66.4855	127.179	130.439	SL3.0ch11	296151	300045	-	712	128.809	Small nuclear ribonucleoprotein family protein (AHRD V3.3 *** AT1G76860.1);Dbxref=InterPro:IPR034105,Pfam:PF01423;Ontology_term=GO:0000398,GO:0000956	0.946118	2.33427e-19	2.02359e-18	0.87701	1.664e-11	1.19014e-10
At1g77180.1	Solyc12g008370.2.1	67.75	0	At1g77180	atSKIP	1	28			SKIP/SNW, 1;		SKIP	Prp45p	253.231	37.1125	205.052	44.1111	113.712	115.128	114.42	36.685	35.9659	36.3255	146.055	135.515	140.785	46.5577	45.921	SL3.0ch12	1801170	1802966	+	1728	46.2394	SNW domain-containing 1 (AHRD V3.3 *** A0A0B0PGB0_GOSAR);Dbxref=InterPro:IPR017862;Ontology_term=GO:0000398,GO:0005681	-1.61357	1.02023e-53	3.52607e-52	-1.64714	7.38183e-41	3.87975e-39
At1g80070.1	Solyc07g008880.3.1	95.83	0	At1g80070	atU5-220/Prp8a	1	33			Mov34, 1		220 kD Subunit	Prp8p	31.1284	26.1158	30.2719	28.1128	34.7597	34.5159	34.6378	34.1182	38.1963	36.1573	35.6035	40.3648	37.9841	32.8684	28.991	SL3.0ch07	3845868	3858781	+	7819	30.9297	Pre-mRNA-processing-splicing factor 8 (AHRD V3.3 *** W9R414_9ROSA);Dbxref=InterPro:IPR027652;Ontology_term=GO:0000398,GO:0005681	-0.303204	0.00652138	0.0117782	0.0688994	0.584789	0.669397
At2g02570.1	Solyc01g103020.3.1	65.53	9e-128	At2g02570	atSPF30	2	9	AltA (1);		Tudor, 1;		SPF30		68.3568	44.3222	63.1881	32.7053	50.9946	52.6449	51.8197	30.8049	35.742	33.2734	50.8858	43.6997	47.2927	40.2509	42.9781	SL3.0ch01	91566179	91572235	+	1503	41.6145	Survival of motor neuron-related-splicing factor 30 (AHRD V3.3 *** W9RZU2_9ROSA)	-0.191389	0.0866038	0.123827	-0.630671	8.16058e-09	4.26728e-08
At2g03870.2	Solyc09g009640.3.1	86	8e-54	At2g03870	atLSM7	2	6			Sm, 1		LSM7	LSm7	129.755	188.058	157.847	125.129	118.721	128.51	123.615	133.468	137.084	135.276	134.078	127.582	130.83	120.764	131.961	SL3.0ch09	3049892	3053137	+	753	126.363	Small nuclear ribonucleoprotein family protein (AHRD V3.3 *** AT2G03870.2);Dbxref=InterPro:IPR017132,Pfam:PF01423;Ontology_term=GO:0000398,GO:0000956	-0.0569561	0.585801	0.657416	0.138309	0.203208	0.277945
At2g13540.1	Solyc10g005530.3.1	67.13	0	At2g13540	atCBP80	2	21			MIF4G, 1; ARM, 3	[56]	CBP80	Cbc2p	56.5333	16.9201	46.5846	13.4615	50.8266	48.5013	49.6639	27.3264	26.5566	26.9415	47.7276	42.5952	45.1614	27.5209	24.0484	SL3.0ch10	428279	445465	-	2917	25.7846	ABH1 (AHRD V3.3 *** A0A097PNP2_SOLLC);Dbxref=InterPro:IPR027159;Ontology_term=GO:0000339,GO:0005846,GO:0045292,GO:0051028	-0.814932	1.16273e-12	6.42047e-12	-0.875375	5.3365e-13	4.40428e-12
At2g14550.1	Solyc03g118800.3.1	51.22	2e-31	At2g14550	atSAP49b	2				RRM, 2				34.3895	26.1143	19.1411	27.1979	27.6946	28.5194	28.107	25.722	22.1769	23.9494	30.2692	26.8899	28.5796	22.9847	23.9895	SL3.0ch03	69101129	69106428	+	2402	23.4871	Spliceosome associated protein, putative (AHRD V3.3 *** B9RRM5_RICCO)	-0.289249	0.00675447	0.0121703	-0.223241	0.0506535	0.0827787
At2g14870.1	Solyc01g008360.3.1	72.86	5e-33	At2g14870	atP14-2	2				RRM, 1;				69.6645	61.2722	78.8684	54.3355	55.5163	53.6558	54.5861	48.1794	48.9989	48.5892	57.7552	57.0856	57.4204	51.4479	59.6127	SL3.0ch01	2409028	2411020	+	812	55.5303	RNA recognition motif (RRM) domain-containg protein;Dbxref=InterPro:IPR000504,Pfam:PF00076;Ontology_term=GO:0003676	-0.0546228	0.679276	0.743354	-0.160687	0.151091	0.215018
At2g16260.1	Solyc10g051390.2.1	51.75	4e-28	At2g16260	atGRBP2	2				RRM, 1				958.767	1665	1320.24	1292.8	1413.05	1585.91	1499.48	652.885	663.514	658.199	921.793	775.25	848.522	594.868	682.347	SL3.0ch10	51998008	51998555	+	270	638.608	RNA-binding glycine-rich protein (AHRD V3.3 *** D6PZY6_TOBAC);Dbxref=InterPro:IPR000504,Pfam:PF00076;Ontology_term=GO:0003676	-0.416448	0.000472187	0.00103625	-1.18072	1.56598e-20	2.42315e-19
At2g16600.1	Solyc01g111170.3.1	81.66	3e-90	At2g16600	atCypE2a/ROC3	2	39		>2-4a	Pro_isomerase, 1				2140.96	6814.7	2662.79	4467.1	2526.58	2584.74	2555.66	3643.54	3507.24	3575.39	2954.8	2662.89	2808.85	3821.92	4284.77	SL3.0ch01	97436698	97437213	+	516	4053.35	diageotropica;Dbxref=InterPro:IPR002130,Pfam:PF00160;Ontology_term=GO:0000413,GO:0003755,GO:0006457	0.52232	8.60609e-07	2.69981e-06	0.491653	5.83549e-05	0.000175956
At2g16860.1	Solyc10g055640.2.1	68.81	6e-136	At2g16860	atGCIPp29	2	12					GCIP p29	Syf2	17.8119	16.548	14.6434	11.8021	11.8999	10.5033	11.2016	10.8715	10.49	10.6807	12.7195	11.3273	12.0234	14.4089	12.7543	SL3.0ch10	57053968	57067510	-	4514	13.5816	Pre-mRNA-splicing factor syf2, putative (AHRD V3.3 *** B9S5M2_RICCO)	0.169335	0.130748	0.178433	-0.0625992	0.589502	0.673586
At2g17530.1	Solyc02g082550.3.1	72.33	0	At2g17530	atSRPK1a	2	7		>2-4a	PKinase, 1; TyrKc, 1; S_Tkc, 1; PKinase-like, 1		SRPK1		2.46143	2.96386	2.88817	12.9884	5.53698	6.54365	6.04031	3.89449	3.38747	3.64098	4.88875	4.69596	4.79236	1.82008	2.01343	SL3.0ch02	46778441	46784955	+	5460	1.91675	Kinase family protein (AHRD V3.3 *** B9H679_POPTR);Dbxref=InterPro:IPR000719;Ontology_term=GO:0004672,GO:0005524,GO:0006468	-1.32411	1.20716e-17	9.46418e-17	-0.723801	1.26861e-07	5.76735e-07
At2g18510.1	Solyc03g118800.3.1	83.86	2e-151	At2g18510	atSAP49a	2	20			RRM, 2		SF3b53/SAP49 Subunit	Hsh49p	34.3895	26.1143	19.1411	27.1979	27.6946	28.5194	28.107	25.722	22.1769	23.9494	30.2692	26.8899	28.5796	22.9847	23.9895	SL3.0ch03	69101129	69106428	+	2402	23.4871	Spliceosome associated protein, putative (AHRD V3.3 *** B9RRM5_RICCO)	-0.289249	0.00675447	0.0121703	-0.223241	0.0506535	0.0827787
At2g18740.1	Solyc06g072280.3.1	92.13	4e-52	At2g18740	atSmE-b	2	10	AltA (1);	>2-4b	Sm, 1				32.5821	75.0352	37.7846	50.6265	17.8348	21.0576	19.4462	39.1962	34.4963	36.8462	28.6703	21.482	25.0761	40.874	49.8731	SL3.0ch06	44705369	44707835	+	788	45.3736	Small nuclear ribonucleoprotein family protein (AHRD V3.3 *** AT2G18740.1);Dbxref=InterPro:IPR027078,Pfam:PF01423;Ontology_term=GO:0000398,GO:0005681	0.850345	6.2319e-07	1.98671e-06	0.924343	1.68968e-09	9.66057e-09
At2g19380.1	Solyc07g041020.3.1	41.24	9e-40	At2g19380	UBA1c	2	1			RRM, 1; C2H2, 3	[78]			9.4922	19.7949	13.4785	11.8352	9.79336	9.19646	9.49491	8.70907	8.23953	8.4743	9.08347	8.60832	8.8459	7.32861	8.78059	SL3.0ch07	51650397	51658161	-	3709	8.0546	RNA-binding protein (AHRD V3.3 *** B4FIJ2_MAIZE)	-0.141543	0.296008	0.367009	-0.158066	0.166822	0.234349
At2g21130.1	Solyc01g111170.3.1	81.07	4e-89	At2g21130	atCypE1a/CYP2	2	4		>2-4c	Pro_isomerase, 1		Cyp E		2140.96	6814.7	2662.79	4467.1	2526.58	2584.74	2555.66	3643.54	3507.24	3575.39	2954.8	2662.89	2808.85	3821.92	4284.77	SL3.0ch01	97436698	97437213	+	516	4053.35	diageotropica;Dbxref=InterPro:IPR002130,Pfam:PF00160;Ontology_term=GO:0000413,GO:0003755,GO:0006457	0.52232	8.60609e-07	2.69981e-06	0.491653	5.83549e-05	0.000175956
At2g21660.1	Solyc10g051390.2.1	80.72	1e-41	At2g21660	AtGRP7/atGRBP3a	2	182	AltD (1); IntronR (3);	>2-4c	RRM, 1	[77]			958.767	1665	1320.24	1292.8	1413.05	1585.91	1499.48	652.885	663.514	658.199	921.793	775.25	848.522	594.868	682.347	SL3.0ch10	51998008	51998555	+	270	638.608	RNA-binding glycine-rich protein (AHRD V3.3 *** D6PZY6_TOBAC);Dbxref=InterPro:IPR000504,Pfam:PF00076;Ontology_term=GO:0003676	-0.416448	0.000472187	0.00103625	-1.18072	1.56598e-20	2.42315e-19
At2g22090.2	Solyc04g011560.3.1	58.82	9e-42	At2g22090	UBA1a	2	15		>2-4c	RRM, 1	[78]			46.0857	7.48736	29.1913	12.8611	36.8269	31.4856	34.1562	15.0069	14.1092	14.558	44.7071	41.2565	42.9818	12.8141	11.8077	SL3.0ch04	3983980	3989443	-	2169	12.3109	RNA-binding (RRM/RBD/RNP motifs) family protein (AHRD V3.3 *** AT2G41060.3)	-1.81	8.11592e-58	3.17059e-56	-1.22119	9.41331e-24	1.85595e-22
At2g22100.1	Solyc10g081330.2.1	48.78	9e-29	At2g22100	UBA1b	2	2		>2-4c	RRM, 1	[78]			57.497	45.4284	62.7094	49.1082	48.0949	46.4424	47.2687	38.1057	37.5669	37.8363	41.5671	39.3401	40.4536	41.1462	43.8314	SL3.0ch10	62553996	62559088	-	1098	42.4888	RNA-binding (RRM/RBD/RNP motifs) family protein (AHRD V3.3 *** AT2G41060.3)	0.0630016	0.596275	0.667668	-0.316626	0.00325242	0.00700838
At2g23930.1	Solyc11g006820.2.1	89.74	2e-45	At2g23930	atSmG-a	2	13			Sm, 1		SmG	SmG	132.129	297.908	178.267	227.126	64.2922	75.6347	69.9634	115.55	115.792	115.671	68.0328	68.1242	68.0785	109.098	125.528	SL3.0ch11	1390130	1393077	-	709	117.313	Small nuclear ribonucleoprotein family protein (AHRD V3.3 *** AT3G11500.2);Dbxref=InterPro:IPR034098,Pfam:PF01423;Ontology_term=GO:0000387,GO:0005681	0.777074	1.4458e-11	7.32637e-11	0.729739	2.39892e-10	1.52213e-09
At2g24590.1	Solyc08g069120.3.1	74.59	1e-47	At2g24590	atRSZp22a	2	7		>2-4e	RRM, 1; CCHC, 1	[63,66]			25.0357	13.3886	16.4681	13.7638	21.9365	22.3257	22.1311	17.2298	17.1829	17.2064	29.7173	27.5207	28.619	15.3916	16.409	SL3.0ch08	58247708	58253937	+	2254	15.9003	Arginine/serine-rich splicing factor, putative (AHRD V3.3 *** B9RNP5_RICCO)	-0.853993	1.78921e-14	1.13781e-13	-0.357672	0.00067653	0.00168028
At2g29210.1	Solyc09g030390.3.1	60.47	2e-73	At2g29210	atSRM102	2	18	AltA (1);		PWI, 1		Srm160-like		18.3592	14.6676	14.0703	15.6612	19.0481	17.7387	18.3934	21.0644	17.8994	19.4819	18.2416	16.4443	17.3429	26.0491	24.5042	SL3.0ch09	32031817	32041227	-	5392	25.2767	Serine/arginine repetitive matrix protein 1 (AHRD V3.3 *** A0A151RS01_CAJCA)	0.536656	5.59499e-07	1.79336e-06	0.0902794	0.490703	0.581838
At2g29580.1	Solyc04g017710.3.1	76.72	0	At2g29580	atECM2-1b	2	10		>1-2a	RRM, 1;CCCH, 1;				48.5366	24.1647	29.1999	33.3729	44.6473	39.4109	42.0291	30.6455	26.8987	28.7721	48.9543	45.9674	47.4609	33.0252	28.2871	SL3.0ch04	7786862	7792428	+	2087	30.6561	Zinc finger transcription factor 32	-0.636982	5.32433e-09	2.11252e-08	-0.538143	4.11796e-06	1.51258e-05
At2g30000.1	Solyc12g010340.2.1	83.84	1e-49	At2g30000	atSF3b_14b -b	2	8		>1-2a	UPF0123, 1;				35.6727	33.2309	27.6335	40.7476	36.8466	40.2585	38.5525	35.4042	34.4557	34.93	43.8952	40.1962	42.0457	33.9458	31.378	SL3.0ch12	3404601	3407522	+	411	32.6619	PHD finger-like domain-containing protein 5A (AHRD V3.3 *** PHF5A_ARATH);Dbxref=InterPro:IPR005345,Pfam:PF03660	-0.372965	0.086675	0.12391	-0.12788	0.528058	0.616944
At2g30260.1	Solyc06g082360.3.1	69.07	6e-112	At2g30260	atU2B"b	2	13	AltA (1); IntronR (1);	>1-2a	RRM, 2;				35.8444	61.0232	40.4088	54.8354	30.9724	35.927	33.4497	42.6395	43.8976	43.2685	34.3874	27.1707	30.779	59.2677	55.8326	SL3.0ch06	48247588	48252321	-	1080	57.5502	U1 small nuclear ribonucleoprotein (AHRD V3.3 *** G7K5T4_MEDTR)	0.89501	3.4386e-12	1.82067e-11	0.379409	0.00136087	0.00317707
At2g32600.1	Solyc09g008470.3.1	87.39	1e-128	At2g32600	atSAP62	2	13			C2H2, 1;		SF3a66/SAP62 Subunit	Prp11p	19.54	33.9985	15.779	30.7233	14.8267	13.4277	14.1272	20.986	17.4898	19.2379	11.6329	13.07	12.3514	23.7943	24.0211	SL3.0ch09	1916862	1922247	+	2193	23.9077	hydroxyproline-rich glycoprotein family protein (AHRD V3.3 *** AT2G32600.1)	0.942466	3.42635e-15	2.29886e-14	0.454139	0.000419431	0.00108562
At2g33340.1	Solyc09g090660.3.1	73.55	0	At2g33340	atPrp19b	2	27	IntronR (1);	>1-2a	WD-40, 7; Ubox, 1;				22.0218	25.4287	24.5134	28.0441	30.9047	28.9818	29.9432	29.1772	29.5428	29.36	31.4757	31.5102	31.493	28.3587	25.4322	SL3.0ch09	70588494	70596713	+	2092	26.8955	Transducin/WD40 repeat-like superfamily protein (AHRD V3.3 *-* A0A0K9PSA6_ZOSMR);Dbxref=InterPro:IPR015943;Ontology_term=GO:0005515	-0.2351	0.0259981	0.0418492	-0.0206182	0.853147	0.899548
At2g33410.1	Solyc09g090520.3.1	69.63	8e-88	At2g33410	AtRNPA/B_2	2	13			RRM, 2	[11]			104.489	120.145	137.837	146.155	103.659	97.6203	100.64	89.0481	91.2685	90.1583	112.093	108.8	110.447	104.04	94.1662	SL3.0ch09	70498531	70501314	-	1480	99.1031	RNA-binding protein-like (AHRD V3.3 *-* Q8L779_ARATH)	-0.162377	0.119252	0.164512	-0.152138	0.210909	0.286477
At2g33730.1	Solyc02g081290.3.1	85.71	0	At2g33730	atU5-100KD	2	13			DEAD, 1; Helicase_C, 1		100 kD Subunit	Prp28p	0.75724	0.163415	0.456966	0.540604	0.483187	0.69762	0.590403	0.536815	0.302129	0.419472	0.73081	0.309573	0.520191	0.175217	0.475767	SL3.0ch02	45868151	45870177	+	1935	0.325492	RNA helicase DEAD9	NA	NA	NA	-0.486673	0.484252	0.575881
At2g35340.1	Solyc03g115390.3.1	68	0	At2g35340	atPrp2-1b	2			>1-2c	DEAD, 1; Helicase_C, 1; HA2, 1				9.79616	6.52553	6.23539	6.35036	6.59333	5.90669	6.25001	4.99872	5.1757	5.08721	6.36449	6.06212	6.21331	6.36546	5.2555	SL3.0ch03	66590881	66608247	-	5094	5.81048	RNA helicase DEAH-box10	-0.10415	0.45173	0.5279	-0.287835	0.0170392	0.0313963
At2g36130.1	Solyc09g010190.3.1	84.24	3e-90	At2g36130	atPPIase-like1	2	10			Pro_isomerase, 1;		PPIase-like 1		30.0674	48.1431	43.0822	41.0482	30.6298	34.3957	32.5127	32.0066	33.2711	32.6388	22.6544	30.0024	26.3284	39.7298	41.7593	SL3.0ch09	3581594	3586825	-	912	40.7446	Peptidyl-prolyl cis-trans isomerase (AHRD V3.3 *** K4CR47_SOLLC);Dbxref=InterPro:IPR002130,Pfam:PF00160;Ontology_term=GO:0000413,GO:0003755,GO:0006457	0.624628	3.43013e-05	8.86028e-05	0.0146925	0.930035	0.960048
At2g37340.1	Solyc09g005980.3.1	68.82	1e-73	At2g37340	atRSZ33	2	30	IntronR (1);	>2-3	RRM, 1; CCHC, 2	[61]			75.1156	49.1784	48.8898	62.5815	56.3636	49.7572	53.0604	30.7875	28.6395	29.7135	53.902	45.1929	49.5474	45.8367	46.522	SL3.0ch09	668911	673634	+	1457	46.1793	Arginine/serine-rich splicing factor, putative (AHRD V3.3 *** B9SGV2_RICCO)	-0.107804	0.337592	0.411299	-0.829095	3.24823e-13	2.73556e-12
At2g38730.1	Solyc01g096520.3.1	85	1e-111	At2g38730	atTri-20	2	11			Pro_isomerase, 1		U4/U6-20K / CYP20		56.0056	105.623	71.7635	71.5227	64.0928	59.3231	61.7079	61.8298	68.6559	65.2429	69.1582	58.9823	64.0703	67.6127	69.3557	SL3.0ch01	87475562	87480462	+	740	68.4842	Peptidyl-prolyl cis-trans isomerase (AHRD V3.3 *** K4B040_SOLLC);Dbxref=InterPro:IPR002130,Pfam:PF00160;Ontology_term=GO:0000413,GO:0003755,GO:0006457	0.0877974	0.474278	0.550519	0.088296	0.467986	0.559659
At2g38770.1	Solyc01g068480.3.1	75.57	0	At2g38770	atAquarius	2	11					KIAA0560		16.9324	9.98095	14.1027	11.7507	15.525	14.3535	14.9393	13.8395	15.0789	14.4592	12.4715	14.9326	13.702	12.6493	11.988	SL3.0ch01	77531202	77545391	+	5558	12.3186	Embryo defective 2765 (AHRD V3.3 *** Q8L5Y4_ARATH);Dbxref=InterPro:IPR026300,Pfam:PF16399;Ontology_term=GO:0000398,GO:0005681	-0.160237	0.160487	0.213971	-0.0390888	0.75839	0.821271
At2g41020.1	Solyc11g005110.2.1	53.42	9e-129	At2g41020	atNPW38	2	16	AltD (1); IntronR (1);		WW, 2;		NPW38		11.7827	8.20529	13.2625	8.43738	12.2374	10.5214	11.3794	7.23806	7.9686	7.60333	15.8301	16.9106	16.3703	10.2675	9.50307	SL3.0ch11	91983	109326	-	2820	9.88528	MADS-box transcription factor (AHRD V3.3 *-* G7IA45_MEDTR)	-0.732856	9.67066e-10	4.13757e-09	-0.571616	1.72359e-05	5.70829e-05
At2g41060.1	Solyc01g008970.3.1	57	3e-93	At2g41060	UBA2b	2	9		>2-3	RRM, 2	[78]			148.002	99.359	124.408	105.661	141.483	140.504	140.993	101.821	98.9775	100.399	165.598	166.97	166.284	128.745	135.424	SL3.0ch01	2920076	2924248	-	2253	132.084	RNA binding protein (AHRD V3.3 *** B6TJJ4_MAIZE)	-0.339318	0.000488895	0.00107073	-0.482721	6.69324e-05	0.000199678
At2g41500.1	Solyc04g016510.3.1	68.49	0	At2g41500	atSAP60	2	8			WD-40, 7; SFM, 1; WD40-like, 1		U4/U6-60K / SAP60	Prp4p	5.1597	2.76012	4.90007	2.51543	2.929	2.97081	2.94991	1.7177	1.66072	1.68921	3.83801	4.05583	3.94692	2.12427	2.23279	SL3.0ch04	7334683	7339259	+	2418	2.17853	Transducin/WD40 repeat-like superfamily protein (AHRD V3.3 *** A0A0K9PSA6_ZOSMR);Dbxref=InterPro:IPR017986;Ontology_term=GO:0005515	-0.8728	0.000143242	0.000339412	-0.781299	0.00111619	0.00265665
At2g42270.1	Solyc06g082100.3.1	75.54	0	At2g42270	atU5-200-2b	2	5			DEAD, 2; Helicase_C, 2; Sec63, 2				21.459	14.0177	17.4296	15.9885	15.2474	13.7521	14.4998	15.7977	17.7032	16.7505	18.7844	20.4699	19.6272	17.0601	17.5503	SL3.0ch06	48076319	48085313	+	7112	17.3052	U5 small nuclear ribonucleoprotein helicase (AHRD V3.3 *** AT1G20960.2)	-0.18872	0.0687777	0.100573	0.215577	0.0909676	0.13844
At2g43370.1	Solyc09g098390.3.1	71.12	4e-103	At2g43370	atU11/U12-35kD	2	7	IntronR (1);		RRM, 1		U11/U12-35K		3.3162	1.79288	3.63723	3.23971	4.20979	4.55229	4.38104	2.26765	2.04736	2.15751	4.78384	4.09571	4.43978	2.26162	1.99581	SL3.0ch09	72717676	72724267	-	2888	2.12872	RNA-binding (RRM/RBD/RNP motifs) family protein (AHRD V3.3 *** AT2G43370.1)	-1.05658	6.98136e-07	2.2129e-06	-1.00571	1.43115e-07	6.44938e-07
At2g43770.1	Solyc03g059100.2.1	83.28	0	At2g43770	atU5-40	2	21			WD-40, 7;		40 kD Subunit		51.737	30.4437	51.0165	24.3755	35.6291	35.576	35.6026	23.0035	23.1112	23.0573	35.6857	37.0142	36.3499	28.2552	31.2568	SL3.0ch03	29858620	29860966	-	1459	29.756	Transducin/WD40 repeat-like superfamily protein (AHRD V3.3 *** AT2G43770.1);Dbxref=InterPro:IPR015943;Ontology_term=GO:0005515	-0.293621	0.00940186	0.0164697	-0.617742	1.37096e-08	6.99157e-08
At2g43810.1	Solyc10g078450.2.1	88.04	2e-51	At2g43810	atLSM6b	2	5		>2-3	Sm, 1				120.634	247.002	167.83	162.128	96.9728	100.759	98.8659	138.839	142.583	140.711	93.2792	95.144	94.2116	161.848	180.846	SL3.0ch10	60406092	60409483	+	717	171.347	Small nuclear ribonucleoprotein family protein (AHRD V3.3 *** AT2G43810.3);Dbxref=InterPro:IPR016487,Pfam:PF01423;Ontology_term=GO:0000398,GO:0005732	0.853654	9.68011e-16	6.75502e-15	0.515861	1.0579e-06	4.23001e-06
At2g44710.1	Solyc10g062340.2.1	75.82	7e-137	At2g44710	hnRNP-R3 / AtRNPA/B_9	2	13		>2-3	RRM, 3				29.058	18.628	18.4807	22.096	20.9275	20.2089	20.5682	29.3295	25.6882	27.5088	23.8019	21.6188	22.7103	32.086	29.8465	SL3.0ch10	26073314	26080780	-	3274	30.9662	RNA binding protein, putative (AHRD V3.3 *** B9SKE9_RICCO)	0.441598	6.23783e-05	0.000155228	0.427049	0.000610669	0.0015325
At2g46610.1	Solyc01g096180.3.1	56.56	6e-68	At2g46610	atRSp32	2	23	AltD (1); IntronR (1);	>2-3	RRM, 2		-		45.0432	38.9257	46.0014	29.26	41.2351	39.8353	40.5352	23.7983	27.2004	25.4993	41.9045	36.5801	39.2423	34.1784	36.2889	SL3.0ch01	87149397	87150412	-	663	35.2336	Arginine/serine-rich splicing factor, putative (AHRD V3.3 *** B9SBD0_RICCO);Dbxref=InterPro:IPR000504;Ontology_term=GO:0003676	-0.16299	0.292133	0.362672	-0.662822	1.12745e-05	3.85081e-05
At2g47250.1	Solyc01g079250.3.1	87.23	0	At2g47250	atPrp43-2b	2	14		>2-3	DEAD, 1; Helicase_C, 1; HA2, 1				119.916	85.1829	108.55	95.5606	99.9801	100.304	100.142	99.3268	101.828	100.577	116.849	121.589	119.219	119.541	117.893	SL3.0ch01	78200579	78206511	-	2711	118.717	RNA helicase DEAH-box2	-0.0130789	0.89486	0.9247	0.0133967	0.913811	0.947412
At2g47310.1	Solyc08g007370.3.1	36.75	1e-72	At2g47310	atFCA2	2	6			RRM, 2; WW, 1				13.3823	1.64909	12.8007	1.20934	8.70121	9.2248	8.963	1.7831	2.68094	2.23202	9.04607	7.35225	8.19916	2.01208	1.90391	SL3.0ch08	1932331	1943690	+	1862	1.95799	RNA binding protein, putative (AHRD V3.3 *-* B9RNB1_RICCO)	-2.07339	3.05945e-18	2.49491e-17	-1.98266	7.9904e-22	1.36885e-20
At2g47330.1	Solyc01g079330.3.1	75.97	0	At2g47330	atPrp5-2	2	9			DEAD, 1; Helicase_C, 1				13.7337	13.1247	13.9479	13.1841	13.3128	12.772	13.0424	15.5549	15.3156	15.4352	11.6187	12.9195	12.2691	14.1041	15.5501	SL3.0ch01	78258570	78268475	-	3411	14.8271	RNA helicase DEAD3	0.266909	0.0222514	0.0362877	0.250697	0.0190473	0.0346931
At2g47580.1	Solyc09g075200.3.1	74.79	9e-99	At2g47580	atU1A	2	14	ExonS (1);		RRM, 2	[49]	U1A Subunit	Mud1	44.7956	40.2971	46.7423	38.6758	31.4183	29.3568	30.3875	32.3446	31.3063	31.8255	46.9241	44.6732	45.7987	34.0796	35.2778	SL3.0ch09	67397986	67420920	-	1721	34.6787	Small nuclear ribonucleoprotein (AHRD V3.3 *** A0A072UF39_MEDTR)	-0.407787	4.71341e-05	0.000119323	0.0750891	0.493344	0.584111
At2g47640.1	Solyc09g075130.3.1	93.64	9e-71	At2g47640	atSmD2-a	2	7	AltA (1); AltD (1);		Sm, 1		SmD2	SmD2	249.564	409.92	363.57	311.843	181.746	193.376	187.561	226.424	228.193	227.309	202.188	210.394	206.291	267.456	273.888	SL3.0ch09	67356092	67360074	-	875	270.672	Small nuclear ribonucleoprotein family protein (AHRD V3.3 *** AT3G62840.1);Dbxref=InterPro:IPR027248,Pfam:PF01423;Ontology_term=GO:0008380,GO:0030532	0.384771	0.000105956	0.000255836	0.285232	0.0188361	0.0343489
At3g01150.1	Solyc03g007320.3.1	65.27	7e-174	At3g01150	atPTB2a	3	21	AltD (1); ExonS (1);	RRM, 2					21.2728	29.9929	23.1552	27.5755	25.1957	24.4571	24.8264	30.4075	29.3728	29.8901	29.5268	27.7025	28.6147	28.1069	27.9625	SL3.0ch03	1873810	1890358	+	2163	28.0347	Polypyrimidine tract-binding protein (AHRD V3.3 *** A0A0H5DID0_RHOSS)	-0.0365356	0.730072	0.788045	0.274636	0.00802253	0.0158934
At3g02710.1	Solyc02g081410.3.1	77.29	0	At3g02710	atCTNNNBL1	3	12			Armadillo, 1;ARM, 1;		beta catenin-like 1*		16.9074	29.0937	17.6131	22.1127	21.0798	21.2092	21.1445	21.7038	23.0346	22.3692	16.8921	18.6194	17.7557	24.4909	23.5773	SL3.0ch02	45945942	45950116	+	2248	24.0341	Beta-catenin-like protein 1 (AHRD V3.3 *** A0A1D1YKG0_9ARAE);Dbxref=InterPro:IPR016024;Ontology_term=GO:0005488	0.428023	0.000148792	0.000351741	0.0889583	0.409502	0.501837
At3g03340.1	Solyc05g056290.3.1	82.48	5e-155	At3g03340	atLuc7a	3	6			DUF259, 1		Luc7-like protein	Luc7	34.4097	78.5115	29.093	77.3157	28.3033	27.0775	27.6904	54.6772	50.7689	52.7231	25.0548	24.9475	25.0012	62.8255	63.8445	SL3.0ch05	66474170	66482944	+	1422	63.335	biotin carboxylase carrier;Dbxref=InterPro:IPR004882;Ontology_term=GO:0003729,GO:0005685,GO:0006376	1.33547	5.85956e-37	1.15691e-35	0.937263	1.91643e-17	2.32086e-16
At3g04610.1	Solyc01g097000.3.1	63.99	6e-142	At3g04610	at-hnRNP-E	3	10			KH, 3;		hnRNP E1/E2		28.3627	27.9572	24.3152	28.1687	27.7518	26.0326	26.8922	26.2606	26.4049	26.3328	31.5516	29.8049	30.6782	27.5556	25.842	SL3.0ch01	87854584	87875269	+	3862	26.6988	Beta-glucosidase (AHRD V3.3 *** A0A0B4PJM3_SOYBN)	-0.207021	0.0488242	0.0738401	-0.0230446	0.854029	0.900268
At3g05070.1	Solyc06g072165.1.1	56.41	8e-21	At3g05070	atMGC23918	3	7					MGC23918		2.6545	6.49563	4.98362	5.12004	2.49613	2.73629	2.61621	4.57994	3.85863	4.21928	3.41579	3.59831	3.50705	4.45042	4.02807	SL3.0ch06	44625876	44629220	+	2215	4.23925	Coiled-coil domain-containing 12 (AHRD V3.3 *** A0A0B0PPQ1_GOSAR)	0.271905	0.19893	0.258772	0.695994	0.00169493	0.00388078
At3g05760.1	Solyc01g100330.3.1	80.69	4e-67	At3g05760	atSnu23	3	7			ZnF_U1, 1;		hSnu23/FLJ31121	Snu23p	11.5249	13.2931	11.0318	11.9971	13.0595	10.9023	11.9809	12.8058	12.1564	12.4811	13.0403	12.2663	12.6533	13.2417	14.4819	SL3.0ch01	90272216	90279032	+	1853	13.8618	Zinc finger matrin-type 2 (AHRD V3.3 *** A0A0B0MXS7_GOSAR)	0.123707	0.381565	0.457213	0.067302	0.647708	0.726011
At3g07590.1	Solyc09g064660.3.1	94.19	2e-50	At3g07590	atSmD1-a	3	7	IntronR (1);		Sm, 1		SmD1	SmD1	70.857	91.1392	92.1919	77.8011	70.0432	70.6721	70.3577	63.0731	56.823	59.948	68.6895	54.6973	61.6934	64.8247	61.4593	SL3.0ch09	62206838	62214579	+	1089	63.142	Small nuclear ribonucleoprotein Sm D1 (AHRD V3.3 *** A0A1D1XRZ8_9ARAE);Dbxref=InterPro:IPR027141,Pfam:PF01423;Ontology_term=GO:0006396	0.0276606	0.828067	0.871472	-0.222489	0.0445969	0.0740209
At3g07810.2	Solyc07g048030.3.1	71.33	5e-135	At3g07810	AtRNPA/B_6	3	18	AltA (1);		RRM, 2; FKBP_PPIASE_2, 2	[11]			9.39226	8.24165	10.5996	8.97322	12.6472	9.60006	11.1236	9.15956	8.48674	8.82315	10.3974	11.9568	11.1771	11.969	13.2629	SL3.0ch07	59344653	59347021	+	1559	12.6159	RNA-binding protein, putative (AHRD V3.3 *** Q1ENZ5_MUSAC)	0.170382	0.310356	0.382258	-0.327319	0.0687068	0.108157
At3g07860.1	Solyc11g008730.2.1	63.29	5e-55	At3g07860	atU11/U12-25K	3	6	IntronR (2);		C2H2, 1;		U11/U12-25K (-99 protein)		5.81733	3.48994	5.94833	2.73318	4.79101	4.35134	4.57118	3.84131	3.07256	3.45694	4.58667	5.66687	5.12677	3.742	4.98355	SL3.0ch11	2904410	2913723	+	3043	4.36278	U11/U12 small nuclear ribonucleoprotein 25 kDa (AHRD V3.3 *** A0A0B0PJE8_GOSAR)	-0.23916	0.214827	0.276909	-0.389559	0.027271	0.0478131
At3g09620.1	Solyc12g098700.2.1	68.17	0	At3g09620	atPrp5-1a	3				DEAD, 1; Helicase_C, 1		Prp5		25.5256	17.0442	20.8176	20.6213	16.2945	16.4657	16.3801	17.741	17.9074	17.8242	18.6257	16.8076	17.7167	22.4224	20.4827	SL3.0ch12	67100774	67110974	+	4585	21.4526	RNA helicase DEAD42	0.268738	0.0154423	0.0259949	0.129895	0.282402	0.367265
At3g10400.1	Solyc11g008290.1.1	64.77	5e-62	At3g10400	atU11/U12-31K	3	5			RRM, 1;CCHC, 1;		U11/U12-31K (MADP1)		18.9636	10.2365	21.1495	11.2639	16.6019	17.1755	16.8887	12.0454	8.89791	10.4717	18.741	18.8855	18.8133	9.58335	9.56351	SL3.0ch11	2511386	2512204	+	819	9.57343	RNA-binding (RRM/RBD/RNP motifs) family protein (AHRD V3.3 *-* AT4G20030.1)	-0.982865	1.54356e-06	4.70035e-06	-0.671239	0.000803256	0.00196711
At3g11500.1	Solyc05g055260.3.1	88.46	5e-45	At3g11500	atSmG-b	3	9			Sm, 1				50.6554	259.468	80.0791	191.21	42.0443	38.3827	40.2135	116.974	104.978	110.976	29.9693	27.4928	28.731	121.343	140.272	SL3.0ch05	65824429	65827201	-	684	130.808	Small nuclear ribonucleoprotein family protein (AHRD V3.3 *** AT3G11500.2);Dbxref=InterPro:IPR034098,Pfam:PF01423;Ontology_term=GO:0000387,GO:0005681	2.18531	1.30435e-57	5.06314e-56	1.47206	2.04356e-33	7.4051e-32
At3g12580.1	Solyc11g066060.2.1	93.23	0	At3g12580	HSP73-1	3	35			Hsp70, 1;		HSP73/HSPA8*		69.3467	133.028	87.8872	235.645	136.921	133.881	135.401	158.448	160.397	159.423	156.511	152.447	154.479	180.276	175.903	SL3.0ch11	52034861	52037681	+	2231	178.089	heat shock protein 70 (AHRD V3.3 *** AT3G12580.1);Dbxref=InterPro:IPR013126,Pfam:PF00012	0.198462	0.0393661	0.0608754	0.242781	0.0455506	0.0753866
At3g13200.1	Solyc10g005800.3.1	81.2	5e-87	At3g13200	atAD-002	3	22			Cwf_Cwc_15, 1;		AD-002*	Cwc15p	177.406	131.442	190.354	137.649	153.989	140.883	147.436	116.656	115.14	115.898	186.254	184.873	185.563	134.282	149.433	SL3.0ch10	626339	631246	-	1236	141.858	Protein CWC15 like (AHRD V3.3 *** A0A0B2SG97_GLYSO);Dbxref=InterPro:IPR006973,Pfam:PF04889;Ontology_term=GO:0000398,GO:0005681	-0.394509	0.000128375	0.000306368	-0.340609	0.00560353	0.0114939
At3g13210.1	Solyc12g056080.2.1	69.15	0	At3g13210	atCRN1b	3				TPR, 1; HAT, 12; TPR-like, 2				25.3571	27.1304	25.9001	27.8055	24.1157	20.7041	22.4099	32.2851	29.6731	30.9791	25.2267	23.0695	24.1481	34.0153	32.9707	SL3.0ch12	63000317	63009975	+	2720	33.493	Crooked neck protein, putative (AHRD V3.3 *** B9RCP3_RICCO)	0.466789	5.00987e-06	1.4386e-05	0.47425	4.38501e-05	0.000135321
At3g13224.2	Solyc07g045240.3.1	67.61	2e-87	At3g13224	AtRNP_N1	3	16	IntronR (1);		RRM, 2;HUDSXLRNA, 2;				70.8661	52.6305	68.0694	50.5923	60.7471	62.1045	61.4258	49.915	47.7639	48.8394	67.2485	72.6571	69.9528	68.6994	68.8419	SL3.0ch07	58498649	58501549	+	1625	68.7706	RNA-binding family protein (AHRD V3.3 *** A0A061FBT9_THECC)	-0.0315892	0.76986	0.822639	-0.323323	0.00737925	0.0147339
At3g13570.1	Solyc01g080660.3.1	55.06	2e-29	At3g13570	atSCL30a	3	32	ExonS (2); IntronR (4);	>1-3b	RRM, 1	[61]			17.6728	21.0579	15.9328	15.9064	11.4629	11.1169	11.2899	17.3135	16.67	16.9918	12.7216	9.84785	11.2847	17.005	16.5883	SL3.0ch01	79750990	79757105	-	1809	16.7966	RNA-binding (RRM/RBD/RNP motifs) family protein (AHRD V3.3 *-* AT2G21440.1);Dbxref=InterPro:IPR000504;Ontology_term=GO:0003676	0.564968	0.000133422	0.00031779	0.59814	2.51292e-06	9.55175e-06
At3g14080.1	Solyc06g062980.3.1	86.82	8e-77	At3g14080	atLSM1b	3	9	IntronR (1);		Sm, 1				7.00103	9.53321	5.55396	6.75804	6.38633	8.19601	7.29117	4.98216	4.86537	4.92377	6.28085	6.7724	6.52663	4.95116	7.22788	SL3.0ch06	39866975	39869985	+	1152	6.08952	Small nuclear ribonucleoprotein family protein (AHRD V3.3 *** AT3G14080.2);Dbxref=InterPro:IPR034104,Pfam:PF01423;Ontology_term=GO:0000956	-0.122141	0.690001	0.753107	-0.582421	0.0144896	0.0270965
At3g14100.1	Solyc06g063000.3.1	76.49	0	At3g14100	AtUBP1c	3	13		>1-3b	RRM, 3	[84]			242.633	79.84	249.523	70.3595	124.69	128.684	126.687	83.3833	90.9193	87.1513	172.057	167.789	169.923	83.9657	87.4405	SL3.0ch06	39884328	39889938	+	1775	85.7031	RNA-binding family protein (AHRD V3.3 *** A0A061GD25_THECC)	-0.994241	1.49223e-23	1.62395e-22	-0.532373	1.50648e-05	5.03055e-05
At3g15010.1	Solyc12g014210.2.1	62.25	4e-95	At3g15010	UBA2c	3	10	IntronR (1);		RRM, 2	[78]			24.7751	23.0198	22.703	26.4607	17.8946	18.6681	18.2813	15.4344	15.4223	15.4284	24.4796	25.0399	24.7598	25.0805	21.6194	SL3.0ch12	5045684	5055625	-	2109	23.3499	RNA-binding (RRM/RBD/RNP motifs) family protein (AHRD V3.3 *** AT3G15010.2)	-0.0901406	0.435933	0.511925	-0.235942	0.0333985	0.0573675
At3g16650.1	Solyc01g094480.3.1	67.87	0	At3g16650	atPRL2	3	6			WD-40, 2;WD40like, 1;				137.176	62.6971	141.925	70.5806	99.6305	96.5418	98.0862	76.9627	77.8568	77.4098	120.229	116.259	118.244	76.943	71.9027	SL3.0ch01	85814950	85822978	+	1660	74.4228	WD40 repeat-like protein (AHRD V3.3 *** I0Z536_COCSC);Dbxref=InterPro:IPR015943;Ontology_term=GO:0005515	-0.674284	3.76023e-11	1.83573e-10	-0.334354	0.00549084	0.0112802
At3g18165.1	Solyc03g119010.3.1	67.78	1e-108	At3g18165	atSPF27	3	15			BCAS2, 1;		SPF27/BCAS2*		81.9783	64.1757	87.2162	55.5601	72.4196	75.7104	74.065	47.7977	50.5404	49.169	87.0638	77.6784	82.3711	53.467	56.9391	SL3.0ch03	69220457	69224048	-	1488	55.2031	Pre-mRNA-splicing factor SPF27 (AHRD V3.3 *** A0A151TKA6_CAJCA);Dbxref=InterPro:IPR008409,Pfam:PF05700;Ontology_term=GO:0006397	-0.584352	1.24074e-07	4.28574e-07	-0.582677	1.63282e-06	6.35756e-06
At3g18790.1	Solyc05g051070.3.1	74.25	6e-132	At3g18790	atlsy1	3	10			Isy1, 1;		hIsy1	Isy1p	34.7383	14.3685	39.7441	19.043	25.8605	23.7061	24.7833	21.4547	20.4052	20.9299	29.1355	26.0363	27.5859	23.4444	18.4913	SL3.0ch05	62125575	62133186	-	1108	20.9678	Pre-mRNA-splicing factor ISY1-like protein (AHRD V3.3 *** A0A0K9NV93_ZOSMR);Dbxref=InterPro:IPR009360,Pfam:PF06246	-0.39869	0.00868846	0.0153302	-0.235714	0.0824808	0.127162
At3g19130.1	Solyc01g108500.3.1	72.19	2e-149	At3g19130	AtRBP47b	3	21		>1-3a	RRM, 3	[85]			512.002	849.105	751.189	849.838	475.964	471.007	473.486	472.981	495.4	484.19	647.872	657.36	652.616	904.331	920.296	SL3.0ch01	95699301	95704702	-	1114	912.313	RNA-binding protein (AHRD V3.3 *** A0A0K9NR72_ZOSMR)	0.476216	4.8343e-07	1.55828e-06	0.0395133	0.746274	0.811135
At3g19670.1	Solyc07g022760.3.1	44.39	0	At3g19670	atPrp40b	3	5			WW, 2; FF, 5		FBP11	Prp40	21.6171	11.8332	13.0802	14.8771	21.3633	18.0261	19.6947	17.284	16.6422	16.9631	22.2437	20.0818	21.1628	18.0559	16.8208	SL3.0ch07	21366700	21400194	-	3937	17.4383	pre-mRNA-processing protein 40A (AHRD V3.3 *** AT1G44910.1)	-0.285492	0.00675846	0.0121763	-0.208448	0.0738835	0.115432
At3g19760.1	Solyc11g033280.2.1	88.01	0	At3g19760	atDDX48/eIF4A3-1	3	50		>1-3a	DEAD, 1;Helicase_C, 1;		Nuk-34/eIF4A3/DDX48		68.9577	121.786	89.1075	114.789	55.2447	64.8292	60.037	80.6375	88.1731	84.4053	65.0792	67.6379	66.3586	92.3453	98.9815	SL3.0ch11	26518019	26523730	-	1308	95.6634	Dead box ATP-dependent RNA helicase, putative (AHRD V3.3 *** B9S4I6_RICCO)	0.520092	1.07825e-06	3.34412e-06	0.498631	0.000122821	0.000349547
At3g20890.1	Solyc11g065730.2.1	57.53	3e-98	At3g20890	at-hnRNP-H/ AtRNPH/F_2	3				RRM, 2	[11]			46.9956	28.7648	49.388	30.0088	31.0866	28.9342	30.0104	28.3507	28.6759	28.5133	35.7788	37.2703	36.5245	32.9258	31.7205	SL3.0ch11	51604882	51613177	-	1562	32.3231	RNA-binding (RRM/RBD/RNP motifs) family protein (AHRD V3.3 *** AT3G20890.1)	-0.182946	0.0861459	0.12324	-0.0667633	0.552447	0.639637
At3g22980.1	Solyc11g071770.1.1	72.39	0	At3g22980	atU5-116-3	3	3			EFG_C, 1; GTP_EFTU, 1; Small_GTP, 1;				6.462	4.2399	7.03095	9.64602	5.61232	6.08018	5.84625	5.35919	6.0767	5.71795	4.78758	5.41698	5.10228	4.65185	3.82762	SL3.0ch11	55440315	55443389	-	3075	4.23973	Translation elongation factor, putative (AHRD V3.3 *** B9RPP6_RICCO)	-0.273284	0.116992	0.161846	-0.0241506	0.912943	0.94662
At3g23325.1	Solyc08g069080.3.1	94.32	4e-58	At3g23325	SF3b10b	3	6			SF3b10, 1;				28.0478	63.0331	28.0985	55.9051	34.4727	32.3716	33.4222	51.9709	47.1412	49.556	36.6973	33.3989	35.0481	59.7599	59.6079	SL3.0ch08	58224537	58228038	+	699	59.6839	Splicing factor 3B, subunit 5 (AHRD V3.3 *** A0A103XPM0_CYNCS);Dbxref=InterPro:IPR009846,Pfam:PF07189	0.763965	1.22035e-08	4.67357e-08	0.572556	2.60285e-05	8.36058e-05
At3g23830.1	Solyc09g092320.3.1	59.17	5e-42	At3g23830	atGRBP1d	3	12	AltA (1);	>3-4	RRM, 1				24.1845	82.7148	29.1908	56.5058	18.9391	17.7793	18.3592	28.905	26.3163	27.6106	11.2155	13.2577	12.2366	22.1298	23.7133	SL3.0ch09	71924766	71928359	+	798	22.9215	RNA binding protein (AHRD V3.3 *** O23793_NICSY);Dbxref=InterPro:IPR000504;Ontology_term=GO:0003676	0.89381	3.1461e-06	9.23276e-06	0.60205	0.000101229	0.000292675
At3g23900.1	Solyc09g092250.3.1	68.04	1e-131	At3g23900	atSRM300like	3	5	AltD (1);		RRM, 1; Filamin/ABP280 repeat, 1		SRm300		38.5458	15.289	25.5627	16.9055	33.4937	31.4468	32.4703	18.2079	19.1795	18.6937	36.7179	34.4475	35.5827	20.7544	20.2505	SL3.0ch09	71863432	71872307	+	3766	20.5024	Zinc finger transcription factor 55	-0.803037	2.1128e-14	1.33385e-13	-0.788278	1.07505e-10	7.08034e-10
At3g25840.1	Solyc05g009540.3.1	67.75	0	At3g25840	atPRP4K-1	3	13	ExonS (1);		Pkinase, 1;TyrKc, 1;S_Tkc, 1;, 1;Kinase_like, 1;		hPrp4 kinase		11.1264	11.8377	7.63996	13.567	9.51268	9.99748	9.75508	12.527	11.4387	11.9828	9.48641	10.6657	10.0761	13.8204	12.8491	SL3.0ch05	3747436	3758066	+	7072	13.3347	Protein kinase-like protein (AHRD V3.3 *** Q8RWN3_ARATH)	0.397866	0.000404905	0.000897972	0.304348	0.0138486	0.0260607
At3g26420.1	Solyc05g013680.3.1	66.24	2e-105	At3g26420	at-hnRNP-G2	3	35	AltA (1);		RRM, 1; CCHC, 1				0.323429	0.671795	0.227704	0.9236	0.632027	0.753187	0.692607	1.2402	1.65606	1.44813	0.31214	0.520629	0.416384	0.785798	1.18537	SL3.0ch05	6982741	6988957	-	2521	0.985584	GDSL esterase/lipase (AHRD V3.3 *** W9S1G0_9ROSA)	1.22808	0.0104591	0.0181479	1.05272	0.00399656	0.00843292
At3g26560.1	Solyc07g039550.3.1	90.11	0	At3g26560	atPrp22-1	3	11			DEAD, 1; Helicase_C, 1; S1, 1; HA2, 1;		Prp22	Prp22	4.81015	5.03858	4.43169	4.87548	5.90178	5.6168	5.75929	5.14365	5.36268	5.25317	5.21538	6.07544	5.64541	5.67502	5.52821	SL3.0ch07	47837072	47840788	-	3360	5.60161	RNA helicase DEAH-box21	-0.0216341	0.897835	0.927198	-0.12733	0.377151	0.469318
At3g27730.1	Solyc02g086585.1.1	65.17	0	At3g27730	atU5-200-3	3				DEAD, 1; Sec63, 1; RuvA domain 2-like, 1				0.260953	0.175201	0.163305	0.165598	0.259018	0.581727	0.420373	0.706334	0.512873	0.609603	0.335793	0.290413	0.313103	0.563563	0.807628	SL3.0ch02	49871549	49877328	+	3436	0.685596	DNA helicase ROCK-N-ROLLERS (AHRD V3.3 *** AT3G27730.7)	1.1038	0.0181984	0.0301899	0.523338	0.285479	0.370462
At3g44850.1	Solyc11g066650.2.1	67.21	0	At3g44850	atSRPK2c	3	1			PKinase, 1; TyrKc, 1; PKinase-like, 1				2.44629	1.08075	2.83354	1.29189	2.6194	2.64331	2.63136	1.18007	1.52868	1.35438	2.00646	2.25362	2.13004	0.814174	1.08234	SL3.0ch11	52712802	52723721	+	3000	0.948257	Kinase family protein (AHRD V3.3 *** B9MYL8_POPTR);Dbxref=InterPro:IPR000719;Ontology_term=GO:0004672,GO:0005524,GO:0006468	-1.17233	5.5006e-05	0.000137915	-0.955281	6.37922e-05	0.000190985
At3g45950.1	Solyc09g072570.3.1	70.77	6e-175	At3g45950	atSLU7-2	3								43.3336	14.2627	29.2228	15.5795	28.6453	29.1036	28.8744	13.9433	15.3408	14.6421	27.2503	30.2056	28.7279	14.2108	12.9928	SL3.0ch09	65524014	65534205	-	2307	13.6018	Pre-mRNA-splicing factor SLU7 (AHRD V3.3 *** SLU7_ORYSI);Dbxref=InterPro:IPR021715,Pfam:PF11708	-1.08318	2.84571e-20	2.58846e-19	-0.972651	1.15575e-18	1.54042e-17
At3g49430.1	Solyc01g099810.3.1	64.47	1e-75	At3g49430	atSRp34b	3	3	ExonS (1); IntronR (1);	RRM, 2					122.374	35.2302	141.189	85.9717	69.4139	59.6376	64.5258	72.0433	71.1889	71.6161	114.212	111.275	112.744	120.486	106.955	SL3.0ch01	89826751	89833430	-	922	113.721	RNA-binding (RRM/RBD/RNP motifs) family protein (AHRD V3.3 *** AT1G02840.1);Dbxref=InterPro:IPR000504;Ontology_term=GO:0003676	0.00689138	0.957833	0.976854	0.157497	0.169862	0.237899
At3g50670.1	Solyc02g085420.3.1	80.36	4e-109	At3g50670	atU1-70K	3	32	IntronR (1);		RRM, 1	[48]	U1-70K	Snp1	113.768	34.5294	73.4779	48.2716	123.039	108.591	115.815	52.3319	48.6146	50.4733	137.632	117.205	127.418	61.0223	56.4274	SL3.0ch02	48963642	48970539	-	2845	58.7249	RNA-binding (RRM/RBD/RNP motifs) family protein (AHRD V3.3 *** AT2G43370.1)	-1.12384	1.9259e-23	2.08104e-22	-1.19088	5.07766e-20	7.56674e-19
At3g51110.1	Solyc12g056080.2.1	73.32	0	At3g51110	atCRN2	3	8			TPR, 1; HAT, 9; TPR-like, 1				25.3571	27.1304	25.9001	27.8055	24.1157	20.7041	22.4099	32.2851	29.6731	30.9791	25.2267	23.0695	24.1481	34.0153	32.9707	SL3.0ch12	63000317	63009975	+	2720	33.493	Crooked neck protein, putative (AHRD V3.3 *** B9RCP3_RICCO)	0.466789	5.00987e-06	1.4386e-05	0.47425	4.38501e-05	0.000135321
At3g52250.1	Solyc04g049120.3.1	38.62	6e-148	At3g52250	atN-CoR1	3	3			SANT, 2;Homeodomain_like, 2;		N-CoR1		15.3007	21.8818	12.8769	22.6229	14.7468	14.5952	14.671	19.3443	20.3918	19.8681	14.7203	15.9909	15.3556	25.7411	22.1028	SL3.0ch04	39640385	39650644	+	6068	23.9219	Nuclear receptor corepressor 1 (AHRD V3.3 *** A0A0B2NZZ3_GLYSO)	0.63267	2.7834e-08	1.02931e-07	0.445404	0.000218627	0.000595186
At3g52660.1	Solyc09g009890.3.1	60.78	1e-144	At3g52660	hnRNP-R2	3	1		>2-3	RRM, 3;				35.419	137.509	32.3108	109.803	40.3203	39.3031	39.8117	106.066	107.839	106.953	30.8576	31.2558	31.0567	126.792	124.255	SL3.0ch09	3372444	3376602	-	1562	125.523	RNA-binding (RRM/RBD/RNP motifs) family protein (AHRD V3.3 *** AT3G52660.3)	2.00798	2.8168e-75	1.92882e-73	1.43355	3.25685e-31	1.02068e-29
At3g53030.1	Solyc09g008790.3.1	71.6	0	At3g53030	atSRPK2b	3	7			PKinase, 1; TyrKc, 1; S_Tkc, 1; PKinase-like, 1				50.3109	27.2024	44.7117	40.1234	24.3403	27.0162	25.6782	33.8586	35.0462	34.4524	46.3943	47.7952	47.0948	49.6191	41.4555	SL3.0ch09	2214399	2219862	-	1793	45.5373	Kinase family protein (AHRD V3.3 *** B9MYL8_POPTR);Dbxref=InterPro:IPR000719;Ontology_term=GO:0004672,GO:0005524,GO:0006468	-0.0551815	0.628742	0.697869	0.430565	8.32097e-05	0.000243727
At3g53500.2	Solyc09g005980.3.1	68.26	4e-60	At3g53500	atRSZ34	3	36	AltA (1); IntronR (3);	>2-3	RRM, 1; CCHC, 2	[61]			75.1156	49.1784	48.8898	62.5815	56.3636	49.7572	53.0604	30.7875	28.6395	29.7135	53.902	45.1929	49.5474	45.8367	46.522	SL3.0ch09	668911	673634	+	1457	46.1793	Arginine/serine-rich splicing factor, putative (AHRD V3.3 *** B9SGV2_RICCO)	-0.107804	0.337592	0.411299	-0.829095	3.24823e-13	2.73556e-12
At3g53570.1	Solyc03g112050.3.1	63.44	0	At3g53570	AFC1	3	11	AltA (1); IntronR (3);		PKinase, 1; TyrKc, 1; S_Tkc, 1; PKinase-like, 1	[74]	Lammer/CLK kinase		160.385	113.115	136.86	102.053	137.486	141.549	139.517	82.8796	91.3391	87.1094	164.844	150.058	157.451	112.557	105.9	SL3.0ch03	64070728	64074837	+	2046	109.228	Kinase AFC1 (AHRD V3.3 *** A0A072URR8_MEDTR);Dbxref=InterPro:IPR000719,Pfam:PF00069;Ontology_term=GO:0004672,GO:0005524,GO:0006468	-0.534701	2.05494e-07	6.93693e-07	-0.672086	7.89341e-08	3.66024e-07
At3g53640.1	Solyc05g009540.3.1	63.79	0	At3g53640	atPRP4K-3	3				Pkinase, 1;TyrKc, 1;S_Tkc, 1;, 1;Kinase_like, 1;				11.1264	11.8377	7.63996	13.567	9.51268	9.99748	9.75508	12.527	11.4387	11.9828	9.48641	10.6657	10.0761	13.8204	12.8491	SL3.0ch05	3747436	3758066	+	7072	13.3347	Protein kinase-like protein (AHRD V3.3 *** Q8RWN3_ARATH)	0.397866	0.000404905	0.000897972	0.304348	0.0138486	0.0260607
At3g55200.1	Solyc04g010260.3.1	86.23	0	At3g55200	atSAP130a	3	6			CPSF_A, 1; WD40-like, 1	[50]	SF3b120/SAP130 Subunit	Rse1p	13.3667	14.4715	11.2992	14.722	15.0041	13.3721	14.1881	15.9117	17.3738	16.6427	13.9583	14.6532	14.3057	17.9097	16.7231	SL3.0ch04	3582314	3588796	-	4222	17.3164	Splicing factor 3B subunit-like protein (AHRD V3.3 *** G7JFE1_MEDTR)	0.268012	0.00815011	0.0144556	0.237082	0.0355091	0.0605404
At3g55220.1	Solyc04g010260.3.1	86.23	0	At3g55220	atSAP130b	3	7			CPSF_A, 1; WD40-like, 1	[50]			13.3667	14.4715	11.2992	14.722	15.0041	13.3721	14.1881	15.9117	17.3738	16.6427	13.9583	14.6532	14.3057	17.9097	16.7231	SL3.0ch04	3582314	3588796	-	4222	17.3164	Splicing factor 3B subunit-like protein (AHRD V3.3 *** G7JFE1_MEDTR)	0.268012	0.00815011	0.0144556	0.237082	0.0355091	0.0605404
At3g55460.1	Solyc01g080660.3.1	58.14	2e-19	At3g55460	atSCL30	3	14	ExonS (1);		RRM, 1	[61]			17.6728	21.0579	15.9328	15.9064	11.4629	11.1169	11.2899	17.3135	16.67	16.9918	12.7216	9.84785	11.2847	17.005	16.5883	SL3.0ch01	79750990	79757105	-	1809	16.7966	RNA-binding (RRM/RBD/RNP motifs) family protein (AHRD V3.3 *-* AT2G21440.1);Dbxref=InterPro:IPR000504;Ontology_term=GO:0003676	0.564968	0.000133422	0.00031779	0.59814	2.51292e-06	9.55175e-06
At3g55930.1	Solyc06g036580.3.1	61.13	6e-82	At3g55930	atSAP90-2	3								12.1561	18.9311	11.2622	15.6463	14.9513	11.3109	13.1311	14.8146	15.6798	15.2472	10.1336	10.5371	10.3354	14.439	15.8581	SL3.0ch06	26773885	26786593	-	2863	15.1486	U4/U6 small nuclear ribonucleoprotein Prp3 (AHRD V3.3 *** A0A0B2RPV3_GLYSO);Dbxref=InterPro:IPR027104;Ontology_term=GO:0000398,GO:0046540	0.546914	5.62422e-06	1.60593e-05	0.223442	0.101161	0.152082
At3g56790.1	Solyc06g036580.3.1	73.81	4e-11	At3g56790	atSAP90-3	3								12.1561	18.9311	11.2622	15.6463	14.9513	11.3109	13.1311	14.8146	15.6798	15.2472	10.1336	10.5371	10.3354	14.439	15.8581	SL3.0ch06	26773885	26786593	-	2863	15.1486	U4/U6 small nuclear ribonucleoprotein Prp3 (AHRD V3.3 *** A0A0B2RPV3_GLYSO);Dbxref=InterPro:IPR027104;Ontology_term=GO:0000398,GO:0046540	0.546914	5.62422e-06	1.60593e-05	0.223442	0.101161	0.152082
At3g56860.3	Solyc01g008970.3.1	61.11	1e-103	At3g56860	UBA2a	3	23	IntronR (1);	>2-3	RRM, 2	[78]			148.002	99.359	124.408	105.661	141.483	140.504	140.993	101.821	98.9775	100.399	165.598	166.97	166.284	128.745	135.424	SL3.0ch01	2920076	2924248	-	2253	132.084	RNA binding protein (AHRD V3.3 *** B6TJJ4_MAIZE)	-0.339318	0.000488895	0.00107073	-0.482721	6.69324e-05	0.000199678
At3g59810.1	Solyc10g078450.2.1	88.51	5e-47	At3g59810	atLSM6a	3	7		>2-3	Sm, 1		LSM6	LSm6	120.634	247.002	167.83	162.128	96.9728	100.759	98.8659	138.839	142.583	140.711	93.2792	95.144	94.2116	161.848	180.846	SL3.0ch10	60406092	60409483	+	717	171.347	Small nuclear ribonucleoprotein family protein (AHRD V3.3 *** AT2G43810.3);Dbxref=InterPro:IPR016487,Pfam:PF01423;Ontology_term=GO:0000398,GO:0005732	0.853654	9.68011e-16	6.75502e-15	0.515861	1.0579e-06	4.23001e-06
At3g60610.1	Solyc08g078430.3.1	72.98	0	At3g60610	atU5-61/Prp31b	3				Nop, 1				42.6501	41.022	49.8063	35.4713	38.6856	37.966	38.3258	32.8336	36.3182	34.5759	41.3956	40.962	41.1788	35.6803	32.8633	SL3.0ch08	62360609	62365038	-	2134	34.2718	U4/U6 small nuclear ribonucleoprotein Prp31 (AHRD V3.3 *** A0A0B0PVX3_GOSAR);Dbxref=InterPro:IPR027105;Ontology_term=GO:0000244,GO:0000398,GO:0046540	-0.27274	0.00762824	0.0136172	-0.140654	0.202335	0.276855
At3g61860.1	Solyc01g096180.3.1	60.93	5e-73	At3g61860	atRSp31	3	17	AltA (1);	>2-3	RRM, 2	[59]			45.0432	38.9257	46.0014	29.26	41.2351	39.8353	40.5352	23.7983	27.2004	25.4993	41.9045	36.5801	39.2423	34.1784	36.2889	SL3.0ch01	87149397	87150412	-	663	35.2336	Arginine/serine-rich splicing factor, putative (AHRD V3.3 *** B9SBD0_RICCO);Dbxref=InterPro:IPR000504;Ontology_term=GO:0003676	-0.16299	0.292133	0.362672	-0.662822	1.12745e-05	3.85081e-05
At3g62310.1	Solyc01g079250.3.1	89.11	0	At3g62310	atPrp43-2a	3	17	AltA (1);	>2-3	DEAD, 1; Helicase_C, 1; HA2, 1				119.916	85.1829	108.55	95.5606	99.9801	100.304	100.142	99.3268	101.828	100.577	116.849	121.589	119.219	119.541	117.893	SL3.0ch01	78200579	78206511	-	2711	118.717	RNA helicase DEAH-box2	-0.0130789	0.89486	0.9247	0.0133967	0.913811	0.947412
At3g62840.1	Solyc09g075130.3.1	93.64	9e-71	At3g62840	atSmD2-b	3	25	AltA (1);		Sm, 1				249.564	409.92	363.57	311.843	181.746	193.376	187.561	226.424	228.193	227.309	202.188	210.394	206.291	267.456	273.888	SL3.0ch09	67356092	67360074	-	875	270.672	Small nuclear ribonucleoprotein family protein (AHRD V3.3 *** AT3G62840.1);Dbxref=InterPro:IPR027248,Pfam:PF01423;Ontology_term=GO:0008380,GO:0030532	0.384771	0.000105956	0.000255836	0.285232	0.0188361	0.0343489
At4g00830.1	Solyc10g009220.3.1	67.65	0	At4g00830	hnRNP-R1	4	19			RRM, 3;		hnRNP R/Q		22.6344	42.0341	25.5482	41.3729	22.8173	20.5667	21.692	34.8993	36.6147	35.757	22.2267	21.1704	21.6986	35.8641	34.2139	SL3.0ch10	3203037	3215801	+	2946	35.039	RNA-binding (RRM/RBD/RNP motifs) family protein (AHRD V3.3 *** AT4G00830.6)	0.685533	3.43444e-11	1.68118e-10	0.727607	4.32168e-09	2.34513e-08
At4g02430.2	Solyc01g099810.3.1	66.86	5e-60	At4g02430	atSRp34a	4	13	AltA (1); ExonS (1); IntronR (4);	>1-4	RRM, 2				122.374	35.2302	141.189	85.9717	69.4139	59.6376	64.5258	72.0433	71.1889	71.6161	114.212	111.275	112.744	120.486	106.955	SL3.0ch01	89826751	89833430	-	922	113.721	RNA-binding (RRM/RBD/RNP motifs) family protein (AHRD V3.3 *** AT1G02840.1);Dbxref=InterPro:IPR000504;Ontology_term=GO:0003676	0.00689138	0.957833	0.976854	0.157497	0.169862	0.237899
At4g02840.2	Solyc09g064660.3.1	86.67	1e-55	At4g02840	atSmD1-b	4	13			Sm, 1				70.857	91.1392	92.1919	77.8011	70.0432	70.6721	70.3577	63.0731	56.823	59.948	68.6895	54.6973	61.6934	64.8247	61.4593	SL3.0ch09	62206838	62214579	+	1089	63.142	Small nuclear ribonucleoprotein Sm D1 (AHRD V3.3 *** A0A1D1XRZ8_9ARAE);Dbxref=InterPro:IPR027141,Pfam:PF01423;Ontology_term=GO:0006396	0.0276606	0.828067	0.871472	-0.222489	0.0445969	0.0740209
At4g03110.1	Solyc09g074360.3.1	64.81	6e-120	At4g03110	AtCUG-BP1	4	4	AltA (1); IntronR (1);		RRM, 3; HUDSXLRNA, 4	[11]	CUG-BP		17.2773	13.2735	13.0675	13.5327	18.0801	23.1328	20.6065	13.5397	16.7281	15.1339	15.5309	15.8924	15.7117	14.392	13.3157	SL3.0ch09	66581215	66587262	-	2101	13.8538	RNA-binding (RRM/RBD/RNP motifs) family protein (AHRD V3.3 *** AT1G03457.2)	-0.189553	0.136371	0.185153	-0.440542	0.00269826	0.00592365
At4g03120.1	Solyc01g067830.3.1	79.73	4e-37	At4g03120	atU1C	4	5			C2H2, 1; mrCtermi, 3		U1C Subunit	Yhc1	14.4057	3.60352	13.7413	7.03321	13.2841	14.3846	13.8344	6.1214	5.97017	6.04579	19.5537	15.0272	17.2904	4.96772	5.04128	SL3.0ch01	76613360	76617794	-	1210	5.0045	U1 small nuclear ribonucleoprotein C (AHRD V3.3 *** K4AX31_SOLLC);Dbxref=InterPro:IPR017340;Ontology_term=GO:0000387,GO:0000398,GO:0005685	-1.7913	1.03262e-16	7.63728e-16	-1.19055	5.96649e-11	4.04444e-10
At4g03430.1	Solyc07g054200.3.1	72.14	0	At4g03430	atU5-102KD	4	18			Ubiquitin, 1; TPR, 3; HAT, 15; TPR-like, 2; Prp1_N, 1		102 KD/Prp6-like	Prp6p	12.3146	8.75018	9.48869	15.0922	9.70224	10.6868	10.1945	11.08	10.4136	10.7468	10.6303	10.6213	10.6258	11.1367	11.2834	SL3.0ch07	62685798	62688857	+	2943	11.21	pre-mRNA splicing factor-like protein (AHRD V3.3 *** AT4G03430.3);Dbxref=InterPro:IPR027108;Ontology_term=GO:0000398	0.0713444	0.563206	0.636251	0.0827463	0.505526	0.596137
At4g12600.2	Solyc09g092080.3.1	56.52	1e-44	At4g12600	atU4/U6-15.5b	4	14			Ribosomal_L7Ae, 1				14.61	66.0679	19.974	46.7845	15.5224	16.6686	16.0955	35.4503	34.0698	34.76	13.9632	13.3954	13.6793	44.8012	47.2038	SL3.0ch09	71708110	71710785	+	862	46.0025	Ribosomal protein l7ae (AHRD V3.3 *** A0A0A0LF58_CUCSA);Dbxref=InterPro:IPR004038,Pfam:PF01248	1.736	1.78687e-30	2.72244e-29	1.11595	6.68801e-15	6.49308e-14
At4g13850.1	Solyc09g092320.3.1	61.34	2e-41	At4g13850	atGRBP1c	4	17		>3-4	RRM, 1				24.1845	82.7148	29.1908	56.5058	18.9391	17.7793	18.3592	28.905	26.3163	27.6106	11.2155	13.2577	12.2366	22.1298	23.7133	SL3.0ch09	71924766	71928359	+	798	22.9215	RNA binding protein (AHRD V3.3 *** O23793_NICSY);Dbxref=InterPro:IPR000504;Ontology_term=GO:0003676	0.89381	3.1461e-06	9.23276e-06	0.60205	0.000101229	0.000292675
At4g14300.1	Solyc09g090520.3.1	68.98	4e-103	At4g14300	AtRNPA/B_1	4	4			RRM, 2	[11]	hnRNP A/B		104.489	120.145	137.837	146.155	103.659	97.6203	100.64	89.0481	91.2685	90.1583	112.093	108.8	110.447	104.04	94.1662	SL3.0ch09	70498531	70501314	-	1480	99.1031	RNA-binding protein-like (AHRD V3.3 *-* Q8L779_ARATH)	-0.162377	0.119252	0.164512	-0.152138	0.210909	0.286477
At4g14342.1	Solyc08g069080.3.1	94.32	1e-57	At4g14342	SF3b10a	4	11			SF3b10, 1;		SF3b 10		28.0478	63.0331	28.0985	55.9051	34.4727	32.3716	33.4222	51.9709	47.1412	49.556	36.6973	33.3989	35.0481	59.7599	59.6079	SL3.0ch08	58224537	58228038	+	699	59.6839	Splicing factor 3B, subunit 5 (AHRD V3.3 *** A0A103XPM0_CYNCS);Dbxref=InterPro:IPR009846,Pfam:PF07189	0.763965	1.22035e-08	4.67357e-08	0.572556	2.60285e-05	8.36058e-05
At4g15900.1	Solyc01g094480.3.1	71.35	0	At4g15900	atPRL1	4	14			WD-40, 2;WD40like, 1;		PRL1*	Prp46p	137.176	62.6971	141.925	70.5806	99.6305	96.5418	98.0862	76.9627	77.8568	77.4098	120.229	116.259	118.244	76.943	71.9027	SL3.0ch01	85814950	85822978	+	1660	74.4228	WD40 repeat-like protein (AHRD V3.3 *** I0Z536_COCSC);Dbxref=InterPro:IPR015943;Ontology_term=GO:0005515	-0.674284	3.76023e-11	1.83573e-10	-0.334354	0.00549084	0.0112802
At4g16200.1	Solyc04g005690.3.1	33.58	6e-30	At4g16200	atSAP114-3	4	1			SWAP/Surp, 3				6.19286	2.11911	3.48568	2.60278	4.37266	4.7087	4.54068	2.15233	2.22687	2.1896	5.69048	4.86241	5.27644	2.00485	2.47443	SL3.0ch04	452344	457528	+	4369	2.23964	SWAP (Suppressor-of-White-APricot)/surp domain-containing protein / ubiquitin family protein (AHRD V3.3 *** AT1G14650.3)	-1.24507	1.11715e-12	6.17811e-12	-1.04285	9.62009e-12	7.06298e-11
At4g16280.2	Solyc01g058450.3.1	57.38	4e-113	At4g16280	atFCA1	4	13	AltB (1); IntronR (1);		RRM, 2; WW, 1	[81]	(CUG-BP)		12.3585	13.8489	10.3604	14.9938	10.6094	10.2374	10.4234	19.4649	16.8923	18.1786	12.4787	11.4481	11.9634	19.0338	17.6988	SL3.0ch01	66483053	66501474	+	2827	18.3663	Flowering time control protein FCA, putative (AHRD V3.3 *** B9RZT3_RICCO);Dbxref=InterPro:IPR031096;Ontology_term=GO:0003723	0.611463	1.3225e-07	4.5544e-07	0.807047	1.24893e-11	9.06546e-11
At4g16680.1	Solyc03g115390.3.1	59.33	0	At4g16680	atPrp2-2	4				DEAD, 1; Helicase_C, 1; HA2, 1				9.79616	6.52553	6.23539	6.35036	6.59333	5.90669	6.25001	4.99872	5.1757	5.08721	6.36449	6.06212	6.21331	6.36546	5.2555	SL3.0ch03	66590881	66608247	-	5094	5.81048	RNA helicase DEAH-box10	-0.10415	0.45173	0.5279	-0.287835	0.0170392	0.0313963
At4g16830.1	Solyc01g090190.3.1	61.03	5e-38	At4g16830	Ath1	4	34			HANP4_PAI-RBP1, 1	[105]			160.958	130.731	153.742	140.244	152.421	143.667	148.044	146.367	131.382	138.875	154.484	139.364	146.924	126.351	119.098	SL3.0ch01	83682914	83688834	-	1681	122.725	Nuclear RNA binding protein (AHRD V3.3 *** C7TPG6_SOLTU)	-0.266977	0.0101671	0.0176899	-0.0850418	0.504635	0.595238
At4g17520.1	Solyc01g090190.3.1	58.93	3e-25	At4g17520	Ath2	4	29		>4-5a	HANP4_PAI-RBP1, 1	[105]			160.958	130.731	153.742	140.244	152.421	143.667	148.044	146.367	131.382	138.875	154.484	139.364	146.924	126.351	119.098	SL3.0ch01	83682914	83688834	-	1681	122.725	Nuclear RNA binding protein (AHRD V3.3 *** C7TPG6_SOLTU)	-0.266977	0.0101671	0.0176899	-0.0850418	0.504635	0.595238
At4g20440.1	Solyc01g094540.3.1	83.47	7e-50	At4g20440	atSmB-b	4	21	IntronR (1);	>4-5a	Sm, 1				13.7428	12.582	6.15816	23.1901	11.1607	21.0374	16.0991	23.3899	15.1204	19.2552	13.2632	10.7259	11.9946	14.1652	15.5683	SL3.0ch01	85847368	85848298	-	501	14.8667	Small nuclear ribonucleoprotein-associated protein (AHRD V3.3 *-* K4AZJ5_SOLLC)	0.294566	0.320554	0.393493	0.251811	0.471803	0.563206
At4g21110.1	Solyc09g009300.3.1	84.93	3e-91	At4g21110	atG10	4	12			G10, 1;		G10	Cwc14p	21.4003	14.2364	28.2668	14.5327	19.4282	20.8195	20.1239	16.0118	16.7645	16.3882	23.172	21.9076	22.5398	11.9769	14.5387	SL3.0ch09	2673184	2676889	-	1279	13.2578	Protein BUD31 like 2 (AHRD V3.3 *** A0A0B2PXU2_GLYSO);Dbxref=InterPro:IPR001748,Pfam:PF01125;Ontology_term=GO:0005634	-0.775739	2.77886e-07	9.23409e-07	-0.288751	0.033378	0.0573444
At4g21660.2	Solyc03g006520.3.1	74.02	0	At4g21660	atSF3b150	4	16			PSP, 1; DUF382, 1		SF3b150/SAP145 Subunit	Cus1p	15.4977	19.8462	12.2499	21.7257	12.3499	12.9723	12.6611	15.9213	14.9853	15.4533	12.8492	12.1459	12.4976	17.3432	15.6973	SL3.0ch03	1093683	1102513	+	2864	16.5203	Splicing factor 3B subunit 2 (AHRD V3.3 *** A0A151SEI3_CAJCA)	0.394899	0.000738391	0.00157365	0.295225	0.00756721	0.0150605
At4g22290.1	Solyc04g014680.3.1	61.21	1e-159	At4g22290	atTri65b	4	20			UCH; 1; ZnF_UBP, 1; Pentaxin, 1				25.5885	42.0279	26.0299	45.2384	74.9212	72.7633	73.8423	59.6267	60.2118	59.9192	48.7101	48.8662	48.7882	31.1663	30.5716	SL3.0ch04	4937502	4943199	-	2063	30.8689	Ubiquitin-specific protease family C19-related protein (AHRD V3.3 *** AT4G22290.1)	-0.667221	2.09238e-11	1.04636e-10	-0.294791	0.0142992	0.0268092
At4g22350.2	Solyc02g068480.3.1	77.68	0	At4g22350	atTri65a	4	7			UCH; 1; ZnF_UBP, 1		Tri-65 KD	Snu66p	21.2377	15.3152	20.9059	16.1223	18.2424	16.044	17.1432	13.8727	13.5539	13.7133	19.4762	20.8317	20.154	18.0557	19.0893	SL3.0ch02	38984514	38991930	-	2153	18.5725	Ubiquitin carboxyl-terminal hydrolase (AHRD V3.3 *** G7JRQ3_MEDTR);Dbxref=InterPro:IPR001394,Pfam:PF00443;Ontology_term=GO:0016579,GO:0036459	-0.124059	0.291124	0.361542	-0.313899	0.0084711	0.0166983
At4g22380.1	Solyc09g092080.3.1	93.02	2e-68	At4g22380	atU4/U6-15.5c	4	9			Ribosomal_L7Ae, 1				14.61	66.0679	19.974	46.7845	15.5224	16.6686	16.0955	35.4503	34.0698	34.76	13.9632	13.3954	13.6793	44.8012	47.2038	SL3.0ch09	71708110	71710785	+	862	46.0025	Ribosomal protein l7ae (AHRD V3.3 *** A0A0A0LF58_CUCSA);Dbxref=InterPro:IPR004038,Pfam:PF01248	1.736	1.78687e-30	2.72244e-29	1.11595	6.68801e-15	6.49308e-14
At4g22410.1	Solyc02g068480.3.1	77.17	0	At4g22410	atTri65c	4				UCH; 1; ZnF_UBP, 1				21.2377	15.3152	20.9059	16.1223	18.2424	16.044	17.1432	13.8727	13.5539	13.7133	19.4762	20.8317	20.154	18.0557	19.0893	SL3.0ch02	38984514	38991930	-	2153	18.5725	Ubiquitin carboxyl-terminal hydrolase (AHRD V3.3 *** G7JRQ3_MEDTR);Dbxref=InterPro:IPR001394,Pfam:PF00443;Ontology_term=GO:0016579,GO:0036459	-0.124059	0.291124	0.361542	-0.313899	0.0084711	0.0166983
At4g24740.1	Solyc03g112050.3.1	74.35	0	At4g24740	AFC2	4	9	ExonS (1);		PKinase, 1; TyrKc, 1; S_Tkc, 1; PKinase-like, 1	[74]			160.385	113.115	136.86	102.053	137.486	141.549	139.517	82.8796	91.3391	87.1094	164.844	150.058	157.451	112.557	105.9	SL3.0ch03	64070728	64074837	+	2046	109.228	Kinase AFC1 (AHRD V3.3 *** A0A072URR8_MEDTR);Dbxref=InterPro:IPR000719,Pfam:PF00069;Ontology_term=GO:0004672,GO:0005524,GO:0006468	-0.534701	2.05494e-07	6.93693e-07	-0.672086	7.89341e-08	3.66024e-07
At4g25500.1	Solyc11g072320.2.1	65.07	8e-76	At4g25500	atRSp40/atRSP35	4	15	ExonS (1); IntronR (1);	>4-5b	RRM, 2	[59]			46.6334	45.0387	41.9033	48.0969	42.2279	41.1756	41.7018	30.782	28.4709	29.6264	41.6932	38.3769	40.035	30.7925	30.1602	SL3.0ch11	55811699	55847121	+	4765	30.4764	Arginine/serine-rich splicing factor RSP41, putative (AHRD V3.3 *-* Q0KIM7_SOLDE)	-0.400026	7.85105e-05	0.000192853	-0.48606	7.18691e-05	0.000213001
At4g26650.1	Solyc10g006050.3.1	53.36	5e-132	At4g26650	AtRNPA/B_4	4	21		>4-5c	RRM, 2	[11]			18.8353	23.3844	22.7095	19.3263	21.5434	22.5119	22.0277	13.7604	14.7309	14.2457	21.9312	21.877	21.9041	22.1708	20.7375	SL3.0ch10	785925	791341	+	2661	21.4541	RNA-binding protein, putative (AHRD V3.3 *** Q1ENZ5_MUSAC)	-0.0378109	0.728104	0.78627	-0.62222	9.80309e-09	5.08465e-08
At4g27000.1	Solyc02g080420.3.1	70.97	3e-145	At4g27000	atRBP45c	4	52		>4-5c	RRM, 3	[85]			44.0706	78.7832	40.0692	77.4581	48.2001	48.2649	48.2325	50.9173	48.1228	49.52	38.9837	37.5913	38.2875	52.7383	58.5144	SL3.0ch02	45199359	45205579	+	1961	55.6264	RNA-binding family protein (AHRD V3.3 *** A0A061FD24_THECC)	0.532194	1.33264e-06	4.08459e-06	0.0435431	0.723711	0.791687
At4g30220.2	Solyc10g081370.2.1	77.92	4e-39	At4g30220	atSmF	4	6			Sm, 1		SmF	SmF	105.563	191.055	109.987	130.941	91.7139	99.2891	95.5015	140.025	132.989	136.507	92.3958	80.0292	86.2125	133.44	152.171	SL3.0ch10	62587411	62590359	+	573	142.805	small nuclear ribonucleoprotein F (AHRD V3.3 *** AT4G30220.1);Dbxref=InterPro:IPR016487,Pfam:PF01423;Ontology_term=GO:0000398,GO:0005732	0.720092	4.37838e-09	1.75818e-08	0.524555	1.68102e-06	6.52743e-06
At4g30330.1	Solyc03g098470.3.1	92.13	8e-52	At4g30330	atSmE-a	4	2		>2-4b	Sm, 1		SmE	SmE	31.5714	93.192	38.7085	65.0918	32.823	31.593	32.208	59.6716	65.2452	62.4584	26.7921	23.7554	25.2737	51.7982	58.0545	SL3.0ch03	62189589	62193910	-	890	54.9263	Small nuclear ribonucleoprotein family protein (AHRD V3.3 *** AT4G30330.1);Dbxref=InterPro:IPR027078,Pfam:PF01423;Ontology_term=GO:0000398,GO:0005681	1.11175	3.28269e-16	2.36103e-15	0.963045	1.06907e-16	1.2146e-15
At4g31580.1	Solyc08g006430.3.1	70.07	5e-44	At4g31580	atRSZp22/atSRZ22	4	26		>2-4e	RRM, 1; CCHC, 1	[63,66]	9G8		57.4065	43.373	57.8056	35.1554	41.4613	41.1341	41.2977	29.2	29.4922	29.3461	46.1521	39.2995	42.7258	33.3544	31.6174	SL3.0ch08	1030899	1040605	+	3763	32.4859	Arginine/serine-rich splicing factor, putative (AHRD V3.3 *-* B9RNP5_RICCO);Dbxref=InterPro:IPR006076,Pfam:PF01266;Ontology_term=GO:0016491,GO:0055114	-0.401581	0.000315934	0.000712059	-0.484896	5.4734e-05	0.000165982
At4g31770.1	Solyc07g017660.2.1	69.1	5e-174	At4g31770	atDbr1	4	12			Metallophos, 1; DBR1, 1		hDbr1	dbr1	8.38879	3.69053	9.07685	4.53894	12.0297	9.87055	10.9501	6.05502	6.57661	6.31581	7.15856	6.94922	7.05389	8.0095	4.14251	SL3.0ch07	7706501	7713228	+	1263	6.076	Lariat debranching enzyme (AHRD V3.3 *** W9RZC5_9ROSA);Dbxref=InterPro:IPR004843,Pfam:PF00149;Ontology_term=GO:0016787	-0.205775	0.510557	0.585852	-0.789475	4.82615e-05	0.000147902
At4g32660.1	Solyc03g112050.3.1	66.3	3e-174	At4g32660	AFC3	4	9	AltD (1); IntronR (1);		PKinase, 1; TyrKc, 1; S_Tkc, 1; PKinase-like, 1	[74]			160.385	113.115	136.86	102.053	137.486	141.549	139.517	82.8796	91.3391	87.1094	164.844	150.058	157.451	112.557	105.9	SL3.0ch03	64070728	64074837	+	2046	109.228	Kinase AFC1 (AHRD V3.3 *** A0A072URR8_MEDTR);Dbxref=InterPro:IPR000719,Pfam:PF00069;Ontology_term=GO:0004672,GO:0005524,GO:0006468	-0.534701	2.05494e-07	6.93693e-07	-0.672086	7.89341e-08	3.66024e-07
At4g34870.1	Solyc01g111170.3.1	78.95	2e-97	At4g34870	atCypE2b	4	80		>2-4a	Pro_isomerase, 1;				2140.96	6814.7	2662.79	4467.1	2526.58	2584.74	2555.66	3643.54	3507.24	3575.39	2954.8	2662.89	2808.85	3821.92	4284.77	SL3.0ch01	97436698	97437213	+	516	4053.35	diageotropica;Dbxref=InterPro:IPR002130,Pfam:PF00160;Ontology_term=GO:0000413,GO:0003755,GO:0006457	0.52232	8.60609e-07	2.69981e-06	0.491653	5.83549e-05	0.000175956
At4g35500.2	Solyc02g082550.3.1	69.21	0	At4g35500	atSRPK1b	4	10		>2-4a	PKinase, 1; TyrKc, 1; S_Tkc, 1; PKinase-like, 1				2.46143	2.96386	2.88817	12.9884	5.53698	6.54365	6.04031	3.89449	3.38747	3.64098	4.88875	4.69596	4.79236	1.82008	2.01343	SL3.0ch02	46778441	46784955	+	5460	1.91675	Kinase family protein (AHRD V3.3 *** B9H679_POPTR);Dbxref=InterPro:IPR000719;Ontology_term=GO:0004672,GO:0005524,GO:0006468	-1.32411	1.20716e-17	9.46418e-17	-0.723801	1.26861e-07	5.76735e-07
At4g36690.1	Solyc02g085570.3.1	80.99	0	At4g36690	atU2AF65a/AULb	4	29	AltA (1); IntronR (2);		RRM, 2;	[58]			55.478	70.4082	49.4465	74.3675	50.4166	49.1265	49.7716	60.9268	57.0971	59.0119	48.0356	52.4987	50.2672	75.9979	74.0491	SL3.0ch02	49038188	49044353	+	2108	75.0235	Splicing factor u2af large subunit, putative (AHRD V3.3 *-* B9SGJ4_RICCO);Dbxref=InterPro:IPR006529;Ontology_term=GO:0003723,GO:0005634,GO:0006397	0.569709	4.97439e-08	1.79879e-07	0.252793	0.0372237	0.0631214
At4g37120.1	Solyc09g072570.3.1	77.34	0	At4g37120	atSLU7-1b	4	11							43.3336	14.2627	29.2228	15.5795	28.6453	29.1036	28.8744	13.9433	15.3408	14.6421	27.2503	30.2056	28.7279	14.2108	12.9928	SL3.0ch09	65524014	65534205	-	2307	13.6018	Pre-mRNA-splicing factor SLU7 (AHRD V3.3 *** SLU7_ORYSI);Dbxref=InterPro:IPR021715,Pfam:PF11708	-1.08318	2.84571e-20	2.58846e-19	-0.972651	1.15575e-18	1.54042e-17
At4g38740.1	Solyc10g054910.1.1	82.08	1e-88	At4g38740	atCypE1b	4	59		>2-4c	Pro_isomerase, 1;				16.2072	235.927	21.5796	162.829	27.6404	39.6958	33.6681	77.9004	79.0086	78.4545	36.4021	27.4067	31.9044	86.8678	92.0159	SL3.0ch10	56014908	56015426	+	519	89.4419	Peptidyl-prolyl cis-trans isomerase (AHRD V3.3 *** K4D184_SOLLC);Dbxref=InterPro:IPR002130,Pfam:PF00160;Ontology_term=GO:0000413,GO:0003755,GO:0006457	1.47965	1.23084e-20	1.14173e-19	1.22729	2.22514e-14	2.04879e-13
At4g38780.1	Solyc07g008880.3.1	90.53	0	At4g38780	atU5-220/Prp8b	4	2			Mov34, 1				31.1284	26.1158	30.2719	28.1128	34.7597	34.5159	34.6378	34.1182	38.1963	36.1573	35.6035	40.3648	37.9841	32.8684	28.991	SL3.0ch07	3845868	3858781	+	7819	30.9297	Pre-mRNA-processing-splicing factor 8 (AHRD V3.3 *** W9R414_9ROSA);Dbxref=InterPro:IPR027652;Ontology_term=GO:0000398,GO:0005681	-0.303204	0.00652138	0.0117782	0.0688994	0.584789	0.669397
At4g39260.1	Solyc10g051390.2.1	75.9	3e-38	At4g39260	AtGRP8/atGRBP3b	4	67	AltB (1); AltD (1); IntronR (5);	>2-4c	RRM, 1	[77]			958.767	1665	1320.24	1292.8	1413.05	1585.91	1499.48	652.885	663.514	658.199	921.793	775.25	848.522	594.868	682.347	SL3.0ch10	51998008	51998555	+	270	638.608	RNA-binding glycine-rich protein (AHRD V3.3 *** D6PZY6_TOBAC);Dbxref=InterPro:IPR000504,Pfam:PF00076;Ontology_term=GO:0003676	-0.416448	0.000472187	0.00103625	-1.18072	1.56598e-20	2.42315e-19
At5g02500.1	Solyc11g066060.2.1	92.65	0	At5g02500	HSP73-3	5	553	IntronR (1);		Hsp70, 1;				69.3467	133.028	87.8872	235.645	136.921	133.881	135.401	158.448	160.397	159.423	156.511	152.447	154.479	180.276	175.903	SL3.0ch11	52034861	52037681	+	2231	178.089	heat shock protein 70 (AHRD V3.3 *** AT3G12580.1);Dbxref=InterPro:IPR013126,Pfam:PF00012	0.198462	0.0393661	0.0608754	0.242781	0.0455506	0.0753866
At5g02530.1	Solyc11g073280.2.1	61.58	8e-57	At5g02530	atALY-1a	5	19	IntronR (1);		RRM, 1;		ALY	Yra1p	85.0957	23.0201	88.8038	20.4063	35.8226	39.1465	37.4845	16.2467	12.5729	14.4098	46.5673	42.2752	44.4213	17.9811	18.0687	SL3.0ch11	56582039	56586855	+	2347	18.0249	RNA-binding (RRM/RBD/RNP motifs) family protein;Dbxref=InterPro:IPR000504;Ontology_term=GO:0003676	-1.30902	1.04896e-34	1.90449e-33	-1.37247	1.65312e-27	4.21876e-26
At5g04280.1	Solyc03g071560.3.1	47.03	2e-35	At5g04280	at-hnRNP-G1	5	6			RRM, 1; CCHC, 1		hnRNP G		0.779043	0.595292	0.692054	0.493288	0.642974	0.742655	0.692814	0.545493	0.589661	0.567577	0.777987	0.782699	0.780343	0.839378	0.75972	SL3.0ch03	20326941	20334106	+	3459	0.799549	Glycine-rich RNA-binding family protein (AHRD V3.3 *** B9HUL0_POPTR)	0.0598314	0.921488	0.946333	-0.246223	0.559972	0.646162
At5g06160.1	Solyc03g083430.3.1	73.78	0	At5g06160	atSAP61	5	10	AltD (1);		C2H2, 1		SF3a60/SAP61 Subunit	Prp9p	101.986	33.8713	71.3236	33.8031	62.6787	67.9198	65.2993	40.3109	41.7206	41.0157	65.5301	67.9441	66.7371	43.1119	43.9977	SL3.0ch03	54725187	54734540	-	2273	43.5548	Splicing factor 3A subunit 3 (AHRD V3.3 *** W9RDU1_9ROSA);Dbxref=InterPro:IPR031776;Ontology_term=GO:0000398,GO:0003723,GO:0005681	-0.622597	1.1417e-09	4.8487e-09	-0.66285	6.43578e-08	3.02125e-07
At5g06520.1	Solyc02g081960.3.1	36.43	1e-31	At5g06520	atSAP114-2	5				SWAP/Surp, 4				22.013	9.18426	13.2838	15.1847	16.9194	13.9296	15.4245	16.1727	12.3759	14.2743	17.3268	14.3171	15.8219	13.6137	13.2438	SL3.0ch02	46269306	46273576	+	3482	13.4288	SWAP (Suppressor-of-White-APricot)/surp domain-containing protein / ubiquitin family protein (AHRD V3.3 *** AT1G14650.3)	-0.245906	0.0381815	0.0591938	-0.104796	0.467747	0.559409
At5g07060.1	Solyc10g079190.2.1	71.97	1e-144	At5g07060	atECM2-2	5				CCCH, 1;				72.9139	26.0871	50.8848	33.5613	46.7807	50.2981	48.5394	40.2509	43.7652	42.008	72.0665	67.9516	70.0091	44.5467	42.6633	SL3.0ch10	60910429	60914388	-	1374	43.605	Zinc finger transcription factor 61	-0.689456	1.30232e-11	6.63057e-11	-0.200502	0.0618644	0.0986651
At5g08290.1	Solyc02g014870.3.1	95.8	5e-101	At5g08290	atU5-15	5	28			DIM1, 1; Thioredoxin_2; 1		15 kD Subunit	Dib1p	199.464	350.661	209.359	206.909	104.977	113.594	109.285	129.42	115.749	122.584	111.648	96.5304	104.089	137.083	144.961	SL3.0ch02	19705052	19710789	-	971	141.022	Thioredoxin-like protein 4A (AHRD V3.3 *** A0A151RDS9_CAJCA);Dbxref=InterPro:IPR004123,Pfam:PF02966;Ontology_term=GO:0000398,GO:0005681	0.432039	0.000114988	0.000276078	0.172604	0.171184	0.239552
At5g10800.1	Solyc03g025280.3.1	69.22	0	At5g10800	atSR140-2	5	2			Surp, 1;RRM, 1;RPR, 1;				11.466	17.9918	7.14891	20.2377	10.6775	9.54977	10.1136	18.8198	18.4145	18.6172	9.96327	9.74686	9.85506	17.8179	17.2744	SL3.0ch03	2741027	2760354	+	4635	17.5462	RNA recognition motif (RRM)-containing protein (AHRD V3.3 *** AT5G25060.1)	0.826657	2.44086e-16	1.76807e-15	0.88709	6.74756e-16	7.14133e-15
At5g11170.1	Solyc08g061000.3.1	93.69	0	At5g11170	atUAP56b	5	25			DEAD, 1; Helicase_C, 1				27.0728	54.304	24.5893	43.5329	19.9639	20.2223	20.0931	34.8538	34.8636	34.8587	22.8003	21.333	22.0666	42.351	43.1993	SL3.0ch08	46406944	46414325	-	3139	42.7751	Dead box ATP-dependent RNA helicase, putative (AHRD V3.3 *** B9RV50_RICCO)	0.94879	2.27781e-19	1.97746e-18	0.802192	2.62038e-11	1.84221e-10
At5g11200.2	Solyc08g061000.3.1	71.05	0	At5g11200	atUAP56a	5	21	AltA (1);		DEAD, 1; Helicase_C, 1		UAP56		27.0728	54.304	24.5893	43.5329	19.9639	20.2223	20.0931	34.8538	34.8636	34.8587	22.8003	21.333	22.0666	42.351	43.1993	SL3.0ch08	46406944	46414325	-	3139	42.7751	Dead box ATP-dependent RNA helicase, putative (AHRD V3.3 *** B9RV50_RICCO)	0.94879	2.27781e-19	1.97746e-18	0.802192	2.62038e-11	1.84221e-10
At5g12190.1	Solyc01g008360.3.1	88.8	1e-73	At5g12190	atP14-1	5	7			RRM, 1;		p14	Snu17p	69.6645	61.2722	78.8684	54.3355	55.5163	53.6558	54.5861	48.1794	48.9989	48.5892	57.7552	57.0856	57.4204	51.4479	59.6127	SL3.0ch01	2409028	2411020	+	812	55.5303	RNA recognition motif (RRM) domain-containg protein;Dbxref=InterPro:IPR000504,Pfam:PF00076;Ontology_term=GO:0003676	-0.0546228	0.679276	0.743354	-0.160687	0.151091	0.215018
At5g13010.1	Solyc10g076910.2.1	74	0	At5g13010	atPrp16	5	22			DEAD, 1; Helicase_C, 1; HA2, 1		Prp16	Prp16p	11.6733	12.3162	11.2444	13.6143	10.2818	9.59948	9.94064	12.7961	15.0316	13.9139	10.5288	12.4569	11.4929	13.3589	11.7713	SL3.0ch10	59973618	59985161	-	4500	12.5651	ATP-dependent RNA helicase, putative (AHRD V3.3 *** B9SMB4_RICCO)	0.123841	0.30672	0.378264	0.49038	2.72709e-05	8.73697e-05
At5g14900.1	Solyc01g079250.3.1	76.45	4e-164	At5g14900	atPrp43-1	5				HA2, 1		hPrp43	Prp43p	119.916	85.1829	108.55	95.5606	99.9801	100.304	100.142	99.3268	101.828	100.577	116.849	121.589	119.219	119.541	117.893	SL3.0ch01	78200579	78206511	-	2711	118.717	RNA helicase DEAH-box2	-0.0130789	0.89486	0.9247	0.0133967	0.913811	0.947412
At5g16780.1	Solyc11g008470.2.1	65.45	1e-96	At5g16780	atTri110	5	7			SART-1, 1		Tri-110 KD	SAD1	28.4342	44.6175	17.7673	40.7524	23.6277	19.2518	21.4398	32.4315	29.8478	31.1396	21.2493	20.8801	21.0647	26.104	23.5952	SL3.0ch11	2646399	2664540	+	4572	24.8496	Transmembrane amino acid transporter family protein (AHRD V3.3 *-* AT2G39130.2)	0.232166	0.0299418	0.0474675	0.545452	5.87761e-05	0.000177111
At5g17440.1	Solyc05g056290.3.1	83.28	5e-164	At5g17440	atLuc7b	5	8			DUF259, 1				34.4097	78.5115	29.093	77.3157	28.3033	27.0775	27.6904	54.6772	50.7689	52.7231	25.0548	24.9475	25.0012	62.8255	63.8445	SL3.0ch05	66474170	66482944	+	1422	63.335	biotin carboxylase carrier;Dbxref=InterPro:IPR004882;Ontology_term=GO:0003729,GO:0005685,GO:0006376	1.33547	5.85956e-37	1.15691e-35	0.937263	1.91643e-17	2.32086e-16
At5g18810.1	Solyc01g080660.3.1	71.72	1e-44	At5g18810	atSCL28	5	5			RRM, 1	[61]			17.6728	21.0579	15.9328	15.9064	11.4629	11.1169	11.2899	17.3135	16.67	16.9918	12.7216	9.84785	11.2847	17.005	16.5883	SL3.0ch01	79750990	79757105	-	1809	16.7966	RNA-binding (RRM/RBD/RNP motifs) family protein (AHRD V3.3 *-* AT2G21440.1);Dbxref=InterPro:IPR000504;Ontology_term=GO:0003676	0.564968	0.000133422	0.00031779	0.59814	2.51292e-06	9.55175e-06
At5g19350.1	Solyc11g065880.2.1	68.27	0	At5g19350	atRBP45d	5	10			RRM, 3				14.5644	15.9418	15.4899	17.3295	11.3036	11.5462	11.4249	12.2553	11.7319	11.9936	9.86912	10.5676	10.2184	13.8028	14.1586	SL3.0ch11	51751534	51758477	-	2017	13.9807	RNA-binding family protein (AHRD V3.3 *** A0A061FD24_THECC)	0.442366	0.00114895	0.00236988	0.0765671	0.568423	0.653972
At5g20160.2	Solyc09g092080.3.1	73.25	1e-59	At5g20160	atU4/U6-15.5a	5	18	IntronR (2);		Ribosomal_L7Ae, 1		U4/U6-15.5K	Snu13p	14.61	66.0679	19.974	46.7845	15.5224	16.6686	16.0955	35.4503	34.0698	34.76	13.9632	13.3954	13.6793	44.8012	47.2038	SL3.0ch09	71708110	71710785	+	862	46.0025	Ribosomal protein l7ae (AHRD V3.3 *** A0A0A0LF58_CUCSA);Dbxref=InterPro:IPR004038,Pfam:PF01248	1.736	1.78687e-30	2.72244e-29	1.11595	6.68801e-15	6.49308e-14
At5g22840.1	Solyc11g066650.2.1	68.68	0	At5g22840	atSRPK2a	5	2			PKinase, 1; TyrKc, 1; S_Tkc, 1; PKinase-like, 1		SRPK2		2.44629	1.08075	2.83354	1.29189	2.6194	2.64331	2.63136	1.18007	1.52868	1.35438	2.00646	2.25362	2.13004	0.814174	1.08234	SL3.0ch11	52712802	52723721	+	3000	0.948257	Kinase family protein (AHRD V3.3 *** B9MYL8_POPTR);Dbxref=InterPro:IPR000719;Ontology_term=GO:0004672,GO:0005524,GO:0006468	-1.17233	5.5006e-05	0.000137915	-0.955281	6.37922e-05	0.000190985
At5g25060.1	Solyc03g025280.3.1	72.05	0	At5g25060	atSR140-1	5	11			Surp, 1;RRM, 1;, 1;RPR, 1;		SR140		11.466	17.9918	7.14891	20.2377	10.6775	9.54977	10.1136	18.8198	18.4145	18.6172	9.96327	9.74686	9.85506	17.8179	17.2744	SL3.0ch03	2741027	2760354	+	4635	17.5462	RNA recognition motif (RRM)-containing protein (AHRD V3.3 *** AT5G25060.1)	0.826657	2.44086e-16	1.76807e-15	0.88709	6.74756e-16	7.14133e-15
At5g25230.1	Solyc07g007210.3.1	81.11	0	At5g25230	atU5-116-1b	5				EFG_C, 1; GTP_EFTU, 1; GTP_EFTU_D2; 1; EFG_IV, 1;				23.5909	14.655	21.5551	18.526	18.8982	16.6098	17.754	16.8659	17.2835	17.0747	19.5998	19.4827	19.5412	17.2364	16.0893	SL3.0ch07	1950280	1956963	+	3859	16.6628	Elongation factor like protein (AHRD V3.3 *** A0A0K9P374_ZOSMR)	-0.237993	0.0181774	0.0301631	-0.0486229	0.669343	0.745308
At5g27720.1	Solyc01g099740.3.1	96.74	1e-57	At5g27720	atLSM4	5	13			Sm, 1		LSM4	LSm4	95.1174	118.166	98.4241	106.402	108.022	84.2409	96.1315	111.712	102.125	106.918	76.3862	89.7398	83.063	106.833	117.729	SL3.0ch01	89773149	89777378	+	606	112.281	Small nuclear ribonucleoprotein family protein (AHRD V3.3 *** AT5G27720.1);Dbxref=InterPro:IPR027141;Ontology_term=GO:0006396	0.430242	0.000504522	0.00110218	0.161206	0.212626	0.28843
At5g28740.1	Solyc01g086990.3.1	75.84	0	At5g28740	atSyf1	5	7			TPR, 1;HAT, 10;TPRlike, 3;		hSyf1	Syf1p	17.7892	15.4876	14.7368	17.6885	17.5134	17.8847	17.699	19.9321	18.1236	19.0279	16.3143	16.2853	16.2998	19.8186	18.9667	SL3.0ch01	81789955	81798500	+	3275	19.3926	Pre-mRNA-splicing factor SYF1 (AHRD V3.3 *** A0A0B0P9F3_GOSAR)	0.245022	0.0158768	0.0266773	0.111759	0.304779	0.391889
At5g37720.1	Solyc11g011130.2.1	57.4	5e-49	At5g37720	atALY-2a	5	17		>1-5b	RRM, 1;				40.1792	36.1909	27.6943	39.1553	28.112	28.025	28.0685	27.8351	24.2744	26.0547	32.1061	29.5093	30.8077	41.141	42.4267	SL3.0ch11	4209495	4214535	-	1870	41.7839	RNA-binding family protein (AHRD V3.3 *** A0A061ET42_THECC)	0.431451	2.396e-05	6.34228e-05	-0.100316	0.38619	0.478431
At5g40490.1	Solyc02g093340.3.1	66.36	5e-92	At5g40490	AtRNPA/B_8a	5	3			RRM, 2; Eggshell, 4				28.5956	28.0372	21.6689	36.7546	29.2444	24.8605	27.0525	29.3851	27.2989	28.342	25.4912	28.3451	26.9181	29.9111	31.5846	SL3.0ch02	54877929	54881812	+	1877	30.7478	RNA-binding (RRM/RBD/RNP motifs) family protein (AHRD V3.3 *-* AT5G40490.1)	0.185343	0.0920627	0.130712	0.0744272	0.533733	0.621968
At5g41770.1	Solyc12g056080.2.1	81.14	0	At5g41770	atCRN1c	5	13			TPR, 1; HAT, 14; TPR-like, 2				25.3571	27.1304	25.9001	27.8055	24.1157	20.7041	22.4099	32.2851	29.6731	30.9791	25.2267	23.0695	24.1481	34.0153	32.9707	SL3.0ch12	63000317	63009975	+	2720	33.493	Crooked neck protein, putative (AHRD V3.3 *** B9RCP3_RICCO)	0.466789	5.00987e-06	1.4386e-05	0.47425	4.38501e-05	0.000135321
At5g42020.1	Solyc03g082920.3.1	91.84	0	At5g42020	HSP73-2	5	51	IntronR (1);		Hsp70, 1;				38.8055	88.1348	49.533	86.4166	45.3044	46.9242	46.1143	40.826	47.6802	44.2531	57.8579	55.4569	56.6574	75.3786	68.2951	SL3.0ch03	54223228	54226999	-	2166	71.8368	Heat shock protein 70 (AHRD V3.3 *** Q9M4E8_CUCSA);Dbxref=InterPro:IPR013126,Pfam:PF00012	0.335411	0.00143348	0.00291203	-0.0524855	0.684904	0.758724
At5g42820.2	Solyc10g083640.2.1	86.44	4e-113	At5g42820	atU2AF35/AUSb	5	8			RRM, 1; CCCH, 2;	[58]			187.31	78.6972	148.336	88.4962	141.045	129.91	135.477	74.3649	68.2199	71.2924	188.84	167.182	178.011	80.2908	72.5753	SL3.0ch10	63555030	63559939	-	1637	76.4331	Zinc finger transcription factor 64	-1.22615	6.26906e-29	8.81671e-28	-0.919205	3.46916e-13	2.91105e-12
At5g44200.1	Solyc02g062620.3.1	73.08	1e-104	At5g44200	atCBP20	5	8			RRM, 1	[56]	CBP20	Cbc1	104.94	51.2488	105.848	59.6423	93.2885	91.4592	92.3739	94.5981	92.3263	93.4622	95.3515	86.2591	90.8053	80.9185	85.7868	SL3.0ch02	34895133	34912181	-	1209	83.3526	Nuclear cap-binding protein (AHRD V3.3 *** B8YFW4_SOLTU)	-0.13141	0.230103	0.294475	0.0238977	0.847339	0.894797
At5g44500.1	Solyc05g049950.3.1	82.96	1e-40	At5g44500	atSmB-a	5	7		>4-5a	Sm, 1		SmB	SmB1	28.3561	22.8136	32.7902	25.7854	36.9708	38.2529	37.6118	27.085	22.2693	24.6772	38.8327	35.8136	37.3231	31.5602	29.7263	SL3.0ch05	60646626	60649526	+	1385	30.6432	Small nuclear ribonucleoprotein-associated protein (AHRD V3.3 *** K4C128_SOLLC)	-0.289974	0.0113529	0.0195889	-0.600972	7.54275e-07	3.07494e-06
At5g45990.1	Solyc12g056080.2.1	77.6	0	At5g45990	atCRN1a	5				TPR, 1; HAT, 14; TPR-like, 2		hSyf3/CRN	Syf3	25.3571	27.1304	25.9001	27.8055	24.1157	20.7041	22.4099	32.2851	29.6731	30.9791	25.2267	23.0695	24.1481	34.0153	32.9707	SL3.0ch12	63000317	63009975	+	2720	33.493	Crooked neck protein, putative (AHRD V3.3 *** B9RCP3_RICCO)	0.466789	5.00987e-06	1.4386e-05	0.47425	4.38501e-05	0.000135321
At5g46400.1	Solyc02g071240.3.1	45.94	1e-158	At5g46400	atPrp39b	5	1			HAT, 4;				4.38425	1.38119	2.24769	1.82983	3.6655	2.48097	3.07324	2.75883	3.16063	2.95973	3.0812	3.76395	3.42258	2.47634	2.53798	SL3.0ch02	41268086	41289822	+	4373	2.50716	Pre-mRNA-processing factor 39, putative (AHRD V3.3 *-* A0A072TV09_MEDTR)	-0.458339	0.0122946	0.0210865	-0.0410015	0.888443	0.928099
At5g47210.1	Solyc01g090190.3.1	56.25	5e-16	At5g47210	Ath3	5	67	IntronR (1);						160.958	130.731	153.742	140.244	152.421	143.667	148.044	146.367	131.382	138.875	154.484	139.364	146.924	126.351	119.098	SL3.0ch01	83682914	83688834	-	1681	122.725	Nuclear RNA binding protein (AHRD V3.3 *** C7TPG6_SOLTU)	-0.266977	0.0101671	0.0176899	-0.0850418	0.504635	0.595238
At5g47620.4	Solyc07g048030.3.1	60	1e-111	At5g47620	AtRNPA/B_5	5	12	AltD (2);		RRM, 2	[11]			9.39226	8.24165	10.5996	8.97322	12.6472	9.60006	11.1236	9.15956	8.48674	8.82315	10.3974	11.9568	11.1771	11.969	13.2629	SL3.0ch07	59344653	59347021	+	1559	12.6159	RNA-binding protein, putative (AHRD V3.3 *** Q1ENZ5_MUSAC)	0.170382	0.310356	0.382258	-0.327319	0.0687068	0.108157
At5g48870.1	Solyc09g091490.2.1	93.42	3e-42	At5g48870	atLSM5 /SAD1	5	7	AltA (1);		Sm, 1	[47]	LSM5	LSm5	4.4274	9.03026	6.35525	7.9204	4.38601	3.99946	4.19273	8.00477	7.60203	7.8034	4.22299	4.56021	4.3916	7.11536	6.69266	SL3.0ch09	71224006	71243935	-	5646	6.90401	Transcription factor jumonji (JmjC) domain protein (AHRD V3.3 *-* G7IE70_MEDTR)	0.64742	1.45661e-07	5.00021e-07	0.900462	4.82896e-15	4.76298e-14
At5g51300.1	Solyc03g093350.3.1	65.15	0	At5g51300	atSF1/BBP	5	23	IntronR (1);		RRM, 1; CCHC, 2; KH, 1;		SF1/BBP		4.37182	1.76623	2.57687	3.5566	0.454122	0.364254	0.409188	0.321061	0.378608	0.349834	0.490607	0.145476	0.318041	0.411694	0.0745248	SL3.0ch03	56046189	56052102	-	2046	0.243109	splicing factor-like protein (AHRD V3.3 *** AT5G51300.3);Dbxref=InterPro:IPR031150;Ontology_term=GO:0000398,GO:0003723,GO:0045131	NA	NA	NA	NA	NA	NA
At5g51410.1	Solyc03g093160.3.1	81.75	2e-140	At5g51410	atLuc7-rl	5	7	IntronR (1);		DUF259, 1		Related to Luc7-like protein	Luc7	86.9225	37.5864	78.2041	34.4927	61.1776	56.9794	59.0785	34.9136	37.1392	36.0264	62.371	62.3456	62.3583	42.5028	38.6642	SL3.0ch03	55789350	55796229	-	2317	40.5835	Luc7-like protein 3 (AHRD V3.3 *** A0A1D1Z0B4_9ARAE);Dbxref=InterPro:IPR004882,Pfam:PF03194;Ontology_term=GO:0003729,GO:0005685,GO:0006376	-0.627071	2.78356e-09	1.14081e-08	-0.706743	8.9085e-09	4.64399e-08
At5g52040.2	Solyc11g072320.2.1	59.32	2e-82	At5g52040	atRSp41	5	34	AltA (1);	>4-5b	RRM, 2	[59]			46.6334	45.0387	41.9033	48.0969	42.2279	41.1756	41.7018	30.782	28.4709	29.6264	41.6932	38.3769	40.035	30.7925	30.1602	SL3.0ch11	55811699	55847121	+	4765	30.4764	Arginine/serine-rich splicing factor RSP41, putative (AHRD V3.3 *-* Q0KIM7_SOLDE)	-0.400026	7.85105e-05	0.000192853	-0.48606	7.18691e-05	0.000213001
At5g53180.1	Solyc03g007320.3.1	80.45	0	At5g53180	atPTB2b	5	17	ExonS (1);		RRM, 2				21.2728	29.9929	23.1552	27.5755	25.1957	24.4571	24.8264	30.4075	29.3728	29.8901	29.5268	27.7025	28.6147	28.1069	27.9625	SL3.0ch03	1873810	1890358	+	2163	28.0347	Polypyrimidine tract-binding protein (AHRD V3.3 *** A0A0H5DID0_RHOSS)	-0.0365356	0.730072	0.788045	0.274636	0.00802253	0.0158934
At5g54520.1	Solyc04g009360.3.1	62.03	4e-164	At5g54520	atPrp17-2	5	5	AltA (1);		WD-40, 6;				6.41659	1.53392	5.47583	2.68376	6.22425	4.92284	5.57354	3.15783	2.29292	2.72538	5.00414	5.1007	5.05242	3.04445	1.90036	SL3.0ch04	2794146	2799977	-	1648	2.47241	Transducin/WD40 repeat-like superfamily protein (AHRD V3.3 *** AT5G54520.1);Dbxref=InterPro:IPR015943;Ontology_term=GO:0005515	-1.01587	0.000202856	0.000470603	-1.01169	4.88403e-05	0.000149478
At5g54900.1	Solyc02g080420.3.1	67.92	8e-140	At5g54900	atRBP45a	5	42		>4-5c	RRM, 3	[85]			44.0706	78.7832	40.0692	77.4581	48.2001	48.2649	48.2325	50.9173	48.1228	49.52	38.9837	37.5913	38.2875	52.7383	58.5144	SL3.0ch02	45199359	45205579	+	1961	55.6264	RNA-binding family protein (AHRD V3.3 *** A0A061FD24_THECC)	0.532194	1.33264e-06	4.08459e-06	0.0435431	0.723711	0.791687
At5g55550.3	Solyc12g014600.2.1	52.1	2e-135	At5g55550	AtRNPA/B_3	5	13	IntronR (3);	>4-5c	RRM, 2	[11]			8.0634	12.6723	7.73889	8.67358	11.79	13.0064	12.3982	7.76455	6.93452	7.34953	8.09602	7.8642	7.98011	11.0106	10.5488	SL3.0ch12	5599533	5604754	-	2795	10.7797	RNA-binding protein, putative (AHRD V3.3 *** Q1ENZ5_MUSAC)	0.426543	0.0010551	0.00218811	-0.74281	6.00304e-09	3.19307e-08
At5g59950.5	Solyc11g073280.2.1	57.09	9e-71	At5g59950	atALY-1b	5	16	IntronR (1);		RRM, 1;				85.0957	23.0201	88.8038	20.4063	35.8226	39.1465	37.4845	16.2467	12.5729	14.4098	46.5673	42.2752	44.4213	17.9811	18.0687	SL3.0ch11	56582039	56586855	+	2347	18.0249	RNA-binding (RRM/RBD/RNP motifs) family protein;Dbxref=InterPro:IPR000504;Ontology_term=GO:0003676	-1.30902	1.04896e-34	1.90449e-33	-1.37247	1.65312e-27	4.21876e-26
At5g61030.1	Solyc10g081180.2.1	62.81	1e-45	At5g61030	atGRBP1e	5	8			RRM, 1; PfkB_Kinase, 1				88.1903	146.975	97.3965	144.547	68.5857	71.0787	69.8322	106.542	101.331	103.936	72.3912	73.6907	73.041	108.949	105.781	SL3.0ch10	62434763	62438092	+	891	107.365	RNA-binding protein (AHRD V3.3 *-* Q941H9_TOBAC)	0.547178	3.86104e-08	1.40901e-07	0.581225	6.47724e-08	3.03926e-07
At5g61140.2	Solyc06g069480.3.1	77.55	0	At5g61140	atU5-200-1	5	11	IntronR (1);		DEAD, 2; Helicase_C, 2; Sec63, 2; ARM, 1		200 kD Subunit/Helicase	Brr2p	12.2832	6.19974	9.49706	7.45119	9.96652	8.6452	9.30586	7.44955	8.71521	8.08238	9.23108	9.83817	9.53463	7.25183	6.18004	SL3.0ch06	43344314	43373728	+	6654	6.71593	U5 small nuclear ribonucleoprotein helicase (AHRD V3.3 *** AT5G61140.2)	-0.51157	6.71493e-06	1.90045e-05	-0.195607	0.101195	0.15212
At5g64200.1	Solyc04g074040.3.1	87.85	2e-59	At5g64200	atSC35	5	32	AltD (1);		RRM, 1;	[61]	SC35		631.163	156.531	694.131	130.724	285.1	262.278	273.689	107.746	113.244	110.495	369.339	326.114	347.726	121.754	124.72	SL3.0ch04	60147911	60152706	+	1214	123.237	Serine/arginine rich splicing factor, putative (AHRD V3.3 *** B9SZR9_RICCO)	-1.50309	8.03142e-45	2.04796e-43	-1.30124	6.34634e-25	1.36594e-23
At5g64270.1	Solyc10g081100.2.1	75.36	0	At5g64270	atSAP155	5	11			HEAT, 1; ARM, 2; SAP_155, 1		SF3b160/SAP155 Subunit	Hsh155	15.6931	11.7725	13.9797	23.5176	17.5749	14.5559	16.0654	20.64	25.0028	22.8214	11.2155	16.6937	13.9546	20.231	16.1647	SL3.0ch10	62370843	62373253	+	2251	18.1979	Splicing factor 3B subunit 1 (AHRD V3.3 *** A0A1D1YF64_9ARAE)	0.376191	0.0339317	0.0531643	0.512509	0.000109199	0.000313617
At5g66010.1	Solyc00g007070.3.1	58.66	1e-89	At5g66010	at-hnRNP-F/ AtRNPH/F_1	5	9	AltA (1);		RRM, 2	[11]	hnRNP F/ hnRNP H		89.8998	41.3881	78.7343	39.5899	57.9524	55.4032	56.6778	38.1494	37.4631	37.8062	72.5877	68.0395	70.3136	50.1378	46.7314	SL3.0ch02	32699142	32701914	+	1625	48.4346	Heterogeneous nuclear ribonucleoprotein, putative (AHRD V3.3 *** B9S6U9_RICCO)	-0.545303	4.56697e-07	1.47679e-06	-0.575456	6.39625e-08	3.00658e-07
At5g67320.1	Solyc04g078320.3.1	63.04	1e-147	At5g67320	atTBL1-rp1	5	14			WD-40, 5;Peptidase_S9A_N, 1;LisH, 1;WD40like, 1;		TBL1-rp 1		33.8185	35.8663	29.078	37.8889	24.7302	25.3046	25.0174	40.5035	40.1212	40.3124	27.1503	28.4057	27.778	36.6793	36.1234	SL3.0ch04	63157507	63165347	-	1141	36.4013	WD40 repeat-like protein (AHRD V3.3 *** I0YVP9_COCSC);Dbxref=InterPro:IPR015943;Ontology_term=GO:0005515	0.383583	0.00160885	0.00323771	0.697338	1.07803e-09	6.3233e-09

## Sheet: DEG
		Gene name	HH_RT	HH_4	EE_RT	EE_4	Annot	log2FC(634_EE_4/634_EE_RT)	padj	log2FC(634_HH_4/634_HH_RT)	padj
At1g03140.1	Solyc09g065280.3.1	atPrp18-1	55.2189	25.8909	55.7422	25.7199	Transducin/WD40 repeat-like superfamily protein (AHRD V3.3 *-* AT4G02730.1)	-1.12253	1.11e-24	-1.08492	5.37e-18
At1g07350.1	Solyc06g076670.3.1	atTra/SFRS1	17.8002	10.8806	37.42	14.4518	RNA-binding (RRM/RBD/RNP motifs) family protein (AHRD V3.3 *** AT1G07350.1)	-1.37905	1.18e-34	-0.701655	3.57e-08
At1g09760.1	Solyc03g117940.3.1	atU2A	32.2813	52.9162	30.2428	64.0222	U2 small nuclear ribonucleoprotein A (AHRD V3.3 *** AT1G09760.1),Pfam:PF14580	1.07419	8.3e-22	0.720941	2.21e-10
At1g14640.1	Solyc04g005690.3.1	atSAP114-1b	4.54068	2.1896	5.27644	2.23964	SWAP (Suppressor-of-White-APricot)/surp domain-containing protein / ubiquitin family protein (AHRD V3.3 *** AT1G14650.3)	-1.24507	6.18e-12	-1.04285	7.06e-11
At1g27650.1	Solyc11g066830.2.1	atU2AF35a/AUSa	53.9256	22.0188	80.6222	16.4445	Zinc finger transcription factor 68;Dbxref=InterPro:IPR009145;Ontology_term=GO:0000398,GO:0003723,GO:0089701	-2.29834	3.8e-72	-1.28452	1.82e-27
At1g47490.1	Solyc10g050860.2.1	AtRBP47c	128.564	53.7477	98.1079	45.4141	DNA-binding protein AY506544	-1.11928	1.55e-24	-1.25076	1.61e-23
At1g65660.1	Solyc09g072570.3.1	atSLU7-1a	28.8744	14.642	28.7279	13.6018	Pre-mRNA-splicing factor SLU7 (AHRD V3.3 *** SLU7_ORYSI);Dbxref=InterPro:IPR021715,Pfam:PF11708	-1.08318	2.59e-19	-0.972651	1.54e-17
At1g74230.1	Solyc02g088790.3.1	atGRBP1b	6.4803	9.50427	6.4932	13.1675	RNA-binding protein (AHRD V3.3 *** Q941H9_TOBAC)	1.01428	8.17e-08	0.558251	0.00455551
At1g77180.1	Solyc12g008370.2.1	atSKIP	114.42	36.3254	140.785	46.2394	SNW domain-containing 1 (AHRD V3.3 *** A0A0B0PGB0_GOSAR);Dbxref=InterPro:IPR017862;Ontology_term=GO:0000398,GO:0005681	-1.61357	3.53e-52	-1.64714	3.88e-39
At2g17530.1	Solyc02g082550.3.1	atSRPK1a	6.04031	3.64098	4.79235	1.91675	Kinase family protein (AHRD V3.3 *** B9H679_POPTR);Dbxref=InterPro:IPR000719;Ontology_term=GO:0004672,GO:0005524,GO:0006468	-1.32411	9.46e-17	-0.723801	5.77e-07
At2g22090.2	Solyc04g011560.3.1	UBA1a	34.1562	14.558	42.9818	12.3109	RNA-binding (RRM/RBD/RNP motifs) family protein (AHRD V3.3 *** AT2G41060.3)	-1.81	3.17e-56	-1.22119	1.86e-22
At2g43370.1	Solyc09g098390.3.1	atU11/U12-35kD	4.38104	2.15751	4.43978	2.12872	RNA-binding (RRM/RBD/RNP motifs) family protein (AHRD V3.3 *** AT2G43370.1)	-1.05658	2.21e-06	-1.00571	6.45e-07
At2g47310.1	Solyc08g007370.3.1	atFCA2	8.96301	2.23202	8.19916	1.95799	RNA binding protein, putative (AHRD V3.3 *-* B9RNB1_RICCO)	-2.07339	2.49e-17	-1.98266	1.37e-20
At3g03340.1	Solyc05g056290.3.1	atLuc7a	27.6904	52.7231	25.0011	63.335	biotin carboxylase carrier;Dbxref=InterPro:IPR004882;Ontology_term=GO:0003729,GO:0005685,GO:0006376	1.33547	1.16e-35	0.937263	2.32e-16
At3g11500.1	Solyc05g055260.3.1	atSmG-b	40.2135	110.976	28.731	130.808	Small nuclear ribonucleoprotein family protein (AHRD V3.3 *** AT3G11500.2);Dbxref=InterPro:IPR034098,Pfam:PF01423;Ontology_term=GO:0000387,GO:0005681	2.18531	5.06e-56	1.47206	7.41e-32
At3g26420.1	Solyc05g013680.3.1	at-hnRNP-G2	0.692607	1.44813	0.416384	0.985584	GDSL esterase/lipase (AHRD V3.3 *** W9S1G0_9ROSA)	1.22808	0.0181479	1.05272	0.00843292
At3g27730.1	Solyc02g086585.1.1	atU5-200-3	0.420372	0.609603	0.313103	0.685596	DNA helicase ROCK-N-ROLLERS (AHRD V3.3 *** AT3G27730.7)	1.1038	0.0301899	0.523338	0.370462
At3g44850.1	Solyc11g066650.2.1	atSRPK2c	2.63136	1.35438	2.13004	0.948257	Kinase family protein (AHRD V3.3 *** B9MYL8_POPTR);Dbxref=InterPro:IPR000719;Ontology_term=GO:0004672,GO:0005524,GO:0006468	-1.17233	0.000137915	-0.955281	0.000190985
At3g50670.1	Solyc02g085420.3.1	atU1-70K	115.815	50.4733	127.418	58.7249	RNA-binding (RRM/RBD/RNP motifs) family protein (AHRD V3.3 *** AT2G43370.1)	-1.12384	2.08e-22	-1.19088	7.57e-19
At3g52660.1	Solyc09g009890.3.1	hnRNP-R2	39.8117	106.953	31.0567	125.523	RNA-binding (RRM/RBD/RNP motifs) family protein (AHRD V3.3 *** AT3G52660.3)	2.00798	1.93e-73	1.43355	1.02e-29
At4g03120.1	Solyc01g067830.3.1	atU1C	13.8344	6.04579	17.2904	5.0045	U1 small nuclear ribonucleoprotein C (AHRD V3.3 *** K4AX31_SOLLC);Dbxref=InterPro:IPR017340;Ontology_term=GO:0000387,GO:0000398,GO:0005685	-1.7913	7.64e-16	-1.19055	4.04e-10
At4g12600.2	Solyc09g092080.3.1	atU4/U6-15.5b	16.0955	34.76	13.6793	46.0025	Ribosomal protein l7ae (AHRD V3.3 *** A0A0A0LF58_CUCSA);Dbxref=InterPro:IPR004038,Pfam:PF01248	1.736	2.72e-29	1.11595	6.49e-14
At4g30330.1	Solyc03g098470.3.1	atSmE-a	32.208	62.4584	25.2737	54.9263	Small nuclear ribonucleoprotein family protein (AHRD V3.3 *** AT4G30330.1);Dbxref=InterPro:IPR027078,Pfam:PF01423;Ontology_term=GO:0000398,GO:0005681	1.11175	2.36e-15	0.963045	1.21e-15
At4g38740.1	Solyc10g054910.1.1	atCypE1b	33.6681	78.4545	31.9044	89.4419	Peptidyl-prolyl cis-trans isomerase (AHRD V3.3 *** K4D184_SOLLC);Dbxref=InterPro:IPR002130,Pfam:PF00160;Ontology_term=GO:0000413,GO:0003755,GO:0006457	1.47965	1.14e-19	1.22729	2.05e-13
At5g02530.1	Solyc11g073280.2.1	atALY-1a	37.4845	14.4098	44.4213	18.0249	RNA-binding (RRM/RBD/RNP motifs) family protein;Dbxref=InterPro:IPR000504;Ontology_term=GO:0003676	-1.30902	1.9e-33	-1.37247	4.22e-26
At5g42820.2	Solyc10g083640.2.1	atU2AF35/AUSb	135.477	71.2924	178.011	76.433	Zinc finger transcription factor 64	-1.22615	8.82e-28	-0.919205	2.91e-12
At5g54520.1	Solyc04g009360.3.1	atPrp17-2	5.57355	2.72538	5.05242	2.47241	Transducin/WD40 repeat-like superfamily protein (AHRD V3.3 *** AT5G54520.1);Dbxref=InterPro:IPR015943;Ontology_term=GO:0005515	-1.01587	0.000470603	-1.01169	0.000149478
At5g64200.1	Solyc04g074040.3.1	atSC35	273.689	110.495	347.726	123.237	Serine/arginine rich splicing factor, putative (AHRD V3.3 *** B9SZR9_RICCO)	-1.50309	2.05e-43	-1.30124	1.37e-23
At2g16260.1	Solyc10g051390.2.1	atGRBP2	1499.48	658.199	848.521	638.607	RNA-binding glycine-rich protein (AHRD V3.3 *** D6PZY6_TOBAC);Dbxref=InterPro:IPR000504,Pfam:PF00076;Ontology_term=GO:0003676	-0.416448	0.00103625	-1.18072	2.42e-19
