# Supplementary material for: Low temperature upregulates cwp expression and modifies alternative splicing patterns, increasing the severity of cwp-induced tomato fruit cuticular microfissures
Source: Hortic Res. 2019 Nov 8;6:122. doi: 10.1038/s41438-019-0204-9 (PMC6838111; doi:10.1038/s41438-019-0204-9)
Supplement: Supplementary file 5 — Supplemental Excel File 3 [file 41438_2019_204_MOESM5_ESM.xlsx]

## Sheet: 4>RT UP CDS
1151 elements included exclusively in "4>RT UP CDS":
Solyc10g008910.1
Solyc11g066430.1
Solyc01g111075.1
Solyc02g077480.1
Solyc01g099410.3
Solyc04g011390.1
Solyc07g062490.1
Solyc09g074300.1
Solyc04g081290.3
Solyc02g086463.1
Solyc01g086820.3
Solyc07g054860.1
Solyc01g086660.2
Solyc01g109390.3
Solyc01g066910.3
Solyc07g043400.1
Solyc04g082220.2
Solyc03g079930.3
Solyc06g074710.1
Solyc08g081890.3
Solyc01g073640.3
Solyc08g061270.1
Solyc01g079110.3
Solyc01g079470.3
Solyc10g007280.3
Solyc06g005420.1
Solyc02g086467.1
Solyc09g059170.2
Solyc08g077140.2
Solyc01g111070.3
Solyc11g072840.1
Solyc08g074630.2
Solyc03g114100.1
Solyc04g076190.1
Solyc08g077540.2
Solyc01g010190.2
Solyc01g010230.2
Solyc10g052470.1
Solyc01g088590.3
Solyc06g075800.1
Solyc03g111725.1
Solyc11g072480.2
Solyc01g066730.3
Solyc11g073250.2
Solyc03g098710.1
Solyc07g005440.1
Solyc12g042600.2
Solyc02g087980.3
Solyc04g011650.3
Solyc05g053620.3
Solyc01g066760.2
Solyc01g110110.3
Solyc07g061920.3
Solyc12g056540.1
Solyc07g043480.1
Solyc06g075930.1
Solyc04g009910.3
Solyc01g086670.3
Solyc08g068230.3
Solyc09g090290.3
Solyc11g006420.2
Solyc08g074683.1
Solyc05g054610.1
Solyc06g073730.2
Solyc04g071085.1
Solyc07g045425.1
Solyc01g109500.3
Solyc12g099090.2
Solyc09g011360.3
Solyc09g075110.1
Solyc04g054500.3
Solyc11g006070.2
Solyc11g010170.2
Solyc04g081590.3
Solyc12g006260.1
Solyc06g005755.1
Solyc05g024010.3
Solyc01g109795.1
Solyc09g075820.3
Solyc03g111720.3
Solyc07g055690.2
Solyc03g031420.1
Solyc11g066370.2
Solyc04g081235.1
Solyc05g009420.1
Solyc02g070780.3
Solyc03g098790.3
Solyc08g078500.3
Solyc10g086420.1
Solyc01g080600.3
Solyc11g072500.2
Solyc09g007520.3
Solyc06g053950.2
Solyc09g007550.3
Solyc01g098010.3
Solyc03g071620.1
Solyc02g071530.2
Solyc10g080045.1
Solyc06g083130.3
Solyc05g054860.1
Solyc06g075960.1
Solyc08g075210.2
Solyc08g078560.3
Solyc04g071660.3
Solyc03g083030.3
Solyc08g068120.2
Solyc09g082320.3
Solyc02g068680.1
Solyc08g074620.3
Solyc01g104490.3
Solyc03g097820.2
Solyc01g005305.1
Solyc10g085570.3
Solyc12g098500.2
Solyc03g116700.3
Solyc07g043500.1
Solyc04g054990.3
Solyc02g081360.3
Solyc02g065000.1
Solyc11g072910.1
Solyc12g097010.2
Solyc09g082230.1
Solyc10g074570.2
Solyc08g008280.3
Solyc10g080100.2
Solyc11g066160.1
Solyc07g054460.3
Solyc02g065070.3
Solyc07g065600.3
Solyc02g093050.3
Solyc04g080380.3
Solyc12g099290.2
Solyc02g079415.1
Solyc04g015620.3
Solyc01g079260.3
Solyc09g083280.3
Solyc05g008060.3
Solyc01g099200.3
Solyc04g016370.3
Solyc03g095610.3
Solyc01g109860.3
Solyc05g005320.1
Solyc07g006760.3
Solyc03g117120.3
Solyc02g070890.3
Solyc06g005430.1
Solyc03g116630.3
Solyc02g076680.3
Solyc04g078840.3
Solyc05g012100.3
Solyc09g092240.3
Solyc11g066130.1
Solyc11g020870.2
Solyc05g055440.1
Solyc06g083030.3
Solyc08g066020.2
Solyc01g095700.3
Solyc12g014395.1
Solyc01g109920.2
Solyc05g012040.3
Solyc10g008540.3
Solyc02g076640.1
Solyc09g083350.3
Solyc01g073970.3
Solyc09g091260.3
Solyc06g048920.3
Solyc05g056470.1
Solyc07g056670.3
Solyc02g093180.3
Solyc07g065460.1
Solyc07g045145.1
Solyc09g066100.3
Solyc08g067970.3
Solyc03g115050.3
Solyc12g010110.2
Solyc08g082930.2
Solyc07g065210.3
Solyc01g106880.3
Solyc09g014170.3
Solyc03g098730.1
Solyc04g079300.3
Solyc03g119610.1
Solyc06g053710.3
Solyc02g077090.3
Solyc12g010120.2
Solyc01g104740.3
Solyc12g015780.2
Solyc09g042260.3
Solyc11g010280.1
Solyc10g055630.2
Solyc09g062970.1
Solyc03g093260.3
Solyc09g075480.3
Solyc03g117660.3
Solyc06g060970.2
Solyc07g049230.1
Solyc08g076110.2
Solyc07g042580.3
Solyc01g109220.3
Solyc08g082040.3
Solyc07g055710.3
Solyc03g033840.3
Solyc06g007130.4
Solyc06g074110.3
Solyc01g102500.3
Solyc02g070210.3
Solyc01g087970.3
Solyc12g032950.2
Solyc11g069330.1
Solyc01g006100.3
Solyc12g006480.2
Solyc04g058000.2
Solyc12g055970.2
Solyc12g044920.2
Solyc08g081690.3
Solyc12g010140.2
Solyc06g074420.1
Solyc05g052710.3
Solyc01g109720.3
Solyc03g116920.2
Solyc04g076860.3
Solyc10g076660.2
Solyc12g005140.2
Solyc03g032090.1
Solyc08g079600.3
Solyc10g076180.1
Solyc03g007550.3
Solyc04g078290.3
Solyc05g006530.3
Solyc11g065830.2
Solyc12g036390.2
Solyc02g085740.3
Solyc01g057520.3
Solyc10g055200.1
Solyc03g111730.3
Solyc03g117330.3
Solyc04g077860.3
Solyc03g025810.3
Solyc10g084080.2
Solyc08g081830.3
Solyc10g085950.2
Solyc01g073890.3
Solyc05g053900.3
Solyc12g007030.2
Solyc07g054300.3
Solyc09g066150.1
Solyc08g082480.3
Solyc02g085230.3
Solyc06g050790.3
Solyc04g055200.3
Solyc06g009680.3
Solyc10g006150.3
Solyc03g096390.3
Solyc03g095490.3
Solyc12g099800.2
Solyc06g072830.3
Solyc08g061630.3
Solyc02g091640.3
Solyc03g026370.1
Solyc09g072800.3
Solyc10g074720.2
Solyc04g072265.1
Solyc02g079025.1
Solyc10g054010.1
Solyc02g081680.3
Solyc02g024050.3
Solyc02g069925.1
Solyc04g009570.3
Solyc03g113370.3
Solyc10g054910.1
Solyc10g083690.3
Solyc06g060770.3
Solyc10g084670.2
Solyc02g062610.3
Solyc02g021063.1
Solyc03g111170.3
Solyc08g043140.3
Solyc02g085580.3
Solyc12g010750.2
Solyc03g007130.3
Solyc08g067270.3
Solyc04g078900.3
Solyc03g113090.3
Solyc05g007780.3
Solyc11g067140.2
Solyc11g045610.2
Solyc01g007110.3
Solyc08g008410.3
Solyc08g013940.3
Solyc02g071740.3
Solyc10g007880.3
Solyc10g083310.2
Solyc02g094160.1
Solyc10g086640.2
Solyc01g108670.3
Solyc01g102940.3
Solyc09g009900.3
Solyc07g008280.3
Solyc02g038690.1
Solyc11g005560.2
Solyc06g053625.1
Solyc04g071860.3
Solyc06g069740.1
Solyc11g011340.2
Solyc09g091600.3
Solyc02g068150.3
Solyc04g079700.3
Solyc06g073055.1
Solyc04g081890.1
Solyc11g067270.1
Solyc10g083795.1
Solyc11g008820.2
Solyc11g066270.2
Solyc03g115610.3
Solyc01g103960.3
Solyc01g028800.2
Solyc11g061700.2
Solyc05g013750.3
Solyc03g007380.2
Solyc01g006890.3
Solyc11g005800.2
Solyc11g071570.2
Solyc09g090400.3
Solyc05g012060.3
Solyc02g079220.3
Solyc08g015620.3
Solyc01g110960.3
Solyc09g015170.3
Solyc07g008380.2
Solyc01g009040.3
Solyc04g072000.3
Solyc02g085340.1
Solyc09g075020.3
Solyc03g082480.3
Solyc06g084280.1
Solyc07g005540.1
Solyc09g010060.3
Solyc09g074090.3
Solyc05g055550.3
Solyc01g110440.4
Solyc06g043036.1
Solyc03g119940.3
Solyc02g068610.2
Solyc07g063110.3
Solyc02g063430.3
Solyc02g022850.1
Solyc06g083140.3
Solyc07g052610.3
Solyc02g076650.1
Solyc01g106910.3
Solyc02g031990.1
Solyc07g049320.3
Solyc07g007190.3
Solyc02g068750.1
Solyc03g096890.2
Solyc03g097420.3
Solyc03g098720.3
Solyc02g092820.3
Solyc01g107580.3
Solyc01g111610.3
Solyc08g023280.3
Solyc03g114940.3
Solyc10g050220.2
Solyc08g080510.3
Solyc08g021820.3
Solyc01g100080.3
Solyc09g060110.3
Solyc01g107780.3
Solyc09g075550.3
Solyc02g081970.3
Solyc08g082670.3
Solyc08g082070.3
Solyc05g009520.1
Solyc08g008305.1
Solyc03g032190.3
Solyc07g006360.1
Solyc02g079760.3
Solyc10g080950.2
Solyc09g007130.3
Solyc09g009420.1
Solyc09g010650.1
Solyc02g087200.1
Solyc07g043170.3
Solyc10g083530.2
Solyc01g100830.2
Solyc12g013960.2
Solyc05g007800.3
Solyc02g069920.3
Solyc10g011815.1
Solyc01g017500.2
Solyc05g023680.3
Solyc01g097650.3
Solyc11g045520.2
Solyc02g063320.3
Solyc08g065193.1
Solyc03g044020.3
Solyc11g018610.2
Solyc04g082840.3
Solyc05g014710.3
Solyc02g089260.3
Solyc02g087890.3
Solyc07g041770.1
Solyc01g006690.3
Solyc11g072830.1
Solyc11g066730.2
Solyc07g049660.3
Solyc07g053980.3
Solyc08g081155.1
Solyc02g080620.3
Solyc02g032100.3
Solyc01g109650.3
Solyc10g078370.2
Solyc07g025380.3
Solyc04g077510.3
Solyc08g062330.3
Solyc02g071130.3
Solyc06g008180.2
Solyc10g007800.3
Solyc02g084980.3
Solyc03g006980.3
Solyc02g093870.3
Solyc11g073130.2
Solyc03g083720.1
Solyc10g078890.2
Solyc03g120870.3
Solyc05g014720.3
Solyc03g114690.3
Solyc12g014270.2
Solyc06g072740.1
Solyc01g110560.3
Solyc03g119300.3
Solyc09g089610.3
Solyc11g007530.2
Solyc11g071423.1
Solyc07g061750.3
Solyc07g045010.3
Solyc12g096680.1
Solyc02g085600.1
Solyc10g076700.2
Solyc02g087310.3
Solyc03g006220.3
Solyc03g044097.1
Solyc08g005090.1
Solyc02g077260.3
Solyc02g086650.3
Solyc01g079140.2
Solyc02g068060.3
Solyc05g056430.2
Solyc01g103770.3
Solyc06g084095.1
Solyc06g043038.1
Solyc01g005070.3
Solyc01g104750.3
Solyc05g009170.2
Solyc01g105870.3
Solyc05g045650.3
Solyc06g071620.3
Solyc02g070280.3
Solyc01g068420.3
Solyc01g098985.1
Solyc04g009640.3
Solyc02g083890.3
Solyc10g078265.1
Solyc11g071470.1
Solyc01g079507.1
Solyc10g009150.3
Solyc02g072540.3
Solyc03g062720.3
Solyc08g066050.3
Solyc01g108390.3
Solyc02g086915.1
Solyc01g095450.3
Solyc11g005440.2
Solyc03g098640.3
Solyc08g076370.3
Solyc08g082630.3
Solyc07g049680.3
Solyc11g012670.1
Solyc02g063160.3
Solyc06g082150.3
Solyc12g010980.2
Solyc04g006960.3
Solyc04g008650.3
Solyc07g053290.3
Solyc10g054100.2
Solyc10g080200.2
Solyc02g091390.3
Solyc08g075550.3
Solyc06g008210.3
Solyc10g047110.2
Solyc09g019980.3
Solyc01g106540.3
Solyc06g053760.3
Solyc04g082430.3
Solyc10g076865.1
Solyc08g063130.3
Solyc02g089730.1
Solyc03g123390.3
Solyc06g008980.3
Solyc01g087800.2
Solyc05g009700.3
Solyc07g008495.1
Solyc12g005200.2
Solyc08g078640.2
Solyc11g011160.1
Solyc04g077490.3
Solyc11g065190.2
Solyc10g080400.2
Solyc08g075230.1
Solyc06g065190.1
Solyc05g053960.3
Solyc08g067370.1
Solyc08g081150.3
Solyc03g116500.3
Solyc01g094760.3
Solyc10g085550.2
Solyc01g010055.1
Solyc02g092510.3
Solyc01g104860.3
Solyc12g094585.1
Solyc10g017960.2
Solyc10g086290.2
Solyc11g071730.2
Solyc12g099515.1
Solyc07g053360.3
Solyc04g007250.1
Solyc07g043250.1
Solyc10g085220.2
Solyc10g038080.2
Solyc08g077990.3
Solyc10g079510.2
Solyc09g075750.1
Solyc02g092145.1
Solyc04g072620.1
Solyc01g091230.3
Solyc06g064610.1
Solyc08g013850.1
Solyc01g087070.3
Solyc11g071390.1
Solyc04g081460.2
Solyc05g014370.3
Solyc06g083470.3
Solyc04g076965.1
Solyc07g006045.1
Solyc07g048010.3
Solyc08g080580.3
Solyc06g061010.3
Solyc11g006030.1
Solyc02g086480.1
Solyc01g010220.3
Solyc09g089540.3
Solyc12g088220.2
Solyc06g072340.3
Solyc07g008590.1
Solyc02g091470.3
Solyc04g056410.3
Solyc11g067300.2
Solyc04g077230.1
Solyc10g078270.2
Solyc10g079750.2
Solyc03g121060.3
Solyc04g077740.1
Solyc03g083770.1
Solyc07g017540.3
Solyc03g025470.3
Solyc02g069630.3
Solyc08g063040.3
Solyc02g093890.1
Solyc04g012050.3
Solyc03g096870.3
Solyc03g121900.1
Solyc08g005725.1
Solyc04g078450.3
Solyc12g008520.2
Solyc08g005460.3
Solyc02g080110.3
Solyc07g053530.1
Solyc12g007300.1
Solyc07g054170.3
Solyc06g005390.1
Solyc01g104230.3
Solyc10g081560.2
Solyc11g065250.1
Solyc06g060820.2
Solyc05g008620.3
Solyc01g105650.3
Solyc02g080400.2
Solyc09g010810.3
Solyc10g005040.3
Solyc11g071865.1
Solyc03g119580.1
Solyc05g005580.3
Solyc10g045290.2
Solyc07g008470.3
Solyc02g079360.2
Solyc05g055510.3
Solyc07g053950.1
Solyc04g076310.3
Solyc09g091650.3
Solyc12g044250.2
Solyc10g061970.2
Solyc07g006600.1
Solyc01g108210.3
Solyc09g031790.3
Solyc12g087940.2
Solyc02g068760.3
Solyc01g087060.3
Solyc01g058200.3
Solyc09g074340.3
Solyc06g018110.3
Solyc02g090920.2
Solyc06g062880.2
Solyc01g058170.3
Solyc01g111550.3
Solyc10g051140.2
Solyc08g081650.2
Solyc09g008770.3
Solyc01g106460.3
Solyc02g014360.3
Solyc09g082250.2
Solyc05g013860.3
Solyc02g078330.3
Solyc04g079420.3
Solyc04g016230.3
Solyc01g090180.3
Solyc11g061980.1
Solyc03g118780.3
Solyc06g053550.3
Solyc06g063210.3
Solyc08g066320.3
Solyc12g014260.1
Solyc10g018120.2
Solyc11g067030.2
Solyc02g094100.3
Solyc02g078170.2
Solyc02g063380.1
Solyc08g059710.3
Solyc05g007085.1
Solyc03g116620.3
Solyc04g079845.1
Solyc10g085800.2
Solyc04g008430.1
Solyc01g097950.3
Solyc07g005895.1
Solyc06g008300.3
Solyc03g111793.1
Solyc02g083640.3
Solyc03g112280.3
Solyc10g079480.1
Solyc06g005850.3
Solyc01g080750.3
Solyc12g056960.2
Solyc01g058720.3
Solyc06g071540.3
Solyc03g119970.3
Solyc02g062550.3
Solyc03g031980.3
Solyc07g018300.3
Solyc02g088850.3
Solyc04g077190.3
Solyc06g054150.1
Solyc06g074800.1
Solyc09g092510.3
Solyc07g053700.3
Solyc06g043010.1
Solyc01g005140.3
Solyc04g045530.3
Solyc05g053430.3
Solyc04g080640.1
Solyc07g062810.3
Solyc05g009100.3
Solyc11g011310.2
Solyc09g082500.3
Solyc09g005560.3
Solyc04g064880.3
Solyc03g119160.3
Solyc10g011660.3
Solyc03g053023.1
Solyc11g021060.2
Solyc01g100030.4
Solyc11g010710.2
Solyc07g063000.3
Solyc02g071080.2
Solyc07g042230.1
Solyc01g097570.2
Solyc01g091700.3
Solyc01g099270.2
Solyc11g013240.2
Solyc09g010980.1
Solyc02g081900.3
Solyc08g061635.1
Solyc08g082200.3
Solyc09g091420.3
Solyc10g009420.3
Solyc02g086470.3
Solyc05g006110.3
Solyc02g078080.1
Solyc09g097960.3
Solyc12g006790.2
Solyc01g091380.3
Solyc08g005680.3
Solyc08g076580.2
Solyc01g096370.3
Solyc10g055680.1
Solyc04g078940.3
Solyc01g102520.3
Solyc02g071790.2
Solyc09g074470.3
Solyc04g078360.2
Solyc01g106750.2
Solyc11g072380.2
Solyc04g078470.3
Solyc02g071050.3
Solyc03g033390.3
Solyc10g076480.2
Solyc02g071875.1
Solyc01g014560.3
Solyc12g010800.2
Solyc09g011870.2
Solyc03g080075.1
Solyc02g024010.1
Solyc01g110050.2
Solyc08g082370.1
Solyc05g010640.3
Solyc04g054260.3
Solyc11g044660.1
Solyc09g061410.1
Solyc11g062400.2
Solyc04g077690.2
Solyc07g008520.3
Solyc03g112330.3
Solyc03g005330.1
Solyc07g008920.3
Solyc10g055390.2
Solyc00g272810.1
Solyc10g078680.2
Solyc12g038800.1
Solyc08g066310.2
Solyc11g008940.1
Solyc05g006120.3
Solyc09g074570.1
Solyc02g072500.3
Solyc10g077080.2
Solyc01g111250.3
Solyc02g077970.3
Solyc04g076640.2
Solyc06g043150.3
Solyc01g105920.3
Solyc06g052050.3
Solyc09g091370.3
Solyc04g078800.3
Solyc01g088390.3
Solyc04g054745.1
Solyc02g086840.3
Solyc06g073080.3
Solyc04g025610.2
Solyc03g123590.3
Solyc01g009670.3
Solyc07g024070.2
Solyc02g063170.3
Solyc02g082050.3
Solyc01g066610.3
Solyc10g081940.2
Solyc11g007803.1
Solyc05g014540.3
Solyc01g087780.2
Solyc07g062100.3
Solyc08g008120.3
Solyc03g005020.3
Solyc10g055740.2
Solyc04g008090.3
Solyc05g056330.3
Solyc06g084370.1
Solyc01g079940.3
Solyc01g111050.3
Solyc12g007320.1
Solyc02g069045.1
Solyc02g014470.3
Solyc02g092110.3
Solyc09g011150.1
Solyc09g075270.1
Solyc08g022240.1
Solyc12g005940.2
Solyc03g080020.3
Solyc02g072240.3
Solyc04g007330.2
Solyc06g083700.3
Solyc01g089890.3
Solyc09g082505.1
Solyc09g090320.2
Solyc11g006650.2
Solyc04g079570.1
Solyc06g008840.3
Solyc05g012250.2
Solyc08g062490.3
Solyc09g009790.3
Solyc05g009560.3
Solyc09g074040.1
Solyc04g014510.3
Solyc06g010033.1
Solyc01g103785.1
Solyc01g006320.3
Solyc05g014250.3
Solyc07g053030.3
Solyc05g056420.3
Solyc12g049250.2
Solyc06g066820.3
Solyc01g081620.3
Solyc07g065530.1
Solyc09g082220.1
Solyc07g056600.1
Solyc05g014230.3
Solyc03g083170.3
Solyc07g065250.3
Solyc06g083490.3
Solyc04g078060.1
Solyc02g091650.3
Solyc01g086690.2
Solyc07g032510.3
Solyc02g085930.3
Solyc04g014220.1
Solyc03g005620.3
Solyc04g008600.3
Solyc02g079570.3
Solyc09g007347.1
Solyc12g099810.2
Solyc10g078720.2
Solyc01g097110.2
Solyc05g041360.2
Solyc05g009480.1
Solyc02g077940.1
Solyc01g105320.3
Solyc04g078730.2
Solyc11g013235.1
Solyc12g013510.1
Solyc07g014703.1
Solyc08g062220.3
Solyc03g033790.3
Solyc06g060360.3
Solyc03g082860.3
Solyc01g087050.3
Solyc08g061063.1
Solyc01g096260.3
Solyc06g005770.1
Solyc04g080090.3
Solyc10g080870.3
Solyc10g008320.1
Solyc08g006917.1
Solyc01g098980.3
Solyc01g106650.3
Solyc08g079250.3
Solyc01g068490.3
Solyc09g061250.3
Solyc03g044090.3
Solyc07g005520.1
Solyc01g006090.3
Solyc02g084970.3
Solyc03g119220.3
Solyc09g082400.2
Solyc12g006770.1
Solyc01g073820.3
Solyc08g006630.3
Solyc02g079280.3
Solyc01g079930.2
Solyc09g011270.3
Solyc09g082790.3
Solyc09g061390.1
Solyc09g089860.3
Solyc02g064960.3
Solyc08g074960.3
Solyc08g067360.3
Solyc09g008630.3
Solyc04g051490.3
Solyc09g007330.3
Solyc01g005470.3
Solyc12g014160.2
Solyc01g079080.3
Solyc07g041230.3
Solyc03g082730.1
Solyc10g084940.2
Solyc01g112230.3
Solyc12g009260.2
Solyc09g011550.3
Solyc05g007065.1
Solyc07g044960.1
Solyc11g012580.2
Solyc10g080920.2
Solyc03g007800.3
Solyc01g105310.3
Solyc11g068940.1
Solyc03g116815.1
Solyc03g120360.1
Solyc08g062360.3
Solyc06g051740.1
Solyc08g065210.1
Solyc02g090440.3
Solyc04g074900.3
Solyc01g095090.3
Solyc07g054470.1
Solyc03g097850.1
Solyc04g005580.1
Solyc08g061900.1
Solyc10g084070.1
Solyc07g056060.3
Solyc01g010525.1
Solyc02g070450.2
Solyc04g079710.3
Solyc08g065830.3
Solyc02g086530.3
Solyc12g017960.1
Solyc12g096510.2
Solyc07g051930.2
Solyc02g062570.3
Solyc03g113070.3
Solyc02g093760.3
Solyc11g012020.2
Solyc11g012640.1
Solyc04g049800.3
Solyc10g085750.2
Solyc08g005580.3
Solyc06g069720.3
Solyc12g096570.1
Solyc01g103868.1
Solyc05g055880.3
Solyc11g008760.2
Solyc06g051040.3
Solyc10g083700.3
Solyc10g055700.2
Solyc05g052130.3
Solyc02g077430.3
Solyc05g056380.3
Solyc10g078495.1
Solyc06g076320.1
Solyc10g044880.1
Solyc01g096950.3
Solyc05g050960.3
Solyc11g070070.2
Solyc04g025530.3
Solyc12g088040.2
Solyc07g062780.3
Solyc03g112840.2
Solyc05g010620.2
Solyc01g097970.3
Solyc07g065330.3
Solyc01g100890.3
Solyc05g008480.3
Solyc02g037495.1
Solyc01g049810.3
Solyc06g043175.1
Solyc02g094210.1
Solyc12g100180.2
Solyc12g008600.2
Solyc01g090925.1
Solyc04g074990.3
Solyc06g008265.1
Solyc11g017130.2
Solyc02g072140.1
Solyc12g010820.2
Solyc01g017440.1
Solyc09g075660.3
Solyc09g018890.3
Solyc06g071260.3
Solyc01g099820.3
Solyc09g075650.3
Solyc04g008210.2
Solyc10g049580.2
Solyc02g080330.3
Solyc03g044085.1
Solyc03g097650.3
Solyc06g071640.3
Solyc09g065100.2
Solyc05g009400.2
Solyc07g007125.1
Solyc11g018800.2
Solyc07g065410.1
Solyc11g067170.2
Solyc09g061730.2
Solyc01g086720.3
Solyc01g066850.3
Solyc02g021680.3
Solyc06g084300.1
Solyc03g117425.1
Solyc06g076860.3
Solyc08g068050.3
Solyc02g043950.1
Solyc01g060415.1
Solyc01g014840.3
Solyc06g074770.3
Solyc02g064830.3
Solyc01g112130.3
Solyc05g010060.3
Solyc10g009045.1
Solyc04g080310.1
Solyc09g018850.3
Solyc12g096660.2
Solyc04g009220.1
Solyc09g091410.1
Solyc08g013840.3
Solyc06g063050.3
Solyc09g090105.1
Solyc07g056460.3
Solyc02g036440.3
Solyc04g078280.3
Solyc06g060860.2
Solyc05g046320.1
Solyc02g085120.3
Solyc02g093090.1
Solyc09g097865.1
Solyc11g071575.1
Solyc09g057950.3
Solyc09g009860.1
Solyc09g011630.3
Solyc10g051150.2
Solyc02g036430.2
Solyc04g076220.3
Solyc07g053120.3
Solyc09g083260.3
Solyc01g100250.3
Solyc11g066240.2
Solyc05g013680.3
Solyc11g011000.2
Solyc06g061080.3
Solyc01g096750.1
Solyc02g082070.3
Solyc02g079870.3
Solyc01g102265.1
Solyc11g071300.2
Solyc02g014730.3
Solyc00g059500.2
Solyc01g044520.2
Solyc02g094190.3
Solyc09g074830.3
Solyc05g015060.3
Solyc02g088830.3
Solyc11g072620.1
Solyc08g067520.2
Solyc12g036325.1
Solyc09g018900.2
Solyc10g083510.2
Solyc02g092250.3
Solyc01g094600.2
Solyc05g054930.3
Solyc12g008990.2
Solyc07g053520.2
Solyc06g065450.3
Solyc06g076035.1
Solyc08g006730.1
Solyc06g065910.3
Solyc01g105225.1
Solyc11g031950.1
Solyc07g055900.1
Solyc06g072460.1
Solyc04g081560.3
Solyc01g088380.2
Solyc06g009780.3
Solyc03g060510.3
Solyc01g067790.3
Solyc11g056320.1
Solyc04g064750.2
Solyc12g096790.1
Solyc08g082135.1
Solyc09g074110.3
Solyc04g080200.3
Solyc04g071300.2
Solyc04g071715.1
Solyc09g090950.2
Solyc09g090775.1
Solyc01g010250.3
Solyc09g007050.1
Solyc06g084580.1
Solyc06g074540.3
Solyc02g071350.3
Solyc08g066530.3
Solyc08g075825.1
Solyc12g006860.2
Solyc02g092370.1
Solyc04g078140.3
Solyc02g076700.1
Solyc01g073720.2
Solyc06g071480.3
Solyc03g025750.3
Solyc10g005250.3
Solyc11g066970.2
Solyc11g005350.2
Solyc08g067280.1
Solyc03g115850.3
Solyc04g007320.2
Solyc12g036143.1
Solyc02g086350.3
Solyc12g056190.2
Solyc02g076980.4
Solyc12g013770.2
Solyc07g005840.2
Solyc01g091610.1
Solyc01g097390.3
Solyc07g042520.3
Solyc02g071590.2
Solyc01g080150.3
Solyc02g085910.3
Solyc12g007020.2
Solyc06g069590.3
Solyc09g010260.3
Solyc08g005690.1
Solyc05g050360.3
Solyc06g074680.3
Solyc06g071580.3
Solyc03g083460.3
Solyc06g063010.3
Solyc06g062290.1
Solyc01g087750.3
Solyc12g026470.2
Solyc02g079160.2
Solyc12g014570.2
Solyc08g005120.3
Solyc06g075220.1
Solyc10g005020.3
Solyc05g013203.1
Solyc03g044093.1
Solyc03g098060.2
Solyc08g006550.3
Solyc06g054100.2
Solyc11g066920.1
Solyc08g042030.2
Solyc06g073610.3
Solyc01g100460.3
Solyc03g113470.2
Solyc10g086710.2
Solyc00g022090.2
Solyc03g080110.3
Solyc04g078650.3
Solyc01g017485.1
Solyc10g078570.1
Solyc12g096960.2
Solyc02g071060.3
Solyc07g065940.1
Solyc12g010710.1
Solyc03g078830.1
Solyc11g011542.1
Solyc04g076120.3
Solyc06g068660.3
Solyc12g035710.2
Solyc03g120690.3
Solyc06g007140.3
Solyc10g084290.2
Solyc05g055680.3
Solyc05g012257.1
Solyc03g031990.3
Solyc08g067245.1
Solyc06g060960.2
Solyc04g051690.3
Solyc07g056160.3

## Sheet: 4>RT and DE introns
804 common elements in "4>RT UP CDS" and "DE in Introns":
Solyc03g115770.3
Solyc07g045180.3
Solyc05g054090.3
Solyc04g008230.3
Solyc07g045185.1
Solyc03g096290.3
Solyc06g067980.3
Solyc08g075540.4
Solyc11g008540.2
Solyc03g116390.3
Solyc02g036370.3
Solyc12g006380.2
Solyc04g071770.3
Solyc12g099160.2
Solyc07g007260.3
Solyc02g078390.3
Solyc01g009860.3
Solyc04g063350.3
Solyc11g072860.2
Solyc09g091510.3
Solyc03g095310.3
Solyc08g007620.2
Solyc10g008040.3
Solyc01g102950.3
Solyc12g088670.2
Solyc07g061720.3
Solyc10g007290.3
Solyc12g010020.2
Solyc01g091370.3
Solyc09g007765.1
Solyc07g006560.3
Solyc04g076880.3
Solyc01g105890.3
Solyc03g120475.1
Solyc09g065480.2
Solyc12g056600.3
Solyc07g006145.1
Solyc08g014130.3
Solyc07g065320.3
Solyc09g072860.2
Solyc10g086180.2
Solyc07g043390.3
Solyc05g055870.3
Solyc02g069490.3
Solyc05g014240.3
Solyc10g079640.2
Solyc03g065250.3
Solyc02g089160.3
Solyc06g009280.2
Solyc02g081190.3
Solyc09g007760.3
Solyc04g040180.3
Solyc04g007470.3
Solyc04g078540.3
Solyc09g092130.3
Solyc01g080900.3
Solyc08g081680.2
Solyc03g115920.3
Solyc12g013620.2
Solyc06g065870.3
Solyc03g081240.3
Solyc11g011210.2
Solyc09g091550.3
Solyc07g055060.3
Solyc10g075130.2
Solyc02g088560.3
Solyc03g115500.3
Solyc05g007830.3
Solyc03g120390.3
Solyc07g049530.3
Solyc08g081710.3
Solyc04g071900.3
Solyc07g008250.3
Solyc05g052950.3
Solyc02g079170.3
Solyc02g088070.3
Solyc07g043000.3
Solyc03g120450.3
Solyc12g006460.2
Solyc08g077530.3
Solyc09g059510.3
Solyc12g019320.2
Solyc04g082210.3
Solyc07g063610.3
Solyc07g049160.3
Solyc07g043395.1
Solyc02g069250.3
Solyc01g091320.3
Solyc08g007080.3
Solyc05g008400.3
Solyc04g005070.3
Solyc02g062460.3
Solyc03g096900.3
Solyc01g007100.3
Solyc10g086190.2
Solyc11g069700.2
Solyc02g063250.3
Solyc10g052490.2
Solyc07g045190.2
Solyc09g018010.3
Solyc05g047460.3
Solyc08g065790.3
Solyc02g071700.3
Solyc04g009860.3
Solyc05g012210.3
Solyc01g105370.3
Solyc12g006240.2
Solyc01g079150.3
Solyc08g074270.3
Solyc11g069070.2
Solyc08g006470.3
Solyc01g006540.3
Solyc10g079595.1
Solyc02g076750.2
Solyc12g087960.2
Solyc08g077230.3
Solyc09g075120.3
Solyc03g117800.3
Solyc06g053620.3
Solyc04g012060.3
Solyc02g062463.1
Solyc03g117600.3
Solyc02g083460.3
Solyc11g011120.2
Solyc01g108910.3
Solyc12g044230.2
Solyc05g055790.3
Solyc02g082190.3
Solyc11g010200.2
Solyc02g086460.3
Solyc03g121070.3
Solyc03g031860.3
Solyc08g077440.3
Solyc06g051750.3
Solyc02g087000.3
Solyc11g008250.2
Solyc01g005300.3
Solyc03g115930.2
Solyc04g082830.3
Solyc01g091360.3
Solyc01g081545.1
Solyc02g083130.3
Solyc04g055260.3
Solyc12g096780.2
Solyc05g051260.3
Solyc09g091670.3
Solyc05g052240.3
Solyc03g083440.3
Solyc10g086150.2
Solyc12g010025.1
Solyc09g084450.3
Solyc09g008670.3
Solyc03g116530.3
Solyc10g054440.2
Solyc01g109590.3
Solyc08g005650.3
Solyc08g082710.3
Solyc06g074780.2
Solyc10g076290.2
Solyc03g115220.3
Solyc02g071520.3
Solyc01g108460.2
Solyc03g031900.2
Solyc03g019890.3
Solyc06g060760.3
Solyc12g017850.2
Solyc12g007070.2
Solyc07g008570.3
Solyc11g066680.2
Solyc02g067230.3
Solyc08g074940.3
Solyc09g061840.3
Solyc02g077040.4
Solyc06g084090.3
Solyc10g083720.2
Solyc11g069570.2
Solyc11g010380.2
Solyc02g078810.3
Solyc01g081540.3
Solyc07g043460.3
Solyc09g065640.3
Solyc03g006870.3
Solyc10g005510.3
Solyc08g078010.3
Solyc10g083210.2
Solyc09g083380.3
Solyc11g066410.2
Solyc09g082550.3
Solyc01g106090.3
Solyc01g006400.3
Solyc02g082260.3
Solyc11g006720.2
Solyc12g009560.2
Solyc03g025970.3
Solyc01g087240.3
Solyc01g111380.3
Solyc01g088400.3
Solyc01g096320.3
Solyc03g120380.3
Solyc09g008485.1
Solyc05g006810.3
Solyc05g010440.2
Solyc09g074560.3
Solyc01g006720.3
Solyc03g005050.3
Solyc01g097340.3
Solyc04g080790.3
Solyc09g008020.3
Solyc01g100530.3
Solyc02g093590.3
Solyc01g110130.3
Solyc01g100690.3
Solyc02g084850.3
Solyc08g013900.3
Solyc01g090730.3
Solyc03g058190.3
Solyc07g064600.3
Solyc11g065930.2
Solyc12g008510.2
Solyc05g010423.1
Solyc11g065760.2
Solyc12g010030.2
Solyc10g084050.2
Solyc06g006000.3
Solyc06g011350.3
Solyc05g053210.3
Solyc01g086800.3
Solyc12g009570.2
Solyc02g089770.3
Solyc08g044260.3
Solyc06g072660.3
Solyc04g074700.3
Solyc03g119720.3
Solyc08g082110.3
Solyc11g066620.2
Solyc07g008560.3
Solyc01g010390.3
Solyc09g014480.2
Solyc01g097880.3
Solyc02g085630.3
Solyc01g111880.3
Solyc06g007120.3
Solyc01g109780.3
Solyc05g041200.3
Solyc07g007760.3
Solyc12g006470.2
Solyc11g010930.2
Solyc12g013820.2
Solyc06g053960.3
Solyc03g120260.3
Solyc10g082030.2
Solyc05g055260.3
Solyc10g051010.2
Solyc03g115720.3
Solyc12g088340.2
Solyc09g084465.1
Solyc09g072580.3
Solyc01g104775.1
Solyc04g015520.3
Solyc09g089530.3
Solyc07g065820.3
Solyc07g008320.3
Solyc11g012290.2
Solyc02g089250.3
Solyc04g051190.3
Solyc11g007930.2
Solyc01g094790.3
Solyc05g010320.3
Solyc12g009200.2
Solyc07g006350.3
Solyc08g006880.3
Solyc07g043580.3
Solyc04g054740.3
Solyc04g064620.3
Solyc08g066360.3
Solyc07g044980.3
Solyc01g006450.3
Solyc05g010420.2
Solyc01g099160.3
Solyc09g008780.3
Solyc09g009890.3
Solyc06g005750.3
Solyc11g066390.2
Solyc11g007200.2
Solyc06g076350.3
Solyc03g113920.3
Solyc08g065190.3
Solyc07g008180.3
Solyc01g079810.3
Solyc05g007950.3
Solyc07g045350.3
Solyc09g064940.3
Solyc08g066500.3
Solyc10g055800.2
Solyc03g097980.3
Solyc04g074180.4
Solyc07g062870.3
Solyc01g080640.3
Solyc01g008440.3
Solyc02g089720.2
Solyc04g080260.3
Solyc09g009130.3
Solyc02g076730.2
Solyc06g075650.3
Solyc03g097670.3
Solyc04g009960.3
Solyc11g012320.2
Solyc12g014140.2
Solyc07g006570.3
Solyc02g061770.3
Solyc11g040120.2
Solyc12g006570.2
Solyc08g061480.3
Solyc05g006490.3
Solyc08g077780.3
Solyc05g017760.3
Solyc04g078460.3
Solyc07g008840.3
Solyc02g071510.3
Solyc12g044330.2
Solyc04g005380.3
Solyc07g008540.3
Solyc12g100160.2
Solyc05g005280.3
Solyc12g006270.2
Solyc08g006890.3
Solyc05g005200.3
Solyc11g013110.2
Solyc03g019950.3
Solyc02g078500.2
Solyc01g010050.3
Solyc06g068970.3
Solyc04g009020.3
Solyc11g062320.2
Solyc02g083860.3
Solyc07g065680.3
Solyc11g071640.2
Solyc07g053990.3
Solyc05g013620.2
Solyc08g008030.3
Solyc06g008920.3
Solyc12g095800.2
Solyc06g048520.3
Solyc01g010700.3
Solyc12g008980.2
Solyc09g055940.3
Solyc03g097270.3
Solyc02g089350.3
Solyc08g079020.3
Solyc09g011170.3
Solyc03g115590.3
Solyc09g009690.3
Solyc09g092270.3
Solyc09g005660.3
Solyc01g106060.3
Solyc12g099280.2
Solyc04g070980.3
Solyc12g019410.2
Solyc11g012450.2
Solyc01g100270.3
Solyc10g076600.2
Solyc08g082440.3
Solyc04g050730.3
Solyc06g075830.2
Solyc04g008110.3
Solyc04g070983.1
Solyc08g014440.3
Solyc08g081195.1
Solyc08g081140.3
Solyc06g084290.3
Solyc06g071000.3
Solyc08g044265.1
Solyc11g010850.2
Solyc01g056780.3
Solyc03g119305.1
Solyc02g065250.2
Solyc06g007240.3
Solyc05g053140.3
Solyc02g078780.3
Solyc04g064690.3
Solyc07g045420.3
Solyc08g080410.3
Solyc07g053270.3
Solyc04g051500.3
Solyc04g081900.3
Solyc12g015770.2
Solyc02g085360.3
Solyc12g042075.1
Solyc04g015200.3
Solyc02g089340.3
Solyc07g007750.3
Solyc07g043310.3
Solyc12g014530.2
Solyc01g096300.3
Solyc05g047690.3
Solyc02g062780.3
Solyc12g014420.2
Solyc08g080100.3
Solyc03g032130.3
Solyc02g094300.3
Solyc08g082860.3
Solyc02g069260.3
Solyc08g080940.3
Solyc03g114860.3
Solyc12g099260.2
Solyc02g076690.3
Solyc06g073310.3
Solyc03g117870.3
Solyc07g054430.3
Solyc08g065870.3
Solyc04g080300.3
Solyc03g116170.3
Solyc03g113680.3
Solyc04g076060.3
Solyc01g097120.3
Solyc09g072830.3
Solyc10g085680.2
Solyc01g109710.3
Solyc05g008090.3
Solyc07g018010.3
Solyc06g073760.3
Solyc03g078520.3
Solyc05g006130.3
Solyc01g088170.4
Solyc01g096740.3
Solyc10g085920.2
Solyc01g065980.3
Solyc01g066740.3
Solyc12g056170.2
Solyc05g053650.3
Solyc03g093470.3
Solyc06g068620.3
Solyc03g119440.3
Solyc06g009130.3
Solyc09g005250.3
Solyc09g091580.3
Solyc03g007170.3
Solyc12g014350.2
Solyc01g097500.3
Solyc03g098210.3
Solyc06g034290.3
Solyc12g098440.2
Solyc01g088740.3
Solyc02g085350.3
Solyc01g008820.3
Solyc03g111690.3
Solyc03g080050.3
Solyc12g044240.2
Solyc01g081490.3
Solyc01g107860.3
Solyc07g052510.4
Solyc05g012380.3
Solyc02g079020.3
Solyc04g015690.3
Solyc10g050160.2
Solyc02g037550.3
Solyc09g011570.3
Solyc09g084460.3
Solyc11g068960.2
Solyc05g006550.3
Solyc06g082750.3
Solyc05g013150.3
Solyc07g017780.3
Solyc07g043230.3
Solyc01g081150.3
Solyc11g012130.2
Solyc08g006760.3
Solyc07g014730.3
Solyc01g096190.3
Solyc05g007050.3
Solyc02g088460.3
Solyc10g078770.2
Solyc02g089980.3
Solyc07g005860.3
Solyc02g092480.3
Solyc05g056530.3
Solyc01g108600.3
Solyc10g084060.2
Solyc08g081190.3
Solyc12g014355.1
Solyc03g051900.3
Solyc01g005440.3
Solyc04g080580.3
Solyc12g096670.2
Solyc01g068590.3
Solyc05g008380.3
Solyc04g063210.3
Solyc04g079090.3
Solyc03g097240.3
Solyc02g087620.3
Solyc06g069190.3
Solyc12g098900.2
Solyc01g097600.2
Solyc08g082685.1
Solyc01g098000.3
Solyc04g074640.3
Solyc12g042077.1
Solyc09g011470.3
Solyc05g051900.3
Solyc04g008810.3
Solyc12g088190.2
Solyc03g096670.3
Solyc05g010710.2
Solyc07g064060.3
Solyc01g067710.3
Solyc05g056310.3
Solyc11g017240.2
Solyc11g020890.2
Solyc10g086560.2
Solyc08g082210.3
Solyc02g068080.3
Solyc06g072710.3
Solyc06g050630.3
Solyc08g081000.3
Solyc08g082870.3
Solyc07g006000.3
Solyc03g025870.3
Solyc02g089110.3
Solyc11g066840.2
Solyc01g095740.3
Solyc03g007430.3
Solyc04g054710.3
Solyc09g091180.3
Solyc08g068290.3
Solyc06g071310.3
Solyc09g083080.3
Solyc08g066875.1
Solyc08g065970.3
Solyc06g048930.3
Solyc06g074430.3
Solyc11g031970.2
Solyc12g009440.2
Solyc03g096050.3
Solyc08g076730.3
Solyc09g065030.3
Solyc04g055180.3
Solyc01g111560.3
Solyc02g086880.3
Solyc04g078090.3
Solyc06g083420.2
Solyc09g090410.3
Solyc04g005255.1
Solyc05g050970.3
Solyc01g110540.3
Solyc04g009500.3
Solyc07g063735.1
Solyc02g083400.3
Solyc01g107660.3
Solyc07g040990.3
Solyc04g063380.3
Solyc07g053470.3
Solyc12g095850.2
Solyc03g117300.3
Solyc03g114210.3
Solyc05g051510.3
Solyc04g082200.2
Solyc03g081320.3
Solyc09g082060.3
Solyc04g012120.3
Solyc05g008633.1
Solyc06g007710.3
Solyc04g078850.3
Solyc03g007030.3
Solyc04g079780.3
Solyc05g053680.2
Solyc05g007290.2
Solyc09g082240.3
Solyc09g065380.2
Solyc08g060860.3
Solyc12g007160.2
Solyc12g008770.2
Solyc04g082540.2
Solyc02g082180.3
Solyc01g108087.1
Solyc08g065220.3
Solyc06g008590.3
Solyc06g068500.3
Solyc05g007250.3
Solyc06g007910.3
Solyc07g049440.3
Solyc06g051620.3
Solyc01g098190.3
Solyc07g055080.3
Solyc06g060710.3
Solyc11g008520.2
Solyc03g113270.3
Solyc04g076960.3
Solyc05g014390.3
Solyc08g007130.3
Solyc04g080850.3
Solyc11g012360.2
Solyc10g080040.2
Solyc11g065660.2
Solyc07g007790.3
Solyc01g010030.3
Solyc01g009990.3
Solyc07g047790.3
Solyc11g008000.2
Solyc11g071870.2
Solyc09g082710.3
Solyc04g072700.3
Solyc02g069770.3
Solyc04g079430.3
Solyc01g109460.3
Solyc09g010380.3
Solyc09g074940.2
Solyc08g076430.3
Solyc01g100040.3
Solyc05g011920.3
Solyc05g009570.3
Solyc05g054580.3
Solyc10g011810.3
Solyc03g006640.3
Solyc06g074820.3
Solyc09g008940.3
Solyc07g045080.3
Solyc02g014860.3
Solyc07g054830.3
Solyc02g092800.3
Solyc08g006110.3
Solyc08g077200.3
Solyc11g010270.2
Solyc04g008820.3
Solyc03g123630.3
Solyc02g068090.3
Solyc01g005210.3
Solyc04g071990.3
Solyc11g072600.2
Solyc03g025520.3
Solyc04g051350.3
Solyc09g011420.3
Solyc02g091960.3
Solyc07g049670.3
Solyc08g077110.3
Solyc03g080190.3
Solyc01g005540.3
Solyc05g013440.3
Solyc12g044610.2
Solyc10g074700.2
Solyc05g008000.3
Solyc04g072450.3
Solyc03g063730.3
Solyc08g076030.3
Solyc10g024320.2
Solyc05g009500.3
Solyc09g091030.3
Solyc04g049710.3
Solyc11g012700.2
Solyc12g096700.2
Solyc06g065180.3
Solyc01g095930.3
Solyc04g063360.3
Solyc09g089580.3
Solyc10g080730.2
Solyc11g006270.2
Solyc04g074510.3
Solyc10g079200.2
Solyc01g010200.3
Solyc04g007767.1
Solyc05g050380.3
Solyc02g069750.2
Solyc01g107450.3
Solyc08g066520.3
Solyc12g014360.2
Solyc05g006420.3
Solyc01g006950.3
Solyc09g007440.3
Solyc03g120810.3
Solyc02g080610.3
Solyc08g068850.3
Solyc00g050430.3
Solyc06g035760.3
Solyc03g118920.3
Solyc02g081330.4
Solyc04g014500.3
Solyc10g011770.3
Solyc11g006410.2
Solyc11g009020.2
Solyc01g096940.3
Solyc01g107810.3
Solyc09g092080.3
Solyc12g095810.2
Solyc06g008820.3
Solyc04g079760.3
Solyc07g049550.3
Solyc06g066020.3
Solyc07g019650.3
Solyc01g097270.3
Solyc03g093890.3
Solyc02g062700.3
Solyc06g068980.3
Solyc08g067340.3
Solyc02g087150.3
Solyc08g008083.1
Solyc05g051425.1
Solyc04g040170.3
Solyc12g056590.2
Solyc08g005660.2
Solyc06g053715.1
Solyc07g045140.3
Solyc02g076740.2
Solyc07g056170.3
Solyc05g053200.2
Solyc09g091780.3
Solyc11g027830.2
Solyc05g010590.3
Solyc04g074760.3
Solyc10g055620.2
Solyc05g006020.3
Solyc04g007690.3
Solyc01g093960.3
Solyc01g008290.3
Solyc10g085555.1
Solyc08g061500.2
Solyc01g105300.3
Solyc07g053525.1
Solyc09g060100.3
Solyc06g005680.3
Solyc07g008410.3
Solyc12g094580.2
Solyc03g114070.3
Solyc01g104500.2
Solyc10g078340.2
Solyc12g008460.2
Solyc04g015030.3
Solyc11g065740.2
Solyc08g006790.3
Solyc09g018060.3
Solyc09g083290.3
Solyc11g066950.2
Solyc11g008720.2
Solyc07g063300.3
Solyc10g080070.2
Solyc11g044360.2
Solyc04g082120.3
Solyc08g079680.3
Solyc01g006660.2
Solyc05g005290.3
Solyc06g071600.3
Solyc12g088370.2
Solyc04g049080.3
Solyc07g061730.3
Solyc01g103490.3
Solyc02g062500.3
Solyc03g113910.3
Solyc02g087330.3
Solyc05g054480.3
Solyc06g066090.3
Solyc09g089505.1
Solyc07g006710.2
Solyc01g096720.3
Solyc05g008120.3
Solyc09g075470.2
Solyc08g076120.3
Solyc08g066610.3
Solyc00g032947.1
Solyc01g110160.3
Solyc03g097750.3
Solyc06g064840.3
Solyc06g066010.3
Solyc03g097020.3
Solyc10g008200.3
Solyc06g082155.1
Solyc06g075090.3
Solyc09g098440.3
Solyc12g088320.2
Solyc07g048085.1
Solyc02g067050.3
Solyc12g014150.2
Solyc09g072600.2
Solyc02g063085.1
Solyc04g015585.1
Solyc01g096475.1
Solyc11g017400.2
Solyc03g098250.3
Solyc01g020285.1
Solyc11g011504.1
Solyc06g068985.1
Solyc01g112120.3
Solyc12g017250.2
Solyc02g087880.3
Solyc01g068065.1
Solyc12g096210.2
Solyc11g012475.1
Solyc09g018500.2
Solyc11g017440.2
Solyc05g013170.2
Solyc09g009440.2
Solyc07g054420.2
Solyc10g079690.2
Solyc03g078650.3
Solyc01g005460.3
Solyc01g067905.1
Solyc11g021160.1
Solyc07g008030.2
Solyc06g048420.2
Solyc12g099210.2
Solyc12g009580.2
Solyc09g065015.1
Solyc01g108140.3
Solyc12g010115.1
Solyc02g080995.1
Solyc12g098630.2
Solyc01g010295.1

## Sheet: 4<RT and DE introns
4<RT DOWN CDS" and "DE in Introns
Solyc02g077240.3
Solyc04g080540.2
Solyc07g009380.3
Solyc07g064170.3
Solyc12g005020.2
Solyc09g008560.3
Solyc05g009270.3
Solyc07g008240.3
Solyc12g005030.2
Solyc06g072840.3
Solyc03g121180.3
Solyc08g066100.3
Solyc03g043950.3
Solyc08g077060.3
Solyc06g072845.1
Solyc07g026650.3
Solyc07g064180.3
Solyc01g100370.3
Solyc05g009550.3
Solyc04g080390.3
Solyc09g092110.3
Solyc12g099430.2
Solyc10g009080.3
Solyc05g014000.3
Solyc12g044820.2
Solyc08g005420.3
Solyc07g009500.2
Solyc09g030450.3
Solyc03g097870.3
Solyc04g006970.3
Solyc08g079430.3
Solyc02g078380.3
Solyc10g076740.2
Solyc09g074930.3
Solyc08g005610.3
Solyc01g091690.3
Solyc02g084440.3
Solyc04g064900.2
Solyc12g005050.2
Solyc06g084250.3
Solyc03g123620.4
Solyc08g065350.3
Solyc08g065360.3
Solyc12g006370.3
Solyc10g078160.2
Solyc01g010650.3
Solyc09g009100.3
Solyc12g056200.2
Solyc03g097585.1
Solyc09g092520.3
Solyc10g006240.3
Solyc09g065240.3
Solyc11g066280.2
Solyc11g069400.2
Solyc02g005180.3
Solyc04g081300.3
Solyc11g068870.2
Solyc08g014000.3
Solyc03g097460.3
Solyc03g005080.3
Solyc09g097780.3
Solyc11g065180.2
Solyc09g007480.3
Solyc04g014480.3
Solyc03g094160.3
Solyc10g080280.2
Solyc07g064250.3
Solyc10g005690.3
Solyc01g106690.3
Solyc01g100920.3
Solyc06g011370.3
Solyc12g013690.2
Solyc12g005150.2
Solyc06g076850.3
Solyc01g096880.3
Solyc06g062600.3
Solyc11g012860.2
Solyc06g011540.3
Solyc09g090040.3
Solyc02g030230.3
Solyc02g088390.3
Solyc02g089620.3
Solyc07g063350.3
Solyc03g120880.3
Solyc12g015690.2
Solyc12g010870.2
Solyc07g053230.3
Solyc03g123830.3
Solyc02g090930.3
Solyc08g077510.3
Solyc07g064970.3
Solyc01g081050.4
Solyc01g098500.3
Solyc02g084720.3
Solyc12g049270.2
Solyc07g062050.3
Solyc11g045240.2
Solyc04g074860.4
Solyc03g116225.1
Solyc01g098520.3
Solyc09g008830.3
Solyc12g008370.2
Solyc07g063475.1
Solyc06g006110.3
Solyc07g062060.3
Solyc07g005190.3
Solyc12g005780.2
Solyc10g079970.2
Solyc08g079090.3
Solyc12g008420.2
Solyc05g054620.3
Solyc01g105660.3
Solyc06g011530.3
Solyc05g056120.3
Solyc09g076040.3
Solyc06g036310.3
Solyc03g123560.3
Solyc01g103120.3
Solyc07g056540.3
Solyc12g005760.2
Solyc03g115560.3
Solyc06g006080.3
Solyc12g010380.2
Solyc12g006360.2
Solyc09g074630.3
Solyc02g067095.1
Solyc11g008630.2
Solyc08g008087.1
Solyc07g062890.3
Solyc08g066840.3
Solyc08g076880.3
Solyc04g082420.3
Solyc02g084410.3
Solyc09g065200.3
Solyc01g110360.3
Solyc00g156980.3
Solyc07g055020.3
Solyc12g005300.2
Solyc01g006000.3
Solyc01g105450.3
Solyc03g025600.3
Solyc07g017520.3
Solyc10g084690.2
Solyc06g054270.3
Solyc10g074960.2
Solyc04g074145.1
Solyc08g061010.3
Solyc06g068520.3
Solyc02g067440.3
Solyc03g114740.3
Solyc05g052020.3
Solyc04g078750.3
Solyc10g080940.2
Solyc05g009350.3
Solyc03g083070.2
Solyc02g062340.3
Solyc02g085920.3
Solyc03g113040.3
Solyc06g074260.3
Solyc11g073120.2
Solyc02g072440.3
Solyc10g076510.2
Solyc11g006970.2
Solyc03g113770.3
Solyc03g005870.3
Solyc02g083760.3
Solyc06g060830.3
Solyc09g092710.3
Solyc04g054930.3
Solyc11g020960.2
Solyc03g119530.3
Solyc02g077920.3
Solyc12g089140.2
Solyc04g079640.3
Solyc01g101060.3
Solyc02g069670.3
Solyc04g054980.3
Solyc01g109655.1
Solyc09g098330.3
Solyc10g008680.2
Solyc08g076060.3
Solyc06g033850.3
Solyc11g006230.2
Solyc06g008960.3
Solyc07g064150.3
Solyc01g079880.3
Solyc10g079500.2
Solyc10g050850.2
Solyc06g006100.3
Solyc02g094130.3
Solyc11g072970.2
Solyc03g112760.3
Solyc05g005720.3
Solyc06g073970.2
Solyc02g081890.3
Solyc04g058140.3
Solyc07g056140.3
Solyc09g059260.3
Solyc09g091000.3
Solyc12g099360.2
Solyc01g097860.3
Solyc06g007800.3
Solyc05g048810.3
Solyc11g010450.2
Solyc10g085660.2
Solyc01g080680.3
Solyc01g101070.3
Solyc12g007200.2
Solyc09g083220.3
Solyc08g082880.3
Solyc02g084390.3
Solyc08g016670.3
Solyc01g058270.3
Solyc08g065430.3
Solyc11g066830.2
Solyc09g083420.3
Solyc01g112260.3
Solyc02g092000.3
Solyc04g064720.3
Solyc07g025510.3
Solyc12g049540.2
Solyc01g109340.3
Solyc02g065420.3
Solyc03g098240.3
Solyc10g051380.2
Solyc01g079090.3
Solyc07g045540.3
Solyc12g056400.2
Solyc08g081840.3
Solyc11g067010.2
Solyc09g092450.3
Solyc04g081550.3
Solyc07g054210.3
Solyc03g046450.3
Solyc12g006180.2
Solyc03g082367.1
Solyc04g014600.3
Solyc01g100970.3
Solyc11g005670.2
Solyc11g073280.2
Solyc09g064720.3
Solyc06g069180.3
Solyc09g064380.3
Solyc09g083440.3
Solyc01g106330.3
Solyc12g014440.2
Solyc04g079320.3
Solyc01g106340.3
Solyc04g015850.2
Solyc11g062430.2
Solyc10g044480.2
Solyc07g056000.2
Solyc02g089120.3
Solyc02g089440.3
Solyc08g075870.3
Solyc10g008300.3
Solyc06g069120.3
Solyc11g068740.2
Solyc02g093080.3
Solyc02g005110.3
Solyc07g032170.3
Solyc12g005010.2
Solyc02g091030.3
Solyc11g072490.2
Solyc02g077080.3
Solyc10g080680.2
Solyc06g007510.3
Solyc10g018870.2
Solyc02g092010.3
Solyc04g053080.3
Solyc09g074460.2
Solyc11g010440.2
Solyc08g066740.3
Solyc03g115330.2
Solyc10g005840.3
Solyc10g006230.3
Solyc09g008230.3
Solyc03g033560.3
Solyc10g005370.3
Solyc12g006590.2
Solyc02g093320.3
Solyc04g074040.3
Solyc08g014120.3
Solyc10g050860.2
Solyc06g083760.3
Solyc11g011760.2
Solyc10g079370.2
Solyc11g039960.2
Solyc07g005120.3
Solyc01g091640.3
Solyc01g094880.3
Solyc02g078670.3
Solyc03g098130.3
Solyc01g090880.3
Solyc05g043425.1
Solyc03g120980.3
Solyc09g074730.2
Solyc06g066800.2
Solyc06g063020.3
Solyc04g071340.3
Solyc01g020240.3
Solyc06g062360.3
Solyc00g027770.3
Solyc12g056950.2
Solyc04g011560.3
Solyc02g032200.3
Solyc06g069420.3
Solyc10g081480.2
Solyc06g059840.3
Solyc04g082090.3
Solyc10g008070.3
Solyc01g067570.3
Solyc10g045190.2
Solyc09g007230.3
Solyc11g011610.2
Solyc07g043270.3
Solyc04g049390.3
Solyc01g102300.3
Solyc07g032180.3
Solyc04g009740.3
Solyc01g099190.3
Solyc01g091260.3
Solyc10g078930.2
Solyc03g123920.3
Solyc06g064500.3
Solyc10g009330.3
Solyc10g086410.3
Solyc02g071360.3
Solyc09g074430.3
Solyc09g090900.3
Solyc00g128870.3
Solyc05g007080.3
Solyc01g087030.3
Solyc09g083445.1
Solyc07g006730.3
Solyc05g055010.3
Solyc05g056270.3
Solyc12g014490.2
Solyc05g014110.3
Solyc04g007460.3
Solyc12g098520.2
Solyc04g005860.3
Solyc06g007515.1
Solyc01g099745.1
Solyc04g082630.3
Solyc01g106010.3
Solyc12g094640.2
Solyc06g007620.3
Solyc08g005310.3
Solyc09g009710.3
Solyc08g007370.3
Solyc08g005450.2
Solyc09g098550.3
Solyc04g014830.2
Solyc01g095970.3
Solyc05g055160.3
Solyc05g043430.3
Solyc07g052707.1
Solyc02g067090.3
Solyc01g102410.3
Solyc05g025510.3
Solyc06g072620.3
Solyc02g079960.3
Solyc06g076040.3
Solyc06g083370.3
Solyc10g009550.3
Solyc02g094120.3
Solyc09g007500.3
Solyc12g008840.2
Solyc04g081930.3
Solyc02g071880.3
Solyc03g031830.2
Solyc04g055010.3
Solyc03g026020.3
Solyc03g063030.3
Solyc10g079090.2
Solyc04g077470.3
Solyc10g044840.2
Solyc05g053720.3
Solyc08g016050.3
Solyc09g011080.3
Solyc05g008870.3
Solyc12g096340.2
Solyc03g118040.3
Solyc02g072160.3
Solyc08g068100.3
Solyc03g113210.3
Solyc06g073550.3
Solyc03g114410.3
Solyc02g064720.3
Solyc11g044560.2
Solyc12g013710.2
Solyc10g051390.2
Solyc05g018510.3
Solyc04g011430.3
Solyc07g041900.3
Solyc06g084390.3
Solyc02g089640.3
Solyc02g082400.3
Solyc02g069780.3
Solyc07g052453.1
Solyc05g052760.3
Solyc10g008980.3
Solyc07g007400.3
Solyc01g103930.3
Solyc02g085420.3
Solyc02g067580.3
Solyc10g074790.2
Solyc03g071590.3
Solyc01g105050.3
Solyc11g069080.2
Solyc11g045245.1
Solyc03g115650.3
Solyc02g084400.3
Solyc02g065500.3
Solyc05g052610.3
Solyc02g089150.3
Solyc02g085400.3
Solyc10g079990.2
Solyc03g113660.3
Solyc01g096850.3
Solyc11g008590.2
Solyc05g005700.3
Solyc03g122190.3
Solyc02g075610.3
Solyc06g054490.3
Solyc07g049430.3
Solyc04g015490.3
Solyc03g123790.3
Solyc04g049670.3
Solyc08g075960.3
Solyc03g025320.3
Solyc09g065280.3
Solyc10g008730.3
Solyc09g055570.3
Solyc04g007960.3
Solyc08g005520.3
Solyc08g006160.3
Solyc05g012805.1
Solyc02g093935.1
Solyc08g063090.2
Solyc03g122340.3
Solyc03g123460.3
Solyc12g008800.2
Solyc03g119460.3
Solyc05g047600.3
Solyc02g092790.3
Solyc08g066620.3
Solyc11g012040.2
Solyc04g071330.3
Solyc03g097060.3
Solyc11g006250.2
Solyc10g076990.2
Solyc02g092620.3
Solyc03g123720.3
Solyc06g072350.3
Solyc01g094580.3
Solyc07g025490.2
Solyc06g008520.3
Solyc06g076050.3
Solyc10g080660.2
Solyc11g030550.2
Solyc08g016620.3
Solyc02g091690.3
Solyc03g093880.3
Solyc07g062140.3
Solyc08g081457.1
Solyc08g066690.3
Solyc03g114810.3
Solyc07g017600.3
Solyc02g085285.1
Solyc09g082760.3
Solyc06g063240.3
Solyc06g066640.3
Solyc03g082660.3
Solyc02g068550.2
Solyc09g008295.1
Solyc06g068670.3
Solyc03g119290.3
Solyc02g089115.1
Solyc09g016950.3
Solyc02g078990.3
Solyc11g006300.2
Solyc01g102490.3
Solyc03g111550.3
Solyc06g054540.3
Solyc08g005490.3
Solyc02g071750.3
Solyc01g111220.3
Solyc10g076710.2
Solyc12g006510.2
Solyc01g096470.3
Solyc05g054240.3
Solyc02g091830.3
Solyc06g071990.3
Solyc03g096220.3
Solyc02g090380.3
Solyc01g005570.3
Solyc01g087730.3
Solyc03g044150.3
Solyc11g071270.2
Solyc05g013960.3
Solyc03g033650.3
Solyc11g010420.2
Solyc07g066120.3
Solyc03g033640.3
Solyc03g051790.3
Solyc03g013304.1
Solyc09g082570.3
Solyc02g093220.3
Solyc02g077750.3
Solyc09g092680.3
Solyc06g035580.3
Solyc02g077070.3
Solyc04g081755.1
Solyc01g066590.3
Solyc03g120720.3
Solyc08g066730.3
Solyc12g099970.2
Solyc08g008610.3
Solyc11g008550.2
Solyc08g062210.3
Solyc09g013070.3
Solyc06g068060.3
Solyc05g051570.3
Solyc02g093120.3
Solyc09g005760.3
Solyc05g007880.3
Solyc02g085310.3
Solyc07g041735.1
Solyc04g016130.3
Solyc05g051750.3
Solyc02g068430.3
Solyc10g085160.2
Solyc08g048290.3
Solyc11g045100.2
Solyc04g071650.3
Solyc05g052640.3
Solyc10g084340.2
Solyc07g005210.3
Solyc00g273110.2
Solyc04g078195.1
Solyc08g079690.3
Solyc09g056130.3
Solyc03g096740.3
Solyc07g008910.3
Solyc12g041880.2
Solyc11g010895.1
Solyc02g092660.3
Solyc12g056900.2
Solyc07g017530.3
Solyc07g055100.3
Solyc07g054370.3
Solyc05g054210.3
Solyc11g010180.2
Solyc03g071690.3
Solyc08g006570.3
Solyc12g095920.2
Solyc08g075780.3
Solyc02g092537.1
Solyc08g042140.3
Solyc04g009380.2
Solyc01g112170.3
Solyc02g067180.3
Solyc12g056280.2
Solyc02g092230.3
Solyc08g068070.3
Solyc09g090050.3
Solyc02g067520.3
Solyc10g005100.3
Solyc01g008220.3
Solyc09g007370.3
Solyc10g076790.2
Solyc04g076700.3
Solyc08g008455.1
Solyc04g082130.3
Solyc01g081200.3
Solyc05g050770.3
Solyc03g097930.3
Solyc09g009630.3
Solyc03g119310.3
Solyc09g091100.3
Solyc08g077210.3
Solyc05g005620.3
Solyc10g008160.3
Solyc06g062887.1
Solyc12g098560.2
Solyc12g094550.2
Solyc06g048590.3
Solyc05g047580.3
Solyc01g008260.3
Solyc10g081010.2
Solyc10g009280.3
Solyc06g009110.3
Solyc05g018125.1
Solyc03g118710.3
Solyc12g043030.2
Solyc08g080520.3
Solyc01g098570.2
Solyc01g014375.1
Solyc04g072230.3
Solyc09g059650.3
Solyc02g089010.2
Solyc04g005690.3
Solyc05g050325.1
Solyc09g005230.3
Solyc05g051630.3
Solyc06g084150.3
Solyc01g107190.3
Solyc02g090040.2
Solyc02g082435.1
Solyc02g090315.1
Solyc03g117650.3
Solyc04g071400.3
Solyc06g064480.3
Solyc03g118660.3
Solyc02g087280.3
Solyc01g067830.3
Solyc01g057340.3
Solyc09g009660.3
Solyc03g025230.3
Solyc03g043940.3
Solyc02g067340.3
Solyc07g055990.3
Solyc02g076760.3
Solyc08g061880.2
Solyc02g087180.3
Solyc10g006830.3
Solyc02g090810.3
Solyc08g006240.2
Solyc03g098440.3
Solyc04g005590.3
Solyc05g018600.3
Solyc12g088910.2
Solyc03g025585.1
Solyc04g016540.2
Solyc12g014020.2
Solyc01g067610.3
Solyc03g120820.3
Solyc01g089950.3
Solyc06g053210.3
Solyc06g062900.3
Solyc06g082070.3
Solyc06g005475.1
Solyc06g053240.3
Solyc02g067710.2
Solyc01g080220.3
Solyc07g063450.2
Solyc03g031820.3
Solyc06g073390.3
Solyc08g076257.1
Solyc07g042593.1
Solyc01g098455.1
Solyc08g081555.1
Solyc08g006280.2
Solyc11g010550.2
Solyc02g068000.2
Solyc10g075030.2
Solyc02g088380.3
Solyc07g064160.3
Solyc01g108780.3
Solyc07g053580.2
Solyc02g062930.3
Solyc12g049617.1
Solyc12g056290.2
Solyc04g077330.3
Solyc11g028167.1
Solyc02g082767.1
Solyc05g025905.1
Solyc01g104432.1
Solyc01g104410.3
Solyc10g047040.3
Solyc09g065990.3
Solyc06g050833.1
Solyc06g009490.3
Solyc09g098490.3
Solyc01g103600.3
Solyc03g095950.3
Solyc02g065800.2
Solyc06g062883.1
Solyc06g069370.3
Solyc07g055350.3
Solyc11g071500.2
Solyc04g051610.3
Solyc07g052880.3
Solyc04g076740.3
Solyc02g088395.1
Solyc03g033850.3
Solyc01g094485.1
Solyc08g036640.3
Solyc10g074550.2
Solyc06g076960.2
Solyc03g034457.1
Solyc09g065580.3
Solyc06g062320.2
Solyc02g077050.3
Solyc05g021530.2
Solyc01g086930.3
Solyc08g082165.1
Solyc01g100640.3
Solyc09g059600.3
Solyc11g030475.1
Solyc09g074095.1
Solyc07g017680.2
Solyc11g069140.2
Solyc10g079790.1
Solyc00g201160.3
Solyc00g005094.1
Solyc05g024120.2
Solyc06g072016.1
Solyc12g070117.1
Solyc09g091060.3
Solyc06g084170.3
Solyc09g010917.1
Solyc02g077575.1
Solyc01g107280.3
Solyc01g094360.3
Solyc06g073380.3
Solyc10g009050.3
Solyc01g016455.1
Solyc10g008065.1
Solyc01g100990.3
Solyc09g014510.3
Solyc03g053027.1
Solyc03g098125.1
Solyc01g089855.1
Solyc02g089515.1
Solyc04g016010.3
Solyc00g128875.1
Solyc11g020180.2
Solyc11g069230.2
Solyc02g065220.3
Solyc08g081550.3
Solyc07g062907.1
Solyc07g040740.3
Solyc10g005820.2
Solyc08g023545.1
Solyc07g040660.3
Solyc12g005280.2
Solyc03g078570.3
Solyc03g118140.3
Solyc02g085315.1
Solyc03g063040.3
Solyc07g052855.1
Solyc01g094590.3
Solyc06g048633.1
Solyc04g071290.3
Solyc09g065525.1
Solyc08g081540.3
Solyc11g028170.2
Solyc03g111785.1
Solyc06g073980.3
Solyc01g008520.3
Solyc06g064560.3
Solyc03g121520.3
Solyc06g060535.1
Solyc02g091027.1
Solyc08g067070.3
Solyc01g100630.2
Solyc01g094140.3
Solyc12g038420.2
Solyc07g054340.1
Solyc00g097960.2
Solyc11g011085.1
Solyc04g054257.1
Solyc01g106200.2
Solyc11g005650.1
Solyc05g014155.1
Solyc05g055570.2
Solyc06g084621.1
Solyc01g097530.2
Solyc03g063480.2
Solyc11g044455.1
Solyc11g042887.1
Solyc01g058530.3
Solyc06g062690.3
Solyc11g008790.2
Solyc01g105497.1
Solyc02g067275.1
Solyc09g056270.2
Solyc04g019315.1
Solyc02g063410.3
Solyc02g070845.1
Solyc02g089495.1
Solyc06g062295.1
Solyc01g096970.3
Solyc10g054670.2
Solyc02g071830.2
Solyc08g074890.3
Solyc08g074910.3
Solyc01g014107.1
Solyc04g011495.1
Solyc01g059950.1
Solyc11g027645.1
Solyc08g078990.2
Solyc02g082763.1
Solyc02g005060.2

## Sheet: 4<RT DOWN CDS
989 elements included exclusively in "4<RT DOWN CDS":
Solyc05g011980.3
Solyc01g086925.1
Solyc01g086920.3
Solyc01g107290.3
Solyc09g075210.3
Solyc10g017970.1
Solyc12g005040.2
Solyc04g016220.3
Solyc05g005570.3
Solyc08g074480.1
Solyc06g064550.3
Solyc04g082050.3
Solyc08g080650.3
Solyc09g009990.3
Solyc01g008230.3
Solyc01g095530.2
Solyc07g054780.1
Solyc12g089147.1
Solyc03g112580.3
Solyc12g089143.1
Solyc03g005760.1
Solyc03g118810.1
Solyc11g068550.1
Solyc10g081000.1
Solyc11g006360.1
Solyc02g091670.1
Solyc03g078640.1
Solyc09g092670.3
Solyc08g078190.1
Solyc08g083060.3
Solyc03g117260.2
Solyc03g026280.3
Solyc01g110365.1
Solyc10g074540.1
Solyc12g009840.2
Solyc07g054760.1
Solyc09g092330.2
Solyc12g011050.2
Solyc05g005550.3
Solyc01g090680.3
Solyc05g008260.3
Solyc01g108240.3
Solyc04g005450.3
Solyc02g094010.2
Solyc08g078040.3
Solyc10g080840.1
Solyc02g092880.3
Solyc02g077710.1
Solyc07g040730.1
Solyc05g007590.3
Solyc07g054145.1
Solyc09g057630.3
Solyc12g100060.1
Solyc02g067690.3
Solyc06g082990.3
Solyc10g050990.1
Solyc08g005050.3
Solyc12g098810.2
Solyc10g083500.2
Solyc03g121910.1
Solyc08g078060.3
Solyc06g035610.3
Solyc03g113130.3
Solyc05g006630.3
Solyc07g053255.1
Solyc06g076510.3
Solyc01g103920.3
Solyc01g096040.3
Solyc10g017980.1
Solyc01g111230.3
Solyc10g085500.2
Solyc12g094540.1
Solyc02g082830.2
Solyc12g095980.2
Solyc05g013300.1
Solyc01g081320.3
Solyc02g094000.1
Solyc02g090960.1
Solyc01g105410.3
Solyc05g026240.2
Solyc01g009160.2
Solyc11g007840.2
Solyc01g113620.2
Solyc07g053100.3
Solyc03g123490.1
Solyc03g111935.1
Solyc03g124110.2
Solyc11g011840.2
Solyc12g006970.1
Solyc02g092670.2
Solyc11g020720.1
Solyc09g061890.3
Solyc09g005620.3
Solyc06g071680.3
Solyc03g093550.1
Solyc04g080840.2
Solyc06g066380.1
Solyc06g076780.3
Solyc04g055090.1
Solyc10g083970.1
Solyc03g007890.3
Solyc08g080380.3
Solyc11g065545.1
Solyc12g008350.2
Solyc07g007590.1
Solyc10g044680.2
Solyc02g094400.3
Solyc11g066740.2
Solyc02g093365.1
Solyc02g066800.2
Solyc03g044330.1
Solyc02g090970.1
Solyc05g025590.3
Solyc02g065780.1
Solyc11g007060.2
Solyc02g082440.2
Solyc07g061940.3
Solyc03g121630.3
Solyc03g116280.3
Solyc03g123750.3
Solyc08g066940.3
Solyc02g014460.3
Solyc06g069820.3
Solyc08g079280.3
Solyc07g018190.3
Solyc02g084210.1
Solyc07g065540.1
Solyc11g069940.1
Solyc08g007530.3
Solyc06g053190.3
Solyc10g085020.2
Solyc01g080070.3
Solyc05g052040.1
Solyc12g013500.2
Solyc06g075610.1
Solyc06g064460.3
Solyc11g066100.2
Solyc06g035970.3
Solyc06g069000.3
Solyc02g078760.1
Solyc02g092840.1
Solyc03g026200.3
Solyc01g087840.3
Solyc03g005770.3
Solyc02g092600.3
Solyc03g044155.1
Solyc08g005540.2
Solyc01g111260.2
Solyc09g082975.1
Solyc11g065530.1
Solyc05g053510.2
Solyc02g069290.3
Solyc01g107670.2
Solyc03g121620.1
Solyc01g109310.3
Solyc08g006820.3
Solyc01g105700.3
Solyc04g008980.3
Solyc10g006860.3
Solyc02g081580.3
Solyc06g074530.1
Solyc08g007470.2
Solyc12g100000.2
Solyc12g056800.2
Solyc03g005660.3
Solyc06g074000.1
Solyc01g014180.3
Solyc03g044190.3
Solyc06g084140.3
Solyc09g005120.3
Solyc02g068240.3
Solyc02g067080.3
Solyc08g077450.3
Solyc01g081570.3
Solyc11g071660.1
Solyc09g010360.3
Solyc01g091480.3
Solyc04g014610.3
Solyc10g084880.3
Solyc12g014110.2
Solyc05g007930.3
Solyc03g121610.3
Solyc04g005430.3
Solyc08g079790.1
Solyc03g113460.1
Solyc07g065270.1
Solyc01g066770.3
Solyc06g065035.1
Solyc01g103610.3
Solyc01g106055.1
Solyc06g054580.3
Solyc01g073755.1
Solyc05g054880.3
Solyc12g056830.1
Solyc12g009240.1
Solyc09g059250.1
Solyc02g088510.3
Solyc01g095000.3
Solyc01g098460.3
Solyc01g065530.3
Solyc07g009530.1
Solyc03g026270.3
Solyc08g075920.3
Solyc10g086520.2
Solyc11g019910.1
Solyc06g009770.1
Solyc08g080150.1
Solyc07g054320.3
Solyc03g111120.3
Solyc06g068470.3
Solyc07g042590.3
Solyc06g006090.1
Solyc10g011940.2
Solyc08g077790.3
Solyc03g113215.1
Solyc01g106630.2
Solyc01g014103.1
Solyc09g083100.1
Solyc03g005100.3
Solyc08g082230.3
Solyc03g096645.1
Solyc05g052560.1
Solyc02g091680.3
Solyc06g076110.2
Solyc03g120420.3
Solyc01g105710.3
Solyc11g006540.2
Solyc01g108930.3
Solyc11g066080.1
Solyc08g077830.1
Solyc10g086760.2
Solyc03g117270.1
Solyc08g079440.1
Solyc04g016470.3
Solyc06g066770.1
Solyc12g056510.2
Solyc02g082210.3
Solyc01g094780.3
Solyc08g081220.1
Solyc01g095720.3
Solyc02g088500.1
Solyc11g006590.2
Solyc01g106440.3
Solyc04g076290.3
Solyc10g076930.2
Solyc05g050500.1
Solyc01g080530.3
Solyc03g123440.3
Solyc04g077160.1
Solyc12g010590.2
Solyc03g095860.3
Solyc01g087820.2
Solyc05g055340.3
Solyc11g066770.2
Solyc01g107990.3
Solyc01g081380.3
Solyc01g086860.3
Solyc02g064980.1
Solyc01g010990.2
Solyc05g016390.3
Solyc04g074140.3
Solyc04g080060.3
Solyc12g056300.2
Solyc04g076695.1
Solyc09g082870.2
Solyc06g084180.3
Solyc06g053245.1
Solyc08g063070.3
Solyc12g010890.2
Solyc06g082370.3
Solyc07g062460.3
Solyc09g009830.3
Solyc03g112010.3
Solyc06g054610.2
Solyc03g026300.3
Solyc02g063140.3
Solyc11g007070.2
Solyc10g083330.1
Solyc04g050490.3
Solyc05g010530.3
Solyc09g014900.3
Solyc05g013460.3
Solyc08g008670.3
Solyc08g078130.3
Solyc04g017720.3
Solyc10g047210.1
Solyc12g042720.2
Solyc03g044600.2
Solyc04g007490.3
Solyc12g088390.2
Solyc02g084650.3
Solyc06g073930.3
Solyc06g082380.3
Solyc04g077270.3
Solyc01g098410.3
Solyc05g055120.3
Solyc07g061930.1
Solyc03g116880.3
Solyc12g005620.1
Solyc12g088430.1
Solyc04g051470.1
Solyc02g021290.1
Solyc01g098690.2
Solyc10g074470.2
Solyc10g006730.1
Solyc11g056340.1
Solyc02g088170.2
Solyc10g018885.1
Solyc03g007050.3
Solyc11g066450.2
Solyc06g069280.3
Solyc05g005630.3
Solyc02g062680.3
Solyc05g008310.3
Solyc02g083180.3
Solyc09g015020.1
Solyc09g018230.1
Solyc02g092610.3
Solyc09g015000.3
Solyc01g112190.3
Solyc05g053060.1
Solyc07g049310.3
Solyc05g051330.1
Solyc07g065595.1
Solyc07g054790.1
Solyc07g009060.3
Solyc08g068420.3
Solyc04g054475.1
Solyc06g074810.3
Solyc12g008960.2
Solyc02g089130.3
Solyc03g116490.1
Solyc02g084860.1
Solyc05g010650.3
Solyc06g016790.2
Solyc06g069375.1
Solyc09g008970.1
Solyc07g007660.1
Solyc01g090040.3
Solyc01g010410.3
Solyc07g062220.3
Solyc12g094410.2
Solyc03g112120.2
Solyc03g078770.3
Solyc08g042100.3
Solyc06g074870.2
Solyc03g120620.3
Solyc12g039030.1
Solyc09g075930.2
Solyc10g011730.3
Solyc12g040460.2
Solyc08g006220.3
Solyc06g053780.3
Solyc01g105480.3
Solyc06g051860.3
Solyc11g044450.2
Solyc05g052170.3
Solyc04g064890.3
Solyc01g006560.3
Solyc03g095820.3
Solyc03g006210.2
Solyc07g041620.1
Solyc10g049890.2
Solyc01g097240.3
Solyc09g010090.4
Solyc06g059850.2
Solyc06g050370.1
Solyc11g010880.2
Solyc04g011420.3
Solyc10g076810.1
Solyc07g044780.3
Solyc08g065140.1
Solyc10g054820.2
Solyc10g018530.2
Solyc03g097940.3
Solyc04g074070.2
Solyc06g054450.2
Solyc03g007900.3
Solyc05g054230.3
Solyc01g005420.2
Solyc06g076257.1
Solyc10g085600.2
Solyc10g083730.2
Solyc05g011940.3
Solyc02g094485.1
Solyc03g019820.3
Solyc03g112130.1
Solyc10g007830.1
Solyc11g012980.1
Solyc06g009690.2
Solyc01g049770.3
Solyc09g007720.3
Solyc01g090050.3
Solyc11g071970.2
Solyc03g117190.1
Solyc02g092590.3
Solyc11g020730.1
Solyc03g063053.1
Solyc05g042070.3
Solyc08g078100.1
Solyc04g071470.3
Solyc12g007205.1
Solyc10g055540.2
Solyc01g106177.1
Solyc11g005550.2
Solyc06g034390.1
Solyc07g052830.3
Solyc12g089200.2
Solyc06g076560.2
Solyc06g076253.1
Solyc07g054380.2
Solyc09g011160.3
Solyc05g056520.3
Solyc02g091740.3
Solyc10g006610.3
Solyc06g074750.1
Solyc10g078400.2
Solyc01g107070.3
Solyc01g091130.3
Solyc05g006770.3
Solyc01g010020.3
Solyc02g088167.1
Solyc06g084070.3
Solyc08g080390.3
Solyc08g062970.1
Solyc02g083740.2
Solyc02g077760.2
Solyc05g005010.3
Solyc11g010370.1
Solyc05g047590.3
Solyc03g116360.2
Solyc05g051500.3
Solyc06g052010.2
Solyc02g032660.3
Solyc03g078730.2
Solyc11g068990.2
Solyc05g050090.3
Solyc05g050320.3
Solyc01g087650.3
Solyc08g066760.3
Solyc02g067010.3
Solyc02g087830.3
Solyc03g083730.1
Solyc06g010060.1
Solyc11g011880.2
Solyc05g013160.3
Solyc03g043910.3
Solyc04g055050.1
Solyc05g041440.3
Solyc11g005400.2
Solyc07g062045.1
Solyc08g079860.2
Solyc04g050170.3
Solyc10g052500.2
Solyc01g088310.3
Solyc06g068040.3
Solyc01g103580.3
Solyc09g065630.3
Solyc11g012720.2
Solyc06g062830.3
Solyc04g017595.1
Solyc09g098390.3
Solyc02g093197.1
Solyc02g067560.1
Solyc01g090560.3
Solyc03g005930.3
Solyc02g061790.3
Solyc09g018160.3
Solyc06g060013.1
Solyc06g068910.3
Solyc05g047540.3
Solyc04g014730.3
Solyc11g008120.2
Solyc07g006320.3
Solyc09g014730.3
Solyc06g071725.1
Solyc09g007030.3
Solyc03g118630.3
Solyc00g059100.3
Solyc02g030105.1
Solyc02g077720.3
Solyc01g022780.1
Solyc06g069510.3
Solyc10g081320.1
Solyc08g005920.3
Solyc02g070300.3
Solyc07g052560.2
Solyc05g050700.1
Solyc04g009370.3
Solyc08g075925.1
Solyc01g109760.2
Solyc01g097830.2
Solyc06g054620.3
Solyc02g090047.1
Solyc00g277510.2
Solyc02g092533.1
Solyc05g013450.3
Solyc04g072920.3
Solyc01g090380.3
Solyc03g120580.3
Solyc05g013253.1
Solyc08g068700.1
Solyc02g084560.3
Solyc11g068910.2
Solyc12g005900.2
Solyc07g054140.3
Solyc04g078110.1
Solyc02g088210.3
Solyc05g042122.1
Solyc02g031790.2
Solyc04g074310.3
Solyc06g072690.2
Solyc01g066457.1
Solyc02g089840.3
Solyc12g005350.2
Solyc02g090990.1
Solyc03g097640.3
Solyc02g078700.3
Solyc10g005320.3
Solyc07g055215.1
Solyc01g100400.3
Solyc12g042480.2
Solyc03g007825.1
Solyc05g016120.2
Solyc03g118260.2
Solyc03g044430.3
Solyc09g009500.3
Solyc03g097100.1
Solyc06g075150.3
Solyc02g071770.3
Solyc09g005610.3
Solyc09g083050.3
Solyc11g044940.1
Solyc03g025670.3
Solyc11g061960.2
Solyc09g007380.3
Solyc03g025560.3
Solyc12g006560.2
Solyc11g071530.1
Solyc12g044950.2
Solyc08g077870.3
Solyc03g005110.3
Solyc04g014950.3
Solyc07g056070.2
Solyc09g074250.3
Solyc07g008210.3
Solyc02g093850.3
Solyc08g006030.3
Solyc04g051410.3
Solyc08g077290.1
Solyc06g051250.1
Solyc07g017535.1
Solyc06g036180.3
Solyc12g099630.2
Solyc12g013610.2
Solyc01g105350.2
Solyc02g078890.1
Solyc10g007125.1
Solyc03g120800.3
Solyc10g006840.3
Solyc03g096610.2
Solyc09g009450.2
Solyc08g068660.1
Solyc06g054625.1
Solyc04g058130.3
Solyc02g069207.1
Solyc04g077450.3
Solyc11g066790.2
Solyc06g065310.3
Solyc10g006520.3
Solyc02g093280.2
Solyc10g084640.1
Solyc11g069240.2
Solyc01g101150.2
Solyc10g008460.3
Solyc02g081210.3
Solyc02g032303.1
Solyc02g090120.1
Solyc04g077460.3
Solyc03g083960.3
Solyc08g069020.1
Solyc03g112880.1
Solyc02g082285.1
Solyc11g018710.1
Solyc01g066020.2
Solyc02g077620.1
Solyc06g075350.2
Solyc10g079410.2
Solyc04g051280.3
Solyc07g021610.1
Solyc08g067740.3
Solyc05g055590.2
Solyc10g074520.2
Solyc03g062900.3
Solyc05g055563.1
Solyc02g089060.3
Solyc11g070110.2
Solyc02g031780.1
Solyc04g064860.1
Solyc01g010930.3
Solyc05g053350.3
Solyc02g084950.3
Solyc08g080670.2
Solyc12g006820.2
Solyc01g095610.3
Solyc05g013390.1
Solyc01g104430.2
Solyc06g076700.1
Solyc01g096410.3
Solyc02g092070.3
Solyc04g009660.2
Solyc02g089520.2
Solyc04g079830.2
Solyc05g025870.3
Solyc02g062690.3
Solyc12g097035.1
Solyc01g081160.3
Solyc04g009360.3
Solyc10g008510.2
Solyc01g080705.1
Solyc02g079980.3
Solyc02g050330.1
Solyc02g069510.1
Solyc04g024960.1
Solyc01g073920.3
Solyc07g021340.3
Solyc05g039990.3
Solyc00g203660.2
Solyc01g108970.3
Solyc09g056370.1
Solyc08g079730.1
Solyc03g007710.3
Solyc07g044970.1
Solyc08g078310.3
Solyc01g110640.2
Solyc05g017890.3
Solyc01g059965.1
Solyc02g086645.1
Solyc05g006703.1
Solyc04g015630.2
Solyc06g054600.2
Solyc06g074370.2
Solyc07g055740.1
Solyc07g055190.3
Solyc04g074590.3
Solyc03g097770.2
Solyc04g026315.1
Solyc02g079273.1
Solyc02g086225.1
Solyc09g010480.1
Solyc12g008450.2
Solyc00g215560.2
Solyc05g032620.1
Solyc04g081940.3
Solyc07g042025.1
Solyc05g055220.1
Solyc09g098180.3
Solyc03g005070.1
Solyc11g063510.1
Solyc07g008820.3
Solyc11g042560.1
Solyc07g018235.1
Solyc06g068900.3
Solyc07g055440.2
Solyc03g097760.2
Solyc06g084100.3
Solyc06g060510.2
Solyc04g071165.1
Solyc02g082600.3
Solyc12g014310.2
Solyc05g005915.1
Solyc07g064675.1
Solyc01g006565.1
Solyc09g065660.3
Solyc01g080210.3
Solyc03g098430.3
Solyc10g084680.1
Solyc01g087003.1
Solyc03g120680.3
Solyc03g112210.1
Solyc11g018770.2
Solyc06g065940.3
Solyc08g078280.1
Solyc06g069730.3
Solyc11g069130.2
Solyc02g089050.3
Solyc06g066210.1
Solyc09g016953.1
Solyc08g079740.3
Solyc03g033660.3
Solyc01g107100.3
Solyc01g086995.1
Solyc01g079155.1
Solyc03g007560.2
Solyc12g098220.2
Solyc06g031697.1
Solyc12g045020.2
Solyc04g018100.3
Solyc05g040100.3
Solyc12g089300.2
Solyc05g053320.1
Solyc04g081670.3
Solyc01g108790.2
Solyc03g025220.3
Solyc02g087040.1
Solyc07g056440.3
Solyc05g015613.1
Solyc01g010360.3
Solyc04g010140.1
Solyc10g048060.1
Solyc03g120070.3
Solyc02g088740.1
Solyc01g096980.2
Solyc01g096820.3
Solyc06g054470.1
Solyc12g036793.1
Solyc11g045150.1
Solyc04g081660.2
Solyc04g056330.1
Solyc06g065960.1
Solyc01g011430.3
Solyc01g102720.3
Solyc03g120100.3
Solyc04g077350.1
Solyc05g053690.2
Solyc01g060085.1
Solyc04g050050.3
Solyc04g072310.3
Solyc03g096965.1
Solyc04g080120.1
Solyc06g068510.1
Solyc01g011080.3
Solyc06g072010.2
Solyc08g080375.1
Solyc01g100220.3
Solyc08g066290.3
Solyc09g098225.1
Solyc06g054313.1
Solyc04g055207.1
Solyc01g048590.2
Solyc03g043850.3
Solyc02g067150.3
Solyc02g089510.3
Solyc10g079240.2
Solyc12g099220.1
Solyc03g098030.3
Solyc09g010080.3
Solyc02g083775.1
Solyc04g082270.3
Solyc02g083380.3
Solyc07g017437.1
Solyc03g083710.1
Solyc02g070600.2
Solyc07g065735.1
Solyc05g051220.3
Solyc09g011490.3
Solyc01g104930.2
Solyc04g015090.2
Solyc05g025790.3
Solyc08g077170.3
Solyc01g010720.3
Solyc03g116770.3
Solyc03g006360.3
Solyc01g100750.2
Solyc11g013780.1
Solyc02g084600.3
Solyc02g022934.1
Solyc03g093535.1
Solyc02g082310.2
Solyc08g075740.1
Solyc02g086230.2
Solyc09g064170.1
Solyc03g116510.1
Solyc10g018900.1
Solyc03g115830.2
Solyc06g048900.1
Solyc08g062900.2
Solyc10g081290.2
Solyc08g015940.3
Solyc04g049920.3
Solyc10g009400.3
Solyc00g256710.2
Solyc06g074760.2
Solyc12g056920.2
Solyc10g080980.2
Solyc12g017575.1
Solyc03g043740.3
Solyc11g007550.1
Solyc03g031530.3
Solyc11g028070.2
Solyc10g080990.2
Solyc12g038455.1
Solyc03g007510.3
Solyc12g014010.2
Solyc03g113290.2
Solyc05g050820.3
Solyc09g009380.3
Solyc04g053000.1
Solyc09g007460.3
Solyc11g040330.2
Solyc02g089890.3
Solyc01g005730.3
Solyc12g089130.2
Solyc04g056748.1
Solyc02g069240.1
Solyc04g008450.3
Solyc05g012670.1
Solyc03g033270.3
Solyc03g062740.3
Solyc08g066040.1
Solyc12g006300.2
Solyc10g083170.2
Solyc10g078230.2
Solyc01g094965.1
Solyc06g007810.1
Solyc11g011450.2
Solyc03g093820.1
Solyc03g096620.2
Solyc02g083375.1
Solyc03g044590.2
Solyc02g081690.1
Solyc00g171810.3
Solyc06g068270.3
Solyc02g091130.3
Solyc02g079710.3
Solyc03g121930.3
Solyc06g016770.3
Solyc03g093700.2
Solyc07g026675.1
Solyc06g076450.3
Solyc04g058110.3
Solyc01g091850.3
Solyc08g016500.3
Solyc03g118990.2
Solyc05g052840.1
Solyc03g006380.3
Solyc09g055950.1
Solyc02g079540.2
Solyc05g007600.1
Solyc12g006910.2
Solyc09g098190.3
Solyc03g063160.1
Solyc08g061250.3
Solyc11g065610.1
Solyc05g012360.3
Solyc03g007850.1
Solyc11g068765.1
Solyc02g085130.3
Solyc02g076930.2
Solyc06g065080.1
Solyc03g114040.3
Solyc09g092300.3
Solyc06g054460.1
Solyc02g024065.1
Solyc02g088513.1
Solyc06g064430.1
Solyc06g066070.1
Solyc03g007820.3
Solyc02g082650.3
Solyc06g005300.3
Solyc10g047900.2
Solyc12g096490.2
Solyc01g099880.3
Solyc06g071690.3
Solyc02g091080.2
Solyc12g006220.2
Solyc06g068190.2
Solyc10g086600.2
Solyc08g075930.3
Solyc09g090220.3
Solyc09g010710.3
Solyc02g083200.3
Solyc06g068700.3
Solyc02g037490.1
Solyc06g050900.3
Solyc02g084540.3
Solyc02g077120.3
Solyc03g033260.3
Solyc10g083890.2
Solyc01g095160.3
Solyc08g075080.3
Solyc11g066800.2
Solyc05g054870.3
Solyc03g005000.3
Solyc03g053040.1
Solyc03g063150.3
Solyc01g108977.1
Solyc05g021145.1
Solyc07g065125.1
Solyc08g079150.1
Solyc06g048430.3
Solyc05g015433.1
Solyc02g079860.1
Solyc07g055220.2
Solyc06g009900.2
Solyc10g047200.1
Solyc10g008620.3
Solyc02g005340.3
Solyc03g123400.1
Solyc03g118790.2
Solyc07g017820.2
Solyc02g094480.3
Solyc08g005930.1
Solyc08g062703.1
Solyc04g072760.3
Solyc04g008060.3
Solyc01g111500.3
Solyc02g064710.3
Solyc09g030420.3
Solyc07g066360.1
Solyc10g007090.3
Solyc03g078813.1
Solyc00g021630.1
Solyc03g083180.1
Solyc01g096400.3
Solyc08g077550.3
Solyc02g089040.3
Solyc03g059500.3
Solyc03g082470.3
Solyc04g074810.3
Solyc08g023530.1
Solyc05g007470.3
Solyc06g062680.2
Solyc11g032190.1
Solyc08g036660.3
Solyc11g045440.1
Solyc11g011600.2
Solyc10g012360.1
Solyc05g043390.2
Solyc06g059730.2
Solyc11g062350.2
Solyc01g098527.1
Solyc06g011375.1
Solyc12g017266.1
Solyc10g084830.2
Solyc00g011150.1
Solyc05g039950.2
Solyc06g084600.1
Solyc08g007230.2
Solyc03g093780.1
Solyc04g016485.1
Solyc06g048770.3
Solyc11g072580.2
Solyc04g056380.3
Solyc03g078800.2
Solyc12g010300.1
Solyc06g005220.2
Solyc07g052790.2
Solyc10g084990.2
Solyc06g072220.1
Solyc05g012827.1
Solyc10g074800.2
Solyc08g013740.3
Solyc01g087000.3
Solyc10g074600.2
Solyc07g042400.2
Solyc10g080560.2
Solyc09g009985.1
Solyc05g012810.2
Solyc10g080130.2
Solyc08g066630.2
Solyc05g009380.3
Solyc06g075660.3
Solyc11g063520.1
Solyc01g079290.1
Solyc01g104442.1
Solyc06g060735.1
Solyc11g020330.1
Solyc05g053020.3
Solyc08g078760.1
Solyc01g087810.2
Solyc03g059110.1
Solyc01g065680.2
Solyc06g007370.1
Solyc10g006570.2
Solyc02g077860.1
Solyc08g023540.1
Solyc03g117250.3
Solyc00g311230.2
Solyc03g119510.3
Solyc01g058520.3
Solyc00g230080.1
Solyc06g072360.3
Solyc10g017940.1
Solyc01g067340.2
Solyc04g072380.3
Solyc06g064900.3
Solyc02g014325.1
Solyc09g059220.1

## Sheet: DE introns 2490
2490 elements included exclusively in "DE in Introns":
Solyc00g006490.3
Solyc00g082150.3
Solyc00g090115.1
Solyc00g090870.3
Solyc00g091170.3
Solyc00g096460.2
Solyc00g098560.3
Solyc00g100885.1
Solyc00g187050.3
Solyc00g247300.3
Solyc01g005030.3
Solyc01g005100.3
Solyc01g005380.2
Solyc01g005550.3
Solyc01g005560.3
Solyc01g005575.1
Solyc01g005810.3
Solyc01g005820.3
Solyc01g005865.1
Solyc01g005910.3
Solyc01g006020.3
Solyc01g006230.3
Solyc01g006280.3
Solyc01g006360.3
Solyc01g006370.3
Solyc01g006700.3
Solyc01g006710.3
Solyc01g006810.3
Solyc01g006825.1
Solyc01g006870.3
Solyc01g006940.3
Solyc01g007070.3
Solyc01g007140.3
Solyc01g007250.3
Solyc01g007790.3
Solyc01g007855.1
Solyc01g007960.3
Solyc01g008000.3
Solyc01g008070.3
Solyc01g008180.3
Solyc01g008310.3
Solyc01g008320.3
Solyc01g008493.1
Solyc01g008770.3
Solyc01g008790.3
Solyc01g008840.3
Solyc01g009280.3
Solyc01g009300.3
Solyc01g009380.3
Solyc01g009430.3
Solyc01g010440.3
Solyc01g010501.1
Solyc01g010520.3
Solyc01g010570.3
Solyc01g010590.2
Solyc01g011040.3
Solyc01g011233.1
Solyc01g011340.3
Solyc01g011460.2
Solyc01g013885.1
Solyc01g014100.3
Solyc01g014245.1
Solyc01g014270.3
Solyc01g020500.2
Solyc01g021640.3
Solyc01g028930.3
Solyc01g028830.3
Solyc01g044360.3
Solyc01g047597.1
Solyc01g056340.3
Solyc01g056690.3
Solyc01g056720.3
Solyc01g056850.3
Solyc01g057000.3
Solyc01g057170.3
Solyc01g057680.3
Solyc01g057770.3
Solyc01g057830.3
Solyc01g058210.2
Solyc01g058320.3
Solyc01g058730.3
Solyc01g059860.3
Solyc01g060030.3
Solyc01g060140.3
Solyc01g060260.3
Solyc01g060470.3
Solyc01g065580.3
Solyc01g065720.3
Solyc01g065840.3
Solyc01g066720.3
Solyc01g066840.3
Solyc01g066953.1
Solyc01g067125.1
Solyc01g067215.1
Solyc01g067255.1
Solyc01g067390.3
Solyc01g067500.3
Solyc01g067530.3
Solyc01g067590.3
Solyc01g067750.3
Solyc01g068100.3
Solyc01g068270.3
Solyc01g068330.3
Solyc01g068390.3
Solyc01g079310.3
Solyc01g079340.3
Solyc01g079350.3
Solyc01g079420.3
Solyc01g079450.3
Solyc01g079520.3
Solyc01g079540.3
Solyc01g079620.3
Solyc01g079710.3
Solyc01g079760.3
Solyc01g079860.3
Solyc01g080270.3
Solyc01g080280.3
Solyc01g080310.3
Solyc01g080360.3
Solyc01g080430.3
Solyc01g080620.3
Solyc01g080660.3
Solyc01g081060.3
Solyc01g081330.3
Solyc01g081420.2
Solyc01g081520.3
Solyc01g073725.1
Solyc01g073740.3
Solyc01g073750.3
Solyc01g074040.2
Solyc01g086710.3
Solyc01g086750.3
Solyc01g086890.3
Solyc01g086900.3
Solyc01g086957.1
Solyc01g086970.3
Solyc01g087190.3
Solyc01g087210.3
Solyc01g087250.3
Solyc01g087260.3
Solyc01g087290.3
Solyc01g087380.3
Solyc01g087385.1
Solyc01g087560.3
Solyc01g087590.3
Solyc01g087910.3
Solyc01g088080.3
Solyc01g088350.3
Solyc01g088370.3
Solyc01g088505.1
Solyc01g088560.3
Solyc01g088650.3
Solyc01g088700.3
Solyc01g089980.3
Solyc01g090170.3
Solyc01g090280.3
Solyc01g090420.3
Solyc01g090700.3
Solyc01g090770.3
Solyc01g090860.3
Solyc01g091090.3
Solyc01g091280.3
Solyc01g091530.3
Solyc01g091630.3
Solyc01g091740.3
Solyc01g091770.3
Solyc01g091950.3
Solyc01g094237.1
Solyc01g094290.3
Solyc01g094460.3
Solyc01g094550.3
Solyc01g094630.3
Solyc01g094660.3
Solyc01g094680.3
Solyc01g094690.3
Solyc01g094810.3
Solyc01g094940.3
Solyc01g095040.3
Solyc01g095050.3
Solyc01g095060.3
Solyc01g095140.3
Solyc01g095150.3
Solyc01g095270.3
Solyc01g095430.3
Solyc01g095790.3
Solyc01g096090.3
Solyc01g096200.3
Solyc01g096205.1
Solyc01g096350.3
Solyc01g096435.1
Solyc01g096620.3
Solyc01g096830.3
Solyc01g096900.3
Solyc01g097150.3
Solyc01g097440.3
Solyc01g097510.3
Solyc01g097760.3
Solyc01g097770.3
Solyc01g097800.3
Solyc01g097810.3
Solyc01g098350.3
Solyc01g098550.3
Solyc01g098560.3
Solyc01g098640.3
Solyc01g098840.3
Solyc01g098870.3
Solyc01g098900.3
Solyc01g098920.3
Solyc01g099260.3
Solyc01g099300.3
Solyc01g099340.3
Solyc01g099350.3
Solyc01g099400.3
Solyc01g099460.2
Solyc01g099480.3
Solyc01g099610.2
Solyc01g099690.3
Solyc01g099710.3
Solyc01g099730.3
Solyc01g099780.3
Solyc01g099900.3
Solyc01g099920.3
Solyc01g100010.3
Solyc01g100050.3
Solyc01g100130.3
Solyc01g100230.3
Solyc01g100350.3
Solyc01g100570.3
Solyc01g100650.3
Solyc01g100850.3
Solyc01g100880.3
Solyc01g100930.3
Solyc01g100960.3
Solyc01g101100.3
Solyc01g101240.3
Solyc01g102370.3
Solyc01g102460.3
Solyc01g102530.3
Solyc01g102840.3
Solyc01g103000.2
Solyc01g103020.3
Solyc01g103090.3
Solyc01g103170.3
Solyc01g103400.3
Solyc01g103420.3
Solyc01g103605.1
Solyc01g103720.3
Solyc01g103940.3
Solyc01g103990.3
Solyc01g104040.3
Solyc01g104070.3
Solyc01g104160.3
Solyc01g104220.3
Solyc01g104240.3
Solyc01g104310.3
Solyc01g104320.3
Solyc01g104435.1
Solyc01g104437.1
Solyc01g104438.1
Solyc01g104560.3
Solyc01g104570.3
Solyc01g104590.3
Solyc01g104725.1
Solyc01g104880.3
Solyc01g104920.3
Solyc01g104945.1
Solyc01g104990.3
Solyc01g105120.3
Solyc01g105140.3
Solyc01g105420.3
Solyc01g105435.1
Solyc01g105460.3
Solyc01g105493.1
Solyc01g105560.3
Solyc01g105970.3
Solyc01g106000.3
Solyc01g106030.3
Solyc01g106050.3
Solyc01g106175.1
Solyc01g106250.3
Solyc01g106257.1
Solyc01g106260.3
Solyc01g106360.3
Solyc01g106430.3
Solyc01g106570.3
Solyc01g106580.2
Solyc01g106680.3
Solyc01g106800.3
Solyc01g106870.3
Solyc01g106900.3
Solyc01g106940.3
Solyc01g107010.3
Solyc01g107040.3
Solyc01g107160.3
Solyc01g107215.1
Solyc01g107250.3
Solyc01g107410.3
Solyc01g107415.1
Solyc01g107510.3
Solyc01g107590.3
Solyc01g107600.3
Solyc01g107695.1
Solyc01g107750.3
Solyc01g107870.3
Solyc01g108020.3
Solyc01g108030.3
Solyc01g108070.3
Solyc01g108110.3
Solyc01g108410.2
Solyc01g108920.3
Solyc01g109010.3
Solyc01g109200.3
Solyc01g109300.3
Solyc01g109350.3
Solyc01g109570.3
Solyc01g109680.3
Solyc01g109790.3
Solyc01g109830.3
Solyc01g109930.3
Solyc01g109970.3
Solyc01g109990.3
Solyc01g110000.3
Solyc01g110030.3
Solyc01g110120.3
Solyc01g110290.3
Solyc01g110370.3
Solyc01g111000.3
Solyc01g111020.3
Solyc01g111080.3
Solyc01g111130.3
Solyc01g111140.3
Solyc01g111340.3
Solyc01g111410.3
Solyc01g111450.3
Solyc01g111530.3
Solyc01g111570.3
Solyc01g111710.3
Solyc01g111730.3
Solyc01g111780.3
Solyc01g111890.3
Solyc01g111920.3
Solyc01g112020.3
Solyc01g112060.3
Solyc01g112245.1
Solyc01g112280.3
Solyc01g112290.3
Solyc01g112305.1
Solyc02g043862.1
Solyc02g043864.1
Solyc00g008680.3
Solyc02g005310.2
Solyc02g005350.3
Solyc02g005510.3
Solyc02g014150.3
Solyc02g014350.3
Solyc02g014520.3
Solyc02g020890.3
Solyc02g020910.3
Solyc02g020940.3
Solyc02g020980.3
Solyc02g021000.3
Solyc02g021140.3
Solyc02g021420.3
Solyc02g021690.2
Solyc02g021700.3
Solyc02g023970.3
Solyc02g030080.3
Solyc02g031770.3
Solyc02g031860.3
Solyc02g031900.2
Solyc02g032120.3
Solyc02g032300.3
Solyc02g036350.3
Solyc02g036380.3
Solyc02g037530.3
Solyc02g062000.3
Solyc02g062110.3
Solyc02g062270.3
Solyc02g062420.3
Solyc02g062515.1
Solyc02g062600.3
Solyc02g062620.3
Solyc02g062640.3
Solyc02g062920.3
Solyc02g062950.3
Solyc02g063270.3
Solyc02g064590.2
Solyc02g064595.1
Solyc02g064730.3
Solyc02g064750.3
Solyc02g064800.3
Solyc02g064950.3
Solyc02g065060.3
Solyc02g065170.3
Solyc02g065380.3
Solyc02g065770.3
Solyc02g065790.3
Solyc02g066940.3
Solyc02g067030.3
Solyc02g067085.1
Solyc02g067160.3
Solyc02g067460.3
Solyc02g067540.3
Solyc02g067570.3
Solyc02g068380.3
Solyc02g068420.3
Solyc02g068450.3
Solyc02g068490.3
Solyc02g068530.3
Solyc02g068720.3
Solyc02g068820.2
Solyc02g068825.1
Solyc02g068900.3
Solyc02g068910.3
Solyc02g069110.3
Solyc02g069203.1
Solyc02g069340.3
Solyc02g069350.3
Solyc02g069370.3
Solyc02g069410.3
Solyc02g069515.1
Solyc02g069610.3
Solyc02g069640.3
Solyc02g069680.3
Solyc02g069950.3
Solyc02g069987.1
Solyc02g070100.3
Solyc02g070260.3
Solyc02g070390.3
Solyc02g070670.3
Solyc02g070720.1
Solyc02g070855.1
Solyc02g071180.3
Solyc02g071200.3
Solyc02g071210.3
Solyc02g071990.3
Solyc02g072120.3
Solyc02g072130.3
Solyc02g072230.3
Solyc02g072530.2
Solyc02g075615.1
Solyc02g076870.3
Solyc02g077110.3
Solyc02g077330.3
Solyc02g077440.3
Solyc02g077450.3
Solyc02g077525.1
Solyc02g077780.3
Solyc02g077850.3
Solyc02g077880.3
Solyc02g078140.3
Solyc02g078260.3
Solyc02g078285.1
Solyc02g078440.3
Solyc02g078460.3
Solyc02g078550.3
Solyc02g078740.3
Solyc02g078790.3
Solyc02g078830.3
Solyc02g078880.3
Solyc02g078900.3
Solyc02g078950.3
Solyc02g079040.3
Solyc02g079310.2
Solyc02g079350.3
Solyc02g079930.3
Solyc02g080165.1
Solyc02g080370.3
Solyc02g080490.3
Solyc02g080500.3
Solyc02g080570.3
Solyc02g080590.3
Solyc02g080950.2
Solyc02g080970.3
Solyc02g080990.2
Solyc02g081030.3
Solyc02g081060.3
Solyc02g081088.1
Solyc02g081340.3
Solyc02g081390.3
Solyc02g081440.3
Solyc02g081500.3
Solyc02g081620.3
Solyc02g081640.3
Solyc02g081730.3
Solyc02g081920.3
Solyc02g082140.3
Solyc02g082250.3
Solyc02g082340.3
Solyc02g082430.3
Solyc02g082460.3
Solyc02g082470.3
Solyc02g082480.3
Solyc02g082617.1
Solyc02g082660.3
Solyc02g082700.3
Solyc02g082730.3
Solyc02g082760.3
Solyc02g082800.3
Solyc02g082840.3
Solyc02g082850.3
Solyc02g083220.2
Solyc02g083270.4
Solyc02g083310.3
Solyc02g083320.3
Solyc02g083330.1
Solyc02g083420.3
Solyc02g083560.3
Solyc02g083710.3
Solyc02g083785.1
Solyc02g083900.3
Solyc02g084020.3
Solyc02g084480.2
Solyc02g084660.3
Solyc02g084700.3
Solyc02g084810.3
Solyc02g085000.3
Solyc02g085100.3
Solyc02g085640.3
Solyc02g085670.3
Solyc02g085790.3
Solyc02g085830.3
Solyc02g086145.1
Solyc02g086180.3
Solyc02g086330.3
Solyc02g086517.1
Solyc02g086570.2
Solyc02g086610.3
Solyc02g086670.3
Solyc02g086710.3
Solyc02g086790.3
Solyc02g086870.3
Solyc02g086930.3
Solyc02g086970.3
Solyc02g087130.3
Solyc02g087710.3
Solyc02g087780.3
Solyc02g087790.2
Solyc02g087840.3
Solyc02g088000.3
Solyc02g088113.1
Solyc02g088160.3
Solyc02g088230.3
Solyc02g088240.3
Solyc02g088610.3
Solyc02g088690.3
Solyc02g088720.3
Solyc02g088780.3
Solyc02g088790.3
Solyc02g088983.1
Solyc02g089263.1
Solyc02g089320.3
Solyc02g089400.3
Solyc02g089490.3
Solyc02g089590.3
Solyc02g089685.1
Solyc02g089820.3
Solyc02g090070.3
Solyc02g090130.3
Solyc02g090265.1
Solyc02g090267.1
Solyc02g090570.3
Solyc02g090710.3
Solyc02g090760.3
Solyc02g090840.3
Solyc02g090850.3
Solyc02g090860.3
Solyc02g090910.3
Solyc02g091330.3
Solyc02g091350.3
Solyc02g091560.3
Solyc02g091620.2
Solyc02g091840.3
Solyc02g092260.3
Solyc02g092270.3
Solyc02g092357.1
Solyc02g092440.3
Solyc02g092515.1
Solyc02g092523.1
Solyc02g092527.1
Solyc02g092530.3
Solyc02g092860.3
Solyc02g092910.3
Solyc02g092920.3
Solyc02g093040.3
Solyc02g093190.3
Solyc02g093290.3
Solyc02g093360.3
Solyc02g093430.3
Solyc02g093470.3
Solyc02g093830.3
Solyc02g093880.3
Solyc02g094060.3
Solyc02g094090.3
Solyc02g094140.3
Solyc02g094280.3
Solyc02g094360.3
Solyc02g094410.3
Solyc02g094430.3
Solyc02g094440.3
Solyc02g094540.3
Solyc02g094560.3
Solyc02g094635.1
Solyc02g094640.3
Solyc03g005120.3
Solyc03g005230.3
Solyc03g005280.3
Solyc03g005340.3
Solyc03g005350.3
Solyc03g005410.3
Solyc03g005450.3
Solyc03g005730.3
Solyc03g005750.3
Solyc03g005830.3
Solyc03g005920.3
Solyc03g006070.3
Solyc03g006130.3
Solyc03g006140.3
Solyc03g006250.3
Solyc03g007100.3
Solyc03g007240.3
Solyc03g007320.3
Solyc03g007330.3
Solyc03g007610.3
Solyc03g007670.3
Solyc03g007740.3
Solyc03g007990.2
Solyc03g025270.3
Solyc03g025280.3
Solyc03g025290.3
Solyc03g025410.3
Solyc03g025530.3
Solyc03g025580.1
Solyc03g025610.2
Solyc03g025710.3
Solyc03g025720.3
Solyc03g025795.1
Solyc03g025920.3
Solyc03g025925.1
Solyc03g025980.3
Solyc03g026110.3
Solyc03g026170.3
Solyc03g026210.3
Solyc03g026310.3
Solyc03g026315.1
Solyc03g026345.1
Solyc03g031600.3
Solyc03g031680.3
Solyc03g031970.3
Solyc03g032020.3
Solyc03g032150.3
Solyc03g033310.3
Solyc03g033320.3
Solyc03g033330.3
Solyc03g033340.3
Solyc03g033380.3
Solyc03g033460.3
Solyc03g033540.3
Solyc03g033580.3
Solyc03g033950.3
Solyc03g034010.3
Solyc03g034020.3
Solyc03g034250.3
Solyc03g034415.1
Solyc03g034453.1
Solyc03g043660.3
Solyc03g043870.3
Solyc03g044028.1
Solyc03g044300.3
Solyc03g044370.3
Solyc03g044790.3
Solyc03g045050.3
Solyc03g045060.3
Solyc03g045110.3
Solyc03g046275.1
Solyc03g046470.3
Solyc03g051810.3
Solyc03g052980.3
Solyc03g053100.3
Solyc03g053110.3
Solyc03g058470.2
Solyc03g058917.1
Solyc03g059020.2
Solyc03g059150.3
Solyc03g059235.1
Solyc03g059420.3
Solyc03g063320.3
Solyc03g063340.3
Solyc03g063880.3
Solyc03g064030.3
Solyc03g013340.3
Solyc03g078000.3
Solyc03g078015.1
Solyc03g078210.3
Solyc03g078400.3
Solyc03g078780.2
Solyc03g079850.3
Solyc03g080080.3
Solyc03g080090.3
Solyc03g081260.3
Solyc03g082970.3
Solyc03g082980.3
Solyc03g082990.3
Solyc03g083100.3
Solyc03g083140.3
Solyc03g083200.3
Solyc03g083430.3
Solyc03g083520.3
Solyc03g091035.1
Solyc03g093160.3
Solyc03g093200.3
Solyc03g093300.3
Solyc03g093430.3
Solyc03g093480.3
Solyc03g093990.3
Solyc03g095220.3
Solyc03g095240.3
Solyc03g095420.2
Solyc03g096120.1
Solyc03g096260.2
Solyc03g096360.3
Solyc03g096640.3
Solyc03g096830.3
Solyc03g096920.3
Solyc03g096950.3
Solyc03g097130.3
Solyc03g097210.3
Solyc03g097280.3
Solyc03g097380.3
Solyc03g097520.3
Solyc03g097530.3
Solyc03g097675.1
Solyc03g097715.1
Solyc03g097780.3
Solyc03g097800.3
Solyc03g097830.3
Solyc03g097990.3
Solyc03g098100.3
Solyc03g098110.3
Solyc03g098140.3
Solyc03g098170.3
Solyc03g098220.3
Solyc03g098280.3
Solyc03g098320.3
Solyc03g098470.3
Solyc03g098600.3
Solyc03g098620.3
Solyc03g098630.3
Solyc03g019940.3
Solyc03g019880.3
Solyc03g019873.1
Solyc03g019790.3
Solyc03g019680.3
Solyc03g111270.2
Solyc03g111380.3
Solyc03g111410.3
Solyc03g111610.3
Solyc03g111640.3
Solyc03g111840.3
Solyc03g111973.1
Solyc03g112050.3
Solyc03g112230.3
Solyc03g112270.3
Solyc03g112357.1
Solyc03g112660.3
Solyc03g112870.3
Solyc03g113220.3
Solyc03g113280.3
Solyc03g113350.3
Solyc03g113590.3
Solyc03g113740.3
Solyc03g113750.2
Solyc03g114020.3
Solyc03g114110.3
Solyc03g114120.3
Solyc03g114150.3
Solyc03g114400.3
Solyc03g114460.3
Solyc03g114580.3
Solyc03g114640.3
Solyc03g114710.3
Solyc03g114720.3
Solyc03g114850.3
Solyc03g114960.3
Solyc03g114965.1
Solyc03g115020.3
Solyc03g115230.3
Solyc03g115530.3
Solyc03g115630.3
Solyc03g115680.3
Solyc03g115740.2
Solyc03g116020.3
Solyc03g116335.1
Solyc03g116340.3
Solyc03g116465.1
Solyc03g116680.3
Solyc03g116810.3
Solyc03g116890.3
Solyc03g117360.3
Solyc03g117365.1
Solyc03g117480.3
Solyc03g117490.3
Solyc03g117540.3
Solyc03g117547.1
Solyc03g117680.3
Solyc03g117675.1
Solyc03g117790.2
Solyc03g117810.3
Solyc03g117890.3
Solyc03g117900.3
Solyc03g117940.3
Solyc03g117980.3
Solyc03g118020.3
Solyc03g118170.3
Solyc03g118200.3
Solyc03g118290.3
Solyc03g118430.3
Solyc03g118470.3
Solyc03g118500.3
Solyc03g118510.3
Solyc03g118520.3
Solyc03g118550.3
Solyc03g118620.3
Solyc03g118830.3
Solyc03g118840.3
Solyc03g119010.3
Solyc03g119200.3
Solyc03g119250.3
Solyc03g119360.3
Solyc03g119380.2
Solyc03g119450.3
Solyc03g119650.3
Solyc03g119730.3
Solyc03g119780.3
Solyc03g119830.3
Solyc03g120010.3
Solyc03g120040.3
Solyc03g120050.3
Solyc03g120130.3
Solyc03g120170.2
Solyc03g120240.3
Solyc03g120270.3
Solyc03g120350.3
Solyc03g120440.2
Solyc03g120520.2
Solyc03g120550.3
Solyc03g120570.3
Solyc03g120850.3
Solyc03g120940.3
Solyc03g121010.3
Solyc03g121380.3
Solyc03g121410.3
Solyc03g121450.3
Solyc03g121470.3
Solyc03g121480.3
Solyc03g121540.3
Solyc03g121580.3
Solyc03g121590.3
Solyc03g121640.3
Solyc03g121720.3
Solyc03g121730.3
Solyc03g121780.1
Solyc03g121880.3
Solyc03g122040.3
Solyc03g122090.3
Solyc03g122250.3
Solyc03g122270.3
Solyc03g123520.3
Solyc03g123530.3
Solyc03g123730.3
Solyc03g123740.3
Solyc03g123800.2
Solyc03g123870.3
Solyc03g124010.3
Solyc03g124060.3
Solyc04g005050.2
Solyc04g005090.3
Solyc04g005310.3
Solyc04g005350.3
Solyc04g005500.3
Solyc04g005530.3
Solyc04g006930.3
Solyc04g007020.3
Solyc04g007120.3
Solyc04g007220.3
Solyc04g007270.3
Solyc04g007280.3
Solyc04g007410.3
Solyc04g007520.3
Solyc04g007530.3
Solyc04g007710.3
Solyc04g007860.3
Solyc04g007890.3
Solyc04g008010.3
Solyc04g008030.2
Solyc04g008240.3
Solyc04g008295.1
Solyc04g008340.2
Solyc04g008500.3
Solyc04g008520.3
Solyc04g008540.3
Solyc04g008580.3
Solyc04g008640.3
Solyc04g008720.3
Solyc04g008740.3
Solyc04g009140.3
Solyc04g009230.3
Solyc04g009560.3
Solyc04g009770.3
Solyc04g009850.3
Solyc04g009970.3
Solyc04g010180.3
Solyc04g010220.3
Solyc04g011530.3
Solyc04g011545.1
Solyc04g011580.3
Solyc04g012125.1
Solyc04g014460.3
Solyc04g014560.3
Solyc04g014670.3
Solyc04g014810.3
Solyc04g014960.3
Solyc04g015060.2
Solyc04g015130.3
Solyc04g015150.3
Solyc04g015170.3
Solyc04g015270.3
Solyc04g015360.3
Solyc04g015450.3
Solyc04g015750.3
Solyc04g015830.3
Solyc04g015940.3
Solyc04g015970.3
Solyc04g016175.1
Solyc04g016295.1
Solyc04g016520.3
Solyc04g016550.3
Solyc04g017620.3
Solyc04g017690.3
Solyc04g039730.3
Solyc04g039650.3
Solyc04g026380.3
Solyc04g025450.2
Solyc04g025290.3
Solyc04g024710.3
Solyc04g024430.3
Solyc04g045470.3
Solyc04g045660.3
Solyc04g048900.3
Solyc04g049120.3
Solyc04g049130.3
Solyc04g049140.3
Solyc04g049226.1
Solyc04g049620.2
Solyc04g049630.3
Solyc04g049690.3
Solyc04g049770.3
Solyc04g050180.3
Solyc04g050190.3
Solyc04g050470.3
Solyc04g050520.3
Solyc04g050540.3
Solyc04g050620.3
Solyc04g050820.2
Solyc04g050860.2
Solyc04g051150.3
Solyc04g051340.3
Solyc04g051762.1
Solyc04g051780.3
Solyc04g053120.3
Solyc04g053145.1
Solyc04g054330.3
Solyc04g054400.3
Solyc04g054430.2
Solyc04g054470.3
Solyc04g054690.3
Solyc04g054880.3
Solyc04g056270.3
Solyc04g056290.3
Solyc04g056560.3
Solyc04g056600.3
Solyc04g057890.3
Solyc04g057930.3
Solyc04g058150.3
Solyc04g063240.3
Solyc04g064520.3
Solyc04g064670.3
Solyc04g064700.3
Solyc04g064795.1
Solyc04g071040.3
Solyc04g071050.3
Solyc04g071120.3
Solyc04g071140.3
Solyc04g071360.3
Solyc04g071420.3
Solyc04g071440.3
Solyc04g071750.3
Solyc04g071755.1
Solyc04g071880.3
Solyc04g072020.3
Solyc04g072060.3
Solyc04g072180.2
Solyc04g072290.3
Solyc04g072440.3
Solyc04g072670.3
Solyc04g072830.3
Solyc04g072895.1
Solyc04g073970.3
Solyc04g074000.3
Solyc04g074090.3
Solyc04g074110.3
Solyc04g074230.3
Solyc04g074290.3
Solyc04g074410.2
Solyc04g074480.3
Solyc04g074660.2
Solyc04g074670.3
Solyc04g074720.3
Solyc04g074790.2
Solyc04g074850.3
Solyc04g076030.2
Solyc04g076180.3
Solyc04g076210.2
Solyc04g076303.1
Solyc04g076380.3
Solyc04g076460.3
Solyc04g076550.3
Solyc04g076620.3
Solyc04g076710.3
Solyc04g076780.3
Solyc04g076790.3
Solyc04g076810.3
Solyc04g076910.3
Solyc04g076940.3
Solyc04g077030.3
Solyc04g077050.3
Solyc04g077110.3
Solyc04g077430.3
Solyc04g077600.3
Solyc04g077615.1
Solyc04g077745.1
Solyc04g077920.3
Solyc04g078410.3
Solyc04g078440.3
Solyc04g078870.3
Solyc04g079050.2
Solyc04g079047.1
Solyc04g079270.3
Solyc04g079310.3
Solyc04g079470.3
Solyc04g079840.3
Solyc04g079850.2
Solyc04g079930.3
Solyc04g079970.3
Solyc04g080050.3
Solyc04g080140.3
Solyc04g080160.3
Solyc04g080230.3
Solyc04g080240.3
Solyc04g080270.3
Solyc04g080290.3
Solyc04g081200.3
Solyc04g081280.3
Solyc04g081310.3
Solyc04g081400.3
Solyc04g081500.3
Solyc04g081650.3
Solyc04g081730.3
Solyc04g082060.3
Solyc04g082140.3
Solyc04g082160.3
Solyc04g082320.3
Solyc04g082400.3
Solyc04g082560.3
Solyc04g082770.3
Solyc04g082825.1
Solyc04g082950.3
Solyc05g005120.3
Solyc05g005160.3
Solyc05g005250.3
Solyc05g005460.3
Solyc05g005510.3
Solyc05g005640.3
Solyc05g006010.3
Solyc05g006030.3
Solyc05g006100.3
Solyc05g006170.3
Solyc05g006240.3
Solyc05g006400.3
Solyc05g006650.3
Solyc05g006707.1
Solyc05g006730.3
Solyc05g006820.3
Solyc05g006830.3
Solyc05g006900.2
Solyc05g006940.3
Solyc05g006980.3
Solyc05g007030.3
Solyc05g007120.3
Solyc05g007160.3
Solyc05g007440.3
Solyc05g007460.3
Solyc05g007500.3
Solyc05g007670.3
Solyc05g008200.3
Solyc05g008290.3
Solyc05g008300.2
Solyc05g008430.3
Solyc05g008560.2
Solyc05g008780.3
Solyc05g008790.3
Solyc05g008815.1
Solyc05g009150.3
Solyc05g009360.3
Solyc05g009370.3
Solyc05g009690.3
Solyc05g009790.2
Solyc05g009875.1
Solyc05g009940.3
Solyc05g009980.3
Solyc05g010570.3
Solyc05g010645.1
Solyc05g010660.3
Solyc05g010810.2
Solyc05g011830.3
Solyc05g011930.3
Solyc05g011990.3
Solyc05g012045.1
Solyc05g012130.3
Solyc05g012178.1
Solyc05g012215.1
Solyc05g012230.3
Solyc05g012253.1
Solyc05g012290.3
Solyc05g012590.3
Solyc05g012690.3
Solyc05g012790.3
Solyc05g013120.3
Solyc05g013340.3
Solyc05g013400.3
Solyc05g013480.3
Solyc05g013490.3
Solyc05g013670.3
Solyc05g013720.3
Solyc05g013790.3
Solyc05g013810.3
Solyc05g013850.2
Solyc05g013940.3
Solyc05g013990.3
Solyc05g014100.2
Solyc05g014160.3
Solyc05g014200.3
Solyc05g014725.1
Solyc05g014760.3
Solyc05g014970.3
Solyc05g015047.1
Solyc05g015210.3
Solyc05g015220.3
Solyc05g015390.3
Solyc05g015415.1
Solyc05g015500.3
Solyc05g015610.3
Solyc05g015650.3
Solyc05g015720.2
Solyc05g015820.3
Solyc05g015920.3
Solyc05g015930.3
Solyc05g015955.1
Solyc05g016030.3
Solyc05g016060.3
Solyc05g017893.1
Solyc05g017980.3
Solyc05g017990.3
Solyc05g018065.1
Solyc05g018350.3
Solyc05g018390.3
Solyc05g018410.2
Solyc05g018590.3
Solyc05g018615.1
Solyc05g018657.1
Solyc05g018750.3
Solyc05g018810.3
Solyc05g023710.3
Solyc05g023740.3
Solyc05g023750.3
Solyc05g025620.2
Solyc05g025740.3
Solyc05g026140.3
Solyc05g026157.1
Solyc05g026223.1
Solyc05g026310.3
Solyc05g026500.1
Solyc05g032710.3
Solyc05g032670.2
Solyc05g041860.3
Solyc05g044580.3
Solyc05g044600.1
Solyc05g044610.2
Solyc05g044615.1
Solyc05g046133.1
Solyc05g048750.3
Solyc05g049950.3
Solyc05g050000.3
Solyc05g050020.3
Solyc05g050120.3
Solyc05g050130.3
Solyc05g050390.3
Solyc05g050580.3
Solyc05g050800.3
Solyc05g050920.3
Solyc05g050980.3
Solyc05g051000.3
Solyc05g051040.3
Solyc05g051230.3
Solyc05g051400.3
Solyc05g051480.2
Solyc05g051560.3
Solyc05g051590.3
Solyc05g051770.3
Solyc05g051994.1
Solyc05g052200.3
Solyc05g052260.3
Solyc05g052310.3
Solyc05g052510.3
Solyc05g052520.3
Solyc05g052630.3
Solyc05g052690.3
Solyc05g052790.3
Solyc05g052970.3
Solyc05g053040.3
Solyc05g053130.3
Solyc05g053190.3
Solyc05g053280.3
Solyc05g053360.3
Solyc05g053470.3
Solyc05g053500.3
Solyc05g053710.3
Solyc05g053715.1
Solyc05g053810.3
Solyc05g053835.1
Solyc05g054170.3
Solyc05g054200.3
Solyc05g054220.3
Solyc05g054320.3
Solyc05g054330.3
Solyc05g054590.3
Solyc05g054710.3
Solyc05g054740.3
Solyc05g054960.3
Solyc05g054980.3
Solyc05g055090.3
Solyc05g055400.3
Solyc05g055470.3
Solyc05g055605.1
Solyc05g055770.3
Solyc05g055850.3
Solyc05g055940.3
Solyc05g056020.3
Solyc05g056070.3
Solyc05g056160.3
Solyc05g056210.3
Solyc05g056250.3
Solyc05g056290.3
Solyc05g056300.3
Solyc05g056350.3
Solyc05g056460.3
Solyc05g056480.3
Solyc05g056595.1
Solyc06g005100.3
Solyc06g005250.3
Solyc06g005360.3
Solyc06g005410.3
Solyc06g005480.3
Solyc06g005490.3
Solyc06g005500.3
Solyc06g005520.3
Solyc06g005590.3
Solyc06g005640.2
Solyc06g005670.3
Solyc06g005940.3
Solyc06g007150.3
Solyc06g007320.3
Solyc06g007360.3
Solyc06g007430.2
Solyc06g007540.3
Solyc06g007590.3
Solyc06g007670.3
Solyc06g007980.3
Solyc06g008090.3
Solyc06g008170.3
Solyc06g008200.3
Solyc06g008260.3
Solyc06g008500.3
Solyc06g008600.3
Solyc06g008700.3
Solyc06g008720.3
Solyc06g008880.3
Solyc06g008940.3
Solyc06g009170.3
Solyc06g009380.3
Solyc06g009390.3
Solyc06g009410.2
Solyc06g009415.1
Solyc06g009425.1
Solyc06g009430.2
Solyc06g009530.3
Solyc06g009640.2
Solyc06g010200.3
Solyc06g011377.1
Solyc06g011560.3
Solyc06g018004.1
Solyc06g019200.3
Solyc06g031690.3
Solyc06g033860.2
Solyc06g034100.3
Solyc06g034230.2
Solyc06g035450.3
Solyc06g035620.3
Solyc06g035920.3
Solyc06g035930.1
Solyc06g036070.3
Solyc06g036090.2
Solyc06g036260.3
Solyc06g036463.1
Solyc06g036640.3
Solyc06g043070.3
Solyc06g042950.3
Solyc06g048410.3
Solyc06g048415.1
Solyc06g048470.3
Solyc06g048637.1
Solyc06g048865.1
Solyc06g048893.1
Solyc06g048960.3
Solyc06g049070.3
Solyc06g050130.3
Solyc06g050170.3
Solyc06g050210.3
Solyc06g050230.3
Solyc06g051030.3
Solyc06g051400.3
Solyc06g051520.3
Solyc06g051790.3
Solyc06g051930.3
Solyc06g052070.3
Solyc06g053230.3
Solyc06g053300.3
Solyc06g053360.3
Solyc06g053470.3
Solyc06g053500.3
Solyc06g053560.3
Solyc06g053653.1
Solyc06g053740.3
Solyc06g053750.3
Solyc06g053790.3
Solyc06g053860.3
Solyc06g054250.3
Solyc06g054420.3
Solyc06g059740.3
Solyc06g059750.3
Solyc06g059760.3
Solyc06g060110.3
Solyc06g060130.3
Solyc06g060260.3
Solyc06g060370.3
Solyc06g061120.3
Solyc06g061250.2
Solyc06g062590.3
Solyc06g062780.3
Solyc06g062860.3
Solyc06g063100.3
Solyc06g063140.3
Solyc06g063370.3
Solyc06g065030.3
Solyc06g065060.2
Solyc06g065170.3
Solyc06g065210.3
Solyc06g065470.3
Solyc06g065520.3
Solyc06g065540.3
Solyc06g065570.3
Solyc06g065640.3
Solyc06g065655.1
Solyc06g065710.3
Solyc06g065730.3
Solyc06g065900.3
Solyc06g066030.3
Solyc06g066060.3
Solyc06g066460.3
Solyc06g066550.3
Solyc06g066570.3
Solyc06g066600.3
Solyc06g066730.3
Solyc06g067960.3
Solyc06g067975.1
Solyc06g067990.3
Solyc06g068090.3
Solyc06g068230.3
Solyc06g068435.1
Solyc06g068615.1
Solyc06g068780.3
Solyc06g068790.3
Solyc06g068800.3
Solyc06g068840.3
Solyc06g068850.3
Solyc06g069350.2
Solyc06g069430.3
Solyc06g069490.3
Solyc06g069560.2
Solyc06g069890.3
Solyc06g071120.3
Solyc06g071140.3
Solyc06g071200.3
Solyc06g071550.3
Solyc06g071780.3
Solyc06g071880.3
Solyc06g071910.3
Solyc06g071960.3
Solyc06g072300.3
Solyc06g072380.3
Solyc06g072580.3
Solyc06g073050.3
Solyc06g073090.3
Solyc06g073110.3
Solyc06g073120.3
Solyc06g073260.3
Solyc06g073280.3
Solyc06g073330.3
Solyc06g073660.3
Solyc06g073790.3
Solyc06g073810.3
Solyc06g073840.3
Solyc06g073880.3
Solyc06g073900.3
Solyc06g073910.3
Solyc06g074010.3
Solyc06g074070.3
Solyc06g074090.3
Solyc06g074220.3
Solyc06g074240.2
Solyc06g074650.3
Solyc06g074670.3
Solyc06g074690.3
Solyc06g074850.3
Solyc06g074905.1
Solyc06g074960.3
Solyc06g075540.3
Solyc06g075590.3
Solyc06g076340.3
Solyc06g076360.3
Solyc06g076655.1
Solyc06g076670.3
Solyc06g076750.3
Solyc06g082090.3
Solyc06g082160.3
Solyc06g082200.3
Solyc06g082500.3
Solyc06g082530.2
Solyc06g082710.3
Solyc06g082830.3
Solyc06g082890.3
Solyc06g082940.3
Solyc06g082980.3
Solyc06g083070.3
Solyc06g083150.3
Solyc06g083200.2
Solyc06g083220.3
Solyc06g083300.3
Solyc06g083310.3
Solyc06g083440.3
Solyc06g083460.3
Solyc06g083465.1
Solyc06g083530.3
Solyc06g083540.3
Solyc06g083790.3
Solyc06g083890.3
Solyc06g084230.3
Solyc06g084510.3
Solyc06g084520.3
Solyc06g084530.3
Solyc06g084550.3
Solyc06g084590.3
Solyc07g005030.3
Solyc07g005240.3
Solyc07g005460.3
Solyc07g005530.3
Solyc07g005830.3
Solyc07g005880.3
Solyc07g005960.3
Solyc07g006140.3
Solyc07g006180.3
Solyc07g006240.3
Solyc07g006260.3
Solyc07g006280.3
Solyc07g006300.3
Solyc07g006490.3
Solyc07g006580.3
Solyc07g006640.3
Solyc07g006830.3
Solyc07g006960.3
Solyc07g007040.3
Solyc07g007140.3
Solyc07g007300.3
Solyc07g007325.1
Solyc07g007560.3
Solyc07g007670.3
Solyc07g007700.2
Solyc07g007780.3
Solyc07g007840.2
Solyc07g007870.3
Solyc07g008000.3
Solyc07g008040.3
Solyc07g008460.3
Solyc07g008750.3
Solyc07g008860.3
Solyc07g008900.3
Solyc07g009320.3
Solyc07g009350.3
Solyc07g014590.3
Solyc07g014700.3
Solyc07g015985.1
Solyc07g016180.3
Solyc07g017220.3
Solyc07g017430.3
Solyc07g017500.3
Solyc07g017510.3
Solyc07g017610.3
Solyc07g017955.1
Solyc07g018140.3
Solyc07g018360.3
Solyc07g019460.3
Solyc07g020790.3
Solyc07g021120.2
Solyc07g021650.2
Solyc07g022790.3
Solyc07g022830.3
Solyc07g022920.3
Solyc07g024000.3
Solyc07g025170.3
Solyc07g032230.3
Solyc07g032710.3
Solyc07g032740.3
Solyc07g039210.3
Solyc07g040910.3
Solyc07g040940.3
Solyc07g041190.3
Solyc07g041340.2
Solyc07g041490.2
Solyc07g041660.3
Solyc07g041930.3
Solyc07g042097.1
Solyc07g042130.3
Solyc07g042550.3
Solyc07g042710.3
Solyc07g042830.3
Solyc07g042950.2
Solyc07g043160.2
Solyc07g043260.3
Solyc07g043510.3
Solyc07g044810.3
Solyc07g044860.3
Solyc07g045300.3
Solyc07g045310.3
Solyc07g045315.1
Solyc07g045380.3
Solyc07g047770.3
Solyc07g047850.3
Solyc07g047880.3
Solyc07g049180.3
Solyc07g049290.3
Solyc07g049370.2
Solyc07g049490.2
Solyc07g049560.3
Solyc07g049720.3
Solyc07g051820.3
Solyc07g052350.3
Solyc07g052400.3
Solyc07g052640.3
Solyc07g052690.3
Solyc07g052703.1
Solyc07g052740.3
Solyc07g052870.2
Solyc07g053140.3
Solyc07g053180.3
Solyc07g053280.3
Solyc07g053320.3
Solyc07g053585.1
Solyc07g053650.3
Solyc07g053910.3
Solyc07g054500.3
Solyc07g055160.3
Solyc07g055260.3
Solyc07g055290.3
Solyc07g055830.3
Solyc07g055920.3
Solyc07g056030.3
Solyc07g056260.3
Solyc07g056340.3
Solyc07g056370.3
Solyc07g056500.3
Solyc07g056580.3
Solyc07g061780.3
Solyc07g061950.3
Solyc07g062080.3
Solyc07g062250.3
Solyc07g062270.3
Solyc07g062300.3
Solyc07g062570.3
Solyc07g062640.3
Solyc07g062860.3
Solyc07g062900.3
Solyc07g062903.1
Solyc07g062920.3
Solyc07g062970.3
Solyc07g063010.3
Solyc07g063120.3
Solyc07g063240.3
Solyc07g063270.3
Solyc07g063310.3
Solyc07g063430.3
Solyc07g063440.3
Solyc07g063870.3
Solyc07g064030.3
Solyc07g064190.3
Solyc07g064300.3
Solyc07g064330.3
Solyc07g064670.3
Solyc07g064830.3
Solyc07g064940.3
Solyc07g065020.3
Solyc07g065500.2
Solyc07g065520.3
Solyc07g065590.3
Solyc07g065800.3
Solyc07g065900.3
Solyc07g065920.3
Solyc07g065980.3
Solyc07g065985.1
Solyc07g066030.3
Solyc07g066080.3
Solyc07g066100.3
Solyc07g066310.3
Solyc07g066410.3
Solyc07g066460.3
Solyc07g066650.3
Solyc07g066670.3
Solyc08g005070.3
Solyc08g005318.1
Solyc08g005470.3
Solyc08g005480.3
Solyc08g005525.1
Solyc08g005560.3
Solyc08g005800.3
Solyc08g006050.2
Solyc08g006480.3
Solyc08g006510.3
Solyc08g006610.3
Solyc08g006640.3
Solyc08g006670.3
Solyc08g006720.3
Solyc08g006910.3
Solyc08g007005.1
Solyc08g007010.3
Solyc08g007100.3
Solyc08g007190.3
Solyc08g007240.3
Solyc08g007380.3
Solyc08g007440.2
Solyc08g007740.2
Solyc08g007770.3
Solyc08g007970.3
Solyc08g007990.3
Solyc08g008040.3
Solyc08g008220.3
Solyc08g008273.1
Solyc08g008350.3
Solyc08g008370.3
Solyc08g013670.3
Solyc08g014373.1
Solyc08g014420.3
Solyc08g014470.3
Solyc08g014485.1
Solyc08g014535.1
Solyc08g014610.3
Solyc08g015873.1
Solyc08g016010.3
Solyc08g016180.3
Solyc08g016440.3
Solyc08g016588.1
Solyc08g036560.2
Solyc08g048525.1
Solyc08g048250.3
Solyc08g044400.2
Solyc08g042050.3
Solyc08g041980.3
Solyc08g041890.3
Solyc08g041870.3
Solyc08g041780.3
Solyc08g041710.3
Solyc08g023593.1
Solyc08g023597.1
Solyc08g023470.3
Solyc08g023440.3
Solyc08g022210.3
Solyc08g022080.3
Solyc08g021920.3
Solyc08g029200.3
Solyc08g029170.3
Solyc08g059660.2
Solyc08g059760.3
Solyc08g060810.3
Solyc08g061000.3
Solyc08g061100.3
Solyc08g061140.3
Solyc08g061575.1
Solyc08g061778.1
Solyc08g061903.1
Solyc08g061980.3
Solyc08g062500.3
Solyc08g062560.3
Solyc08g062630.3
Solyc08g062650.3
Solyc08g062670.3
Solyc08g062700.3
Solyc08g063080.3
Solyc08g065160.3
Solyc08g065320.3
Solyc08g065330.3
Solyc08g065610.3
Solyc08g065760.3
Solyc08g065820.2
Solyc08g065860.3
Solyc08g065980.3
Solyc08g066200.3
Solyc08g066330.2
Solyc08g066417.1
Solyc08g066570.2
Solyc08g066700.3
Solyc08g066800.3
Solyc08g066850.3
Solyc08g067050.3
Solyc08g067150.3
Solyc08g067420.3
Solyc08g067960.3
Solyc08g067995.1
Solyc08g068017.1
Solyc08g068310.3
Solyc08g068580.3
Solyc08g069000.3
Solyc08g069080.3
Solyc08g069230.3
Solyc08g074290.3
Solyc08g074390.3
Solyc08g074500.3
Solyc08g074560.3
Solyc08g074705.1
Solyc08g074750.2
Solyc08g074755.1
Solyc08g074780.3
Solyc08g074887.1
Solyc08g074893.1
Solyc08g074897.1
Solyc08g075310.3
Solyc08g075340.3
Solyc08g075380.3
Solyc08g075390.3
Solyc08g075420.3
Solyc08g075450.3
Solyc08g075670.2
Solyc08g076010.3
Solyc08g076200.3
Solyc08g076210.3
Solyc08g076300.3
Solyc08g076335.1
Solyc08g076385.1
Solyc08g076510.3
Solyc08g076650.3
Solyc08g076720.3
Solyc08g076810.3
Solyc08g077180.3
Solyc08g077240.3
Solyc08g077350.3
Solyc08g077420.3
Solyc08g077430.3
Solyc08g077750.3
Solyc08g077770.3
Solyc08g077920.3
Solyc08g077960.3
Solyc08g077980.3
Solyc08g078070.3
Solyc08g078160.3
Solyc08g078203.1
Solyc08g078300.3
Solyc08g078320.3
Solyc08g078670.2
Solyc08g078750.3
Solyc08g078820.3
Solyc08g079060.3
Solyc08g079100.3
Solyc08g079110.3
Solyc08g079170.3
Solyc08g079180.3
Solyc08g079240.3
Solyc08g079470.3
Solyc08g079810.3
Solyc08g079830.3
Solyc08g080080.3
Solyc08g080170.3
Solyc08g080200.3
Solyc08g080570.3
Solyc08g080690.3
Solyc08g081010.3
Solyc08g081070.3
Solyc08g081265.1
Solyc08g081410.3
Solyc08g081480.3
Solyc08g081580.3
Solyc08g081760.2
Solyc08g081900.3
Solyc08g081925.1
Solyc08g081930.3
Solyc08g081950.3
Solyc08g081990.3
Solyc08g082190.3
Solyc08g082250.3
Solyc08g082280.3
Solyc08g082730.3
Solyc08g082750.3
Solyc08g082840.2
Solyc08g082990.3
Solyc08g083040.3
Solyc08g083070.3
Solyc08g083320.3
Solyc09g005130.3
Solyc09g005300.3
Solyc09g005330.3
Solyc09g005600.3
Solyc09g005780.2
Solyc09g005960.3
Solyc09g005980.3
Solyc09g007160.3
Solyc09g007170.3
Solyc09g007190.3
Solyc09g007270.3
Solyc09g007290.3
Solyc09g007343.1
Solyc09g007360.3
Solyc09g007540.3
Solyc09g007910.3
Solyc09g007940.3
Solyc09g008200.3
Solyc09g008205.1
Solyc09g008280.2
Solyc09g008310.3
Solyc09g008320.3
Solyc09g008555.1
Solyc09g008610.3
Solyc09g008790.3
Solyc09g009010.3
Solyc09g009040.3
Solyc09g009370.3
Solyc09g009390.3
Solyc09g009430.3
Solyc09g009650.3
Solyc09g009770.3
Solyc09g009800.3
Solyc09g009880.3
Solyc09g010095.1
Solyc09g010190.3
Solyc09g010280.3
Solyc09g010300.3
Solyc09g010320.3
Solyc09g010350.3
Solyc09g010400.3
Solyc09g010470.3
Solyc09g010562.1
Solyc09g010670.3
Solyc09g010740.3
Solyc09g010800.4
Solyc09g010830.3
Solyc09g010940.3
Solyc09g011230.3
Solyc09g011240.3
Solyc09g011340.3
Solyc09g011590.3
Solyc09g011660.3
Solyc09g011740.3
Solyc09g011880.3
Solyc09g011930.3
Solyc09g014410.3
Solyc09g014470.2
Solyc09g014620.3
Solyc09g014760.3
Solyc09g014780.3
Solyc09g014790.3
Solyc09g014890.3
Solyc09g015490.3
Solyc09g015650.3
Solyc09g015660.3
Solyc09g015930.3
Solyc09g016940.3
Solyc09g018370.3
Solyc09g018750.3
Solyc09g020010.2
Solyc09g020140.3
Solyc09g020150.3
Solyc09g042670.3
Solyc09g031970.3
Solyc09g031580.3
Solyc09g055230.3
Solyc09g055260.3
Solyc09g055350.3
Solyc09g055550.3
Solyc09g056225.1
Solyc09g056340.3
Solyc09g056450.3
Solyc09g057640.3
Solyc09g057660.3
Solyc09g057920.3
Solyc09g059430.3
Solyc09g059520.3
Solyc09g059560.2
Solyc09g059570.3
Solyc09g059620.3
Solyc09g059705.1
Solyc09g059970.3
Solyc09g061290.3
Solyc09g061420.3
Solyc09g061680.3
Solyc09g063010.3
Solyc09g063020.3
Solyc09g063030.3
Solyc09g064240.3
Solyc09g064440.3
Solyc09g064450.3
Solyc09g064530.3
Solyc09g064630.3
Solyc09g064790.3
Solyc09g064860.3
Solyc09g065010.3
Solyc09g065130.3
Solyc09g065270.3
Solyc09g065383.1
Solyc09g065520.3
Solyc09g065650.3
Solyc09g065830.3
Solyc09g065870.3
Solyc09g066500.3
Solyc09g025250.3
Solyc09g072570.3
Solyc09g072620.3
Solyc09g072650.3
Solyc09g072670.3
Solyc09g072890.2
Solyc09g072980.2
Solyc09g074310.3
Solyc09g074370.3
Solyc09g074400.3
Solyc09g074505.1
Solyc09g074650.3
Solyc09g074660.3
Solyc09g074855.1
Solyc09g075080.3
Solyc09g075200.3
Solyc09g075300.3
Solyc09g075390.3
Solyc09g075445.1
Solyc09g075510.3
Solyc09g075760.3
Solyc09g075790.3
Solyc09g075830.3
Solyc09g075860.3
Solyc09g075890.3
Solyc09g075980.3
Solyc09g075990.3
Solyc09g082050.3
Solyc09g082120.3
Solyc09g082210.3
Solyc09g082310.2
Solyc09g082540.3
Solyc09g082680.3
Solyc09g082970.3
Solyc09g083120.3
Solyc09g083410.3
Solyc09g089490.3
Solyc09g089500.3
Solyc09g089550.3
Solyc09g089560.3
Solyc09g090190.3
Solyc09g090200.3
Solyc09g090270.3
Solyc09g090445.1
Solyc09g090510.3
Solyc09g090515.1
Solyc09g090670.3
Solyc09g090810.2
Solyc09g090870.3
Solyc09g090910.2
Solyc09g090970.3
[truncated: 491 more rows]
